# Supplementary material for: fagin: synteny-based phylostratigraphy and finer classification of young genes
Source: BMC Bioinformatics. 2019 Aug 27;20:440. doi: 10.1186/s12859-019-3023-y (PMC6712868; doi:10.1186/s12859-019-3023-y)
Supplement: Supplementary file 2 — Supplementary files saccharomyces. (XLSX 618 kb) [file 12859_2019_3023_MOESM2_ESM.xlsx]

## Sheet: main
seqid	target_species	std_strata_name	std_strata_level	homology_class	nuc	cds	rna	exo	nst	ind	gen	orf	trn	scr	una	tec	ps1	ps2	ps3	ps4	ps5	Agen_target	Agen_pval_min	Aorf_target	Aorf_pval_min	Acds_target	Acds_pval_min	genomic_target	genomic_pval_min
CRS5	Saccharomyces_arboricola	Saccharomyces	10	A_gen	1	1	1	1	0	1	1	1	1	0	0	0	A	U	A	A	A	rna3201(0)	0	orf_21100(0)	0	orf_7923(0)	0	92(8.96643309600265e-07)	8.96643e-07
CRS5	Saccharomyces_eubayanus	Saccharomyces	10	A_gen	1	1	1	1	0	1	1	1	1	0	0	0	A	U	A	A	A	rna2524(0)	0	orf_11960(0)	0	orf_5901(0)	0	91(3.47284515145319e-07)	3.47285e-07
CRS5	Saccharomyces_kudriavzevii	Saccharomyces	10	A_orf	0	0	0	0	0	0	0	1	0	1	1	0	A	U	A	A	A			orf_23332(0)	0
CRS5	Saccharomyces_mikatae	Saccharomyces	10	U_una	0	0	0	0	0	0	0	0	0	1	1	0	A	U	A	A	A
CRS5	Saccharomyces_paradoxus	Saccharomyces	10	A_orf	1	0	0	0	0	1	0	1	0	0	0	0	A	U	A	A	A			orf_11153(0)	0			92(0)	0
CRS5	Saccharomyces_uvarum	Saccharomyces	10	A_orf	0	0	0	0	0	0	0	1	0	1	1	0	A	U	A	A	A			orf_44046(0)	0
NM_001178206.2	Saccharomyces_arboricola	4932	15	U_una	0	0	0	0	1	0	0	0	0	1	1	0	U	U	U	U	U
NM_001178206.2	Saccharomyces_eubayanus	4932	15	U_una	0	0	0	0	1	0	0	0	0	1	1	0	U	U	U	U	U
NM_001178206.2	Saccharomyces_kudriavzevii	4932	15	U_una	0	0	0	0	1	1	0	0	0	1	1	0	U	U	U	U	U
NM_001178206.2	Saccharomyces_mikatae	4932	15	U_una	0	0	0	0	0	0	0	0	0	1	1	0	U	U	U	U	U
NM_001178206.2	Saccharomyces_paradoxus	4932	15	U_una	0	0	0	0	0	0	0	0	0	1	1	0	U	U	U	U	U
NM_001178206.2	Saccharomyces_uvarum	4932	15	U_una	0	0	0	0	0	0	0	0	0	1	1	0	U	U	U	U	U
NM_001178219.1	Saccharomyces_arboricola	Saccharomyces	10	A_orf	1	0	0	0	0	0	0	1	0	0	0	0	A	A	A	A	A			orf_15212(0),orf_20302(0),orf_41701(0),orf_5764(0),orf_28742(0)	0			3(0)	0
NM_001178219.1	Saccharomyces_eubayanus	Saccharomyces	10	A_gen	1	1	1	1	0	0	1	1	1	0	0	0	A	A	A	A	A	rna4811(0)	0	orf_22306(0)	0	orf_11174(0)	0	3(0)	0
NM_001178219.1	Saccharomyces_kudriavzevii	Saccharomyces	10	A_gen	1	1	1	1	0	0	1	1	1	0	0	0	A	A	A	A	A	g6348.t1(0),g184.t1(0)	0	orf_51573(0),orf_26810(0)	0	orf_327(0),orf_13228(0)	0	426(0)	0
NM_001178219.1	Saccharomyces_mikatae	Saccharomyces	10	A_gen	1	1	1	1	0	0	1	1	1	0	1	0	A	A	A	A	A	g1126.t1(2.14587458913229e-10),g161.t1(0),g733.t1(0),g45.t1(0)	0	orf_402(0),orf_26041(0)	0	orf_144(0),orf_929(0)	0	426(5.78319676591832e-07)	5.7832e-07
NM_001178219.1	Saccharomyces_paradoxus	Saccharomyces	10	A_gen	1	1	1	1	0	0	1	1	1	0	1	0	A	A	A	A	A	g4799.t1(0),g3854.t1(0),g1638.t1(0),g4076.t1(0),g19.t1(0),g908.t1(0),g140.t1(0),g1097.t1(0),g134.t1(0),g99.t1(0),g216.t1(0)	0	orf_26578(0),orf_21593(6.97220059464598e-14),orf_26277(0),orf_1029(0),orf_4719(0),orf_43869(0),orf_17110(0),orf_65(0),orf_3908(0),orf_26613(0)	0	orf_2300(0),orf_260(0),orf_17(0),orf_1807(0),orf_9953(0),orf_153(0),orf_9319(0),orf_98(0),orf_11743(1.33226762955019e-14),orf_146(0)	0	426(0)	0
NM_001178219.1	Saccharomyces_uvarum	Saccharomyces	10	U_una	0	0	0	0	0	0	0	0	0	1	1	0	A	A	A	A	A
NM_001178235.1	Saccharomyces_arboricola	4932	15	A_orf	0	0	0	0	0	0	0	1	0	1	0	0	A	U	U	A	U			orf_421(0.0125051724471643)	0.0125052
NM_001178235.1	Saccharomyces_eubayanus	4932	15	U_una	0	0	0	0	0	0	0	0	0	1	1	0	A	U	U	A	U
NM_001178235.1	Saccharomyces_kudriavzevii	4932	15	U_una	0	0	0	0	0	0	0	0	0	1	1	0	A	U	U	A	U
NM_001178235.1	Saccharomyces_mikatae	4932	15	U_una	0	0	0	0	0	0	0	0	0	1	1	0	A	U	U	A	U
NM_001178235.1	Saccharomyces_paradoxus	4932	15	A_orf	1	0	0	0	0	0	0	1	0	0	1	0	A	U	U	A	U			orf_26019(6.78653629426762e-06),orf_763(6.78653629426762e-06),orf_130(6.78653629426762e-06)	6.78654e-06			575(0)	0
NM_001178235.1	Saccharomyces_uvarum	4932	15	U_una	0	0	0	0	0	0	0	0	0	1	1	0	A	U	U	A	U
NM_001178236.1	Saccharomyces_arboricola	s5	14	U_scr	0	0	0	0	0	0	0	0	0	1	0	0	A	A	U	U	A
NM_001178236.1	Saccharomyces_eubayanus	s5	14	A_orf	1	0	0	0	0	0	0	1	0	1	1	0	A	A	U	U	A			orf_38025(1.25510712933874e-11),orf_4592(0.0188189678780775)	1.25511e-11			142(3.87012644154083e-12)	3.87013e-12
NM_001178236.1	Saccharomyces_kudriavzevii	s5	14	U_una	0	0	0	0	0	0	0	0	0	1	1	0	A	A	U	U	A
NM_001178236.1	Saccharomyces_mikatae	s5	14	A_trn	0	0	0	0	0	0	0	1	1	1	1	0	A	A	U	U	A			orf_21403(0)	0	orf_11918(0)	0
NM_001178236.1	Saccharomyces_paradoxus	s5	14	A_trn	1	1	1	1	0	0	0	1	1	0	1	0	A	A	U	U	A			orf_614(0),orf_46(0)	0	orf_126(0),orf_8(1.47659662275146e-14)	0	566(0)	0
NM_001178236.1	Saccharomyces_uvarum	s5	14	N_dna	1	0	0	0	0	0	0	0	0	1	1	0	A	A	U	U	A							143(4.36406466519657e-11)	4.36406e-11
NM_001178284.1	Saccharomyces_arboricola	4932	15	N_dna	1	0	0	0	0	1	0	0	0	0	0	0	A	A	A	N	A							158(3.05249906071836e-05)	3.0525e-05
NM_001178284.1	Saccharomyces_eubayanus	4932	15	N_dna	1	0	0	0	0	1	0	0	0	0	0	0	A	A	A	N	A							157(0.025502078685867)	0.0255021
NM_001178284.1	Saccharomyces_kudriavzevii	4932	15	A_orf	1	0	0	0	1	0	0	1	0	1	1	0	A	A	A	N	A			orf_19556(5.15373344001091e-09)	5.15373e-09			158(1.60960134110155e-12)	1.6096e-12
NM_001178284.1	Saccharomyces_mikatae	4932	15	A_orf	1	0	0	0	0	1	0	1	0	0	0	0	A	A	A	N	A			orf_35639(3.18207737937115e-09)	3.18208e-09			581(2.34244589281118e-07)	2.34245e-07
NM_001178284.1	Saccharomyces_paradoxus	4932	15	A_orf	1	0	0	0	0	0	0	1	0	0	0	0	A	A	A	N	A			orf_26411(0)	0			581(0)	0
NM_001178284.1	Saccharomyces_uvarum	4932	15	A_orf	1	0	0	0	0	0	0	1	0	1	1	0	A	A	A	N	A			orf_40133(8.18161235094372e-07)	8.18161e-07			581(1.44442448811732e-05)	1.44442e-05
NM_001178361.1	Saccharomyces_arboricola	Saccharomyces	10	A_orf	0	0	0	0	0	0	0	1	0	1	1	0	A	U	A	A	A			orf_25135(0)	0
NM_001178361.1	Saccharomyces_eubayanus	Saccharomyces	10	A_orf	1	0	0	0	0	0	0	1	0	1	0	0	A	U	A	A	A			orf_43804(0),orf_43805(0)	0			534(0)	0
NM_001178361.1	Saccharomyces_kudriavzevii	Saccharomyces	10	A_gen	0	0	0	0	0	0	1	1	1	1	1	0	A	U	A	A	A	g976.t1(0),g3464.t1(0)	0	orf_14360(0),orf_3741(0)	0	orf_7344(0),orf_1937(0)	0
NM_001178361.1	Saccharomyces_mikatae	Saccharomyces	10	U_una	0	0	0	0	0	0	0	0	0	1	1	0	A	U	A	A	A
NM_001178361.1	Saccharomyces_paradoxus	Saccharomyces	10	A_orf	1	0	0	0	0	0	0	1	0	0	0	0	A	U	A	A	A			orf_42523(0)	0			113(0.0409454974765214),536(0)	0
NM_001178361.1	Saccharomyces_uvarum	Saccharomyces	10	A_orf	1	0	0	0	0	0	0	1	0	1	1	0	A	U	A	A	A			orf_2216(0),orf_2208(3.41106809464975e-09)	0			113(0)	0
NM_001178398.1	Saccharomyces_arboricola	Saccharomyces	10	A_orf	1	0	0	0	0	1	0	1	0	0	0	0	A	A	A	A	A			orf_26472(0)	0			432(0)	0
NM_001178398.1	Saccharomyces_eubayanus	Saccharomyces	10	A_gen	1	1	1	1	0	1	1	1	1	0	0	0	A	A	A	A	A	rna1079(0)	0	orf_31826(0)	0	orf_2804(0)	0	431(0)	0
NM_001178398.1	Saccharomyces_kudriavzevii	Saccharomyces	10	A_gen	1	1	1	1	0	0	1	0	0	1	1	0	A	A	A	A	A	g4261.t1(0),g430.t1(0)	0					9(6.09445827137733e-12)	6.09446e-12
NM_001178398.1	Saccharomyces_mikatae	Saccharomyces	10	A_gen	1	1	1	1	0	0	1	1	1	0	0	0	A	A	A	A	A	g2170.t1(0),g2171.t1(0.0272401643779457)	0	orf_7639(0)	0	orf_3940(0)	0	9(0)	0
NM_001178398.1	Saccharomyces_paradoxus	Saccharomyces	10	A_gen	1	1	1	1	0	0	1	1	1	0	0	0	A	A	A	A	A	g1941.t1(0),g1940.t1(0.0109850725729552)	0	orf_34209(0)	0	orf_4422(0.0491952517311804),orf_4426(0)	0	432(0)	0
NM_001178398.1	Saccharomyces_uvarum	Saccharomyces	10	A_gen	1	1	1	1	0	1	1	1	1	0	0	0	A	A	A	A	A	g1309.t1(0)	0	orf_31535(0)	0	orf_2707(0)	0	432(4.44089209850063e-15)	4.44089e-15
NM_001178411.1	Saccharomyces_arboricola	Saccharomyces	10	A_orf	1	0	0	0	0	1	0	1	0	0	0	0	A	A	A	A	A			orf_27032(0)	0			433(2.13786380875991e-05)	2.13786e-05
NM_001178411.1	Saccharomyces_eubayanus	Saccharomyces	10	A_gen	1	1	1	1	0	0	1	1	1	1	0	0	A	A	A	A	A	rna1095(0)	0	orf_30333(0)	0	orf_2831(0)	0	432(4.34714335195707e-07)	4.34714e-07
NM_001178411.1	Saccharomyces_kudriavzevii	Saccharomyces	10	A_gen	0	0	0	0	0	0	1	1	1	1	1	0	A	A	A	A	A	g983.t1(0)	0	orf_3757(0)	0	orf_1957(0)	0
NM_001178411.1	Saccharomyces_mikatae	Saccharomyces	10	A_gen	0	0	0	0	0	0	1	1	1	1	1	0	A	A	A	A	A	g3417.t1(0)	0	orf_13037(0)	0	orf_7025(0)	0
NM_001178411.1	Saccharomyces_paradoxus	Saccharomyces	10	A_gen	1	1	1	1	0	0	1	1	1	0	0	0	A	A	A	A	A	g2584.t1(0)	0	orf_37039(0)	0	orf_6067(0)	0	433(0)	0
NM_001178411.1	Saccharomyces_uvarum	Saccharomyces	10	U_una	0	0	0	0	0	0	0	0	0	1	1	0	A	A	A	A	A
NM_001178419.3	Saccharomyces_arboricola	Saccharomyces	10	A_gen	1	1	1	1	0	1	1	1	1	0	0	0	A	A	A	A	A	rna172(0)	0	orf_1286(0)	0	orf_255(0)	0	4(0)	0
NM_001178419.3	Saccharomyces_eubayanus	Saccharomyces	10	A_gen	1	1	1	1	0	0	1	1	1	1	0	0	A	A	A	A	A	rna1102(0)	0	orf_5009(0)	0	orf_2255(0)	0	4(0)	0
NM_001178419.3	Saccharomyces_kudriavzevii	Saccharomyces	10	A_gen	1	1	1	1	0	0	1	1	1	1	1	0	A	A	A	A	A	g668.t1(0)	0	orf_2479(0)	0	orf_1309(0)	0	4(0)	0
NM_001178419.3	Saccharomyces_mikatae	Saccharomyces	10	A_gen	1	1	1	1	0	1	1	1	1	0	0	0	A	A	A	A	A	g3410.t1(0)	0	orf_37115(0)	0	orf_7037(0)	0	427(0)	0
NM_001178419.3	Saccharomyces_paradoxus	Saccharomyces	10	A_gen	1	1	1	1	0	0	1	1	1	0	0	0	A	A	A	A	A	g2591.t1(0)	0	orf_11331(0)	0	orf_6043(0)	0	4(0)	0
NM_001178419.3	Saccharomyces_uvarum	Saccharomyces	10	U_una	0	0	0	0	0	0	0	0	0	1	1	0	A	A	A	A	A
NM_001178438.4	Saccharomyces_arboricola	4932	15	A_orf	0	0	0	0	0	1	0	1	0	1	0	0	N	N	U	A	A			orf_26407(0.006720005291589),orf_25850(1.19321070257694e-06)	1.19321e-06
NM_001178438.4	Saccharomyces_eubayanus	4932	15	A_orf	1	0	0	0	0	0	0	1	0	0	0	0	N	N	U	A	A			orf_31744(1.15090471375368e-07)	1.1509e-07			589(0)	0
NM_001178438.4	Saccharomyces_kudriavzevii	4932	15	U_una	0	0	0	0	0	0	0	0	0	1	1	0	N	N	U	A	A
NM_001178438.4	Saccharomyces_mikatae	4932	15	N_dna	1	0	0	0	0	0	0	0	0	0	0	0	N	N	U	A	A							168(0)	0
NM_001178438.4	Saccharomyces_paradoxus	4932	15	N_cds	1	1	1	1	0	0	0	0	0	0	0	0	N	N	U	A	A							591(0)	0
NM_001178438.4	Saccharomyces_uvarum	4932	15	N_dna	1	0	0	0	0	0	0	0	0	0	0	0	N	N	U	A	A							168(0)	0
NM_001178496.3	Saccharomyces_arboricola	Saccharomyces	10	A_orf	1	0	0	0	0	1	0	1	0	0	0	0	A	A	A	A	A			orf_841(0)	0			5(0)	0
NM_001178496.3	Saccharomyces_eubayanus	Saccharomyces	10	A_gen	1	1	1	1	0	1	1	1	1	0	0	0	A	A	A	A	A	rna1175(0)	0	orf_5122(0)	0	orf_2343(0)	0	5(0)	0
NM_001178496.3	Saccharomyces_kudriavzevii	Saccharomyces	10	A_gen	1	1	1	1	0	1	1	1	1	0	0	0	A	A	A	A	A	g1893.t1(0)	0	orf_34209(0)	0	orf_4159(0)	0	428(0)	0
NM_001178496.3	Saccharomyces_mikatae	Saccharomyces	10	A_gen	1	1	1	1	0	0	1	1	1	0	0	0	A	A	A	A	A	g2201.t1(0)	0	orf_31775(0)	0	orf_4020(0)	0	428(0)	0
NM_001178496.3	Saccharomyces_paradoxus	Saccharomyces	10	A_gen	1	1	1	1	0	0	1	1	1	0	0	0	A	A	A	A	A	g1044.t1(0)	0	orf_4509(0)	0	orf_2161(0)	0	5(0)	0
NM_001178496.3	Saccharomyces_uvarum	Saccharomyces	10	A_gen	1	1	1	1	0	0	1	1	1	1	1	0	A	A	A	A	A	g4181.t1(0)	0	orf_44805(0)	0	orf_9709(0)	0	428(0)	0
NM_001178532.3	Saccharomyces_arboricola	Saccharomyces	10	A_orf	0	0	0	0	0	1	0	1	0	1	0	0	A	A	A	A	A			orf_2013(0)	0
NM_001178532.3	Saccharomyces_eubayanus	Saccharomyces	10	A_gen	1	1	1	1	0	1	1	1	1	1	0	0	A	A	A	A	A	rna1209(0)	0	orf_4419(0)	0	orf_2386(0)	0	6(2.80885145365062e-07)	2.80885e-07
NM_001178532.3	Saccharomyces_kudriavzevii	Saccharomyces	10	A_gen	0	0	0	0	0	0	1	1	1	1	1	0	A	A	A	A	A	g4243.t1(0)	0	orf_43019(0)	0	orf_8765(0)	0
NM_001178532.3	Saccharomyces_mikatae	Saccharomyces	10	A_gen	0	0	0	0	0	0	1	1	1	1	1	0	A	A	A	A	A	g1836.t1(0)	0	orf_30187(0)	0	orf_3153(0)	0
NM_001178532.3	Saccharomyces_paradoxus	Saccharomyces	10	A_gen	1	1	1	1	0	0	1	1	1	0	0	0	A	A	A	A	A	g2733.t1(0)	0	orf_11963(0)	0	orf_6392(0)	0	6(0)	0
NM_001178532.3	Saccharomyces_uvarum	Saccharomyces	10	A_gen	0	0	0	0	0	0	1	1	1	1	1	0	A	A	A	A	A	g3975.t1(0)	0	orf_43932(0)	0	orf_9222(0)	0
NM_001178536.3	Saccharomyces_arboricola	Saccharomyces	10	A_gen	0	0	0	0	0	1	1	1	1	1	0	0	A	A	U	A	A	rna245(0)	0	orf_25739(0)	0	orf_718(0)	0
NM_001178536.3	Saccharomyces_eubayanus	Saccharomyces	10	A_gen	1	1	1	1	0	1	1	1	1	1	0	0	A	A	U	A	A	rna1213(0)	0	orf_31629(0)	0	orf_2988(0)	0	433(0.00630007874649474)	0.00630008
NM_001178536.3	Saccharomyces_kudriavzevii	Saccharomyces	10	U_una	0	0	0	0	0	0	0	0	0	1	1	0	A	A	U	A	A
NM_001178536.3	Saccharomyces_mikatae	Saccharomyces	10	A_gen	0	0	0	0	0	0	1	1	1	1	1	0	A	A	U	A	A	g1832.t1(0)	0	orf_6139(0)	0	orf_3148(0)	0
NM_001178536.3	Saccharomyces_paradoxus	Saccharomyces	10	A_gen	1	1	1	1	0	0	1	1	1	1	0	0	A	A	U	A	A	g2669.t1(0)	0	orf_37405(0)	0	orf_6292(0)	0	434(0)	0
NM_001178536.3	Saccharomyces_uvarum	Saccharomyces	10	A_gen	0	0	0	0	0	0	1	1	1	1	1	0	A	A	U	A	A	g2426.t1(0)	0	orf_11011(0)	0	orf_5413(0)	0
NM_001178633.4	Saccharomyces_arboricola	Saccharomyces	10	A_gen	1	1	1	1	0	1	1	1	1	0	0	0	A	A	A	A	A	rna308(0)	0	orf_1025(0)	0	orf_412(0)	0	7(0)	0
NM_001178633.4	Saccharomyces_eubayanus	Saccharomyces	10	A_gen	1	1	1	1	0	1	1	1	1	0	0	0	A	A	A	A	A	rna1307(0)	0	orf_5994(0)	0	orf_2487(0)	0	7(0)	0
NM_001178633.4	Saccharomyces_kudriavzevii	Saccharomyces	10	A_gen	1	1	1	1	0	1	1	1	1	0	0	0	A	A	A	A	A	g5938.t1(0)	0	orf_49722(0)	0	orf_12324(0)	0	430(0)	0
NM_001178633.4	Saccharomyces_mikatae	Saccharomyces	10	A_gen	1	1	1	1	0	1	1	1	1	0	0	0	A	A	A	A	A	g3251.t1(0)	0	orf_12361(0)	0	orf_6590(0)	0	7(0)	0
NM_001178633.4	Saccharomyces_paradoxus	Saccharomyces	10	A_gen	1	1	1	1	0	0	1	1	1	0	0	0	A	A	A	A	A	g4919.t1(0)	0	orf_22018(0)	0	orf_12021(0)	0	7(0)	0
NM_001178633.4	Saccharomyces_uvarum	Saccharomyces	10	A_gen	1	1	1	1	0	0	1	1	1	1	1	0	A	A	A	A	A	g4803.t1(0)	0	orf_21661(0)	0	orf_11289(0)	0	7(0)	0
NM_001178687.1	Saccharomyces_arboricola	4932	15	A_orf	1	1	1	1	0	1	0	1	0	0	0	0	A	A	N	A	U			orf_2463(3.26405569239796e-14)	3.26406e-14			177(0),600(0.0301428022680433)	0
NM_001178687.1	Saccharomyces_eubayanus	4932	15	N_cds	1	1	1	1	0	1	0	0	0	0	0	0	A	A	N	A	U							176(0)	0
NM_001178687.1	Saccharomyces_kudriavzevii	4932	15	N_cds	1	1	1	1	0	0	0	0	0	0	0	0	A	A	N	A	U							177(0),600(0.00426164563482845)	0
NM_001178687.1	Saccharomyces_mikatae	4932	15	A_orf	1	1	1	1	0	0	0	1	0	0	0	0	A	A	N	A	U			orf_45904(0)	0			600(0)	0
NM_001178687.1	Saccharomyces_paradoxus	4932	15	A_orf	1	1	1	1	0	0	0	1	0	0	0	0	A	A	N	A	U			orf_19080(2.54485321704578e-11)	2.54485e-11			177(0),600(0.00748180237692742)	0
NM_001178687.1	Saccharomyces_uvarum	4932	15	U_una	0	0	0	0	0	0	0	0	0	1	1	0	A	A	N	A	U
NM_001178702.1	Saccharomyces_arboricola	4932	15	A_orf	1	1	1	1	0	1	0	1	0	0	0	0	N	A	N	A	A			orf_27736(0)	0			605(0)	0
NM_001178702.1	Saccharomyces_eubayanus	4932	15	A_orf	1	1	1	1	0	1	0	1	0	1	1	0	N	A	N	A	A			orf_29930(0)	0			603(0)	0
NM_001178702.1	Saccharomyces_kudriavzevii	4932	15	N_cds	1	1	1	1	0	1	0	0	0	0	0	0	N	A	N	A	A							182(0)	0
NM_001178702.1	Saccharomyces_mikatae	4932	15	A_orf	1	1	1	1	0	1	0	1	0	0	0	0	N	A	N	A	A			orf_21750(0),orf_21749(0)	0			182(0)	0
NM_001178702.1	Saccharomyces_paradoxus	4932	15	N_cds	1	1	1	1	0	0	0	0	0	0	0	0	N	A	N	A	A							605(0)	0
NM_001178702.1	Saccharomyces_uvarum	4932	15	A_orf	1	1	1	1	0	1	0	1	0	0	0	0	N	A	N	A	A			orf_42564(0),orf_42508(0.0388614933933273)	0			605(0)	0
NM_001178764.1	Saccharomyces_arboricola	4932	15	A_orf	1	1	1	1	0	0	0	1	0	0	0	0	A	A	A	A	A			orf_27388(0),orf_27389(3.81916720471054e-14)	0			610(0)	0
NM_001178764.1	Saccharomyces_eubayanus	4932	15	A_orf	1	1	1	1	0	1	0	1	0	0	0	0	A	A	A	A	A			orf_29327(0)	0			608(0)	0
NM_001178764.1	Saccharomyces_kudriavzevii	4932	15	A_orf	1	1	1	1	0	0	0	1	0	1	1	0	A	A	A	A	A			orf_21555(0),orf_21554(0)	0			187(0)	0
NM_001178764.1	Saccharomyces_mikatae	4932	15	A_orf	1	1	1	1	0	1	0	1	0	0	0	0	A	A	A	A	A			orf_14872(0)	0			187(0)	0
NM_001178764.1	Saccharomyces_paradoxus	4932	15	A_orf	1	1	1	1	0	0	0	1	0	0	0	0	A	A	A	A	A			orf_37839(0)	0			610(0)	0
NM_001178764.1	Saccharomyces_uvarum	4932	15	A_orf	1	1	1	1	0	1	0	1	0	0	0	0	A	A	A	A	A			orf_49410(0),orf_49409(0)	0			610(0)	0
NM_001178840.1	Saccharomyces_arboricola	Saccharomyces	10	A_orf	1	0	0	0	0	0	0	1	0	0	0	0	A	A	A	A	A			orf_31122(0)	0			450(2.81885625952327e-12)	2.81886e-12
NM_001178840.1	Saccharomyces_eubayanus	Saccharomyces	10	A_gen	1	1	1	1	0	0	1	1	1	0	0	0	A	A	A	A	A	rna1565(0)	0	orf_33930(0)	0	orf_3970(0)	0	449(1.46867923156435e-07)	1.46868e-07
NM_001178840.1	Saccharomyces_kudriavzevii	Saccharomyces	10	A_gen	1	1	1	1	0	0	1	1	1	1	1	0	A	A	A	A	A	g5586.t1(0),g5489.t1(0)	0	orf_47803(0)	0	orf_11269(0)	0	450(3.07583958303326e-11)	3.07584e-11
NM_001178840.1	Saccharomyces_mikatae	Saccharomyces	10	A_gen	1	1	1	1	0	0	1	1	1	0	0	0	A	A	A	A	A	g4750.t1(0)	0	orf_43126(0)	0	orf_10527(0)	0	450(0)	0
NM_001178840.1	Saccharomyces_paradoxus	Saccharomyces	10	A_gen	1	1	1	1	0	0	1	1	1	0	0	0	A	A	A	A	A	g2824.t1(0)	0	orf_12405(0)	0	orf_6628(0)	0	27(0)	0
NM_001178840.1	Saccharomyces_uvarum	Saccharomyces	10	A_gen	0	0	0	0	0	0	1	1	1	1	1	0	A	A	A	A	A	g3939.t1(0)	0	orf_43642(0)	0	orf_9106(0)	0
NM_001178848.1	Saccharomyces_arboricola	4932	15	U_ind	0	0	0	0	0	1	0	0	0	1	0	0	A	U	A	U	A
NM_001178848.1	Saccharomyces_eubayanus	4932	15	A_orf	0	0	0	0	0	0	0	1	0	1	1	0	A	U	A	U	A			orf_7934(0)	0
NM_001178848.1	Saccharomyces_kudriavzevii	4932	15	A_orf	1	0	0	0	0	0	0	1	0	1	1	0	A	U	A	U	A			orf_10704(2.27997234425459e-07),orf_10697(0)	0			211(0)	0
NM_001178848.1	Saccharomyces_mikatae	4932	15	U_una	0	0	0	0	0	0	0	0	0	1	1	0	A	U	A	U	A
NM_001178848.1	Saccharomyces_paradoxus	4932	15	A_orf	1	0	0	0	0	0	0	1	0	0	0	0	A	U	A	U	A			orf_32783(7.10246861324038e-10),orf_32747(0)	0			634(0)	0
NM_001178848.1	Saccharomyces_uvarum	4932	15	A_orf	0	0	0	0	0	1	0	1	0	1	0	0	A	U	A	U	A			orf_17614(7.01660951563099e-14)	7.01661e-14
NM_001178850.1	Saccharomyces_arboricola	4932	15	N_dna	1	0	0	0	0	0	0	0	0	0	0	0	A	A	N	N	A							640(0)	0
NM_001178850.1	Saccharomyces_eubayanus	4932	15	A_orf	1	0	0	0	0	1	0	1	0	1	0	0	A	A	N	N	A			orf_33496(8.09352584951739e-14)	8.09353e-14			638(0)	0
NM_001178850.1	Saccharomyces_kudriavzevii	4932	15	N_dna	1	0	0	0	0	0	0	0	0	0	0	0	A	A	N	N	A							640(0)	0
NM_001178850.1	Saccharomyces_mikatae	4932	15	A_orf	1	0	0	0	0	0	0	1	0	0	0	0	A	A	N	N	A			orf_35394(0),orf_35383(3.49038494551479e-07)	0			640(0)	0
NM_001178850.1	Saccharomyces_paradoxus	4932	15	A_orf	1	0	0	0	0	0	0	1	0	0	0	0	A	A	N	N	A			orf_6971(0),orf_7017(0)	0			217(0)	0
NM_001178850.1	Saccharomyces_uvarum	4932	15	U_ind	0	0	0	0	0	1	0	0	0	1	0	0	A	A	N	N	A
NM_001178872.1	Saccharomyces_arboricola	Saccharomyces	10	A_gen	1	1	1	1	0	1	1	1	1	0	0	0	A	A	A	A	A	rna794(0)	0	orf_31168(0)	0	orf_2257(0)	0	449(0)	0
NM_001178872.1	Saccharomyces_eubayanus	Saccharomyces	10	A_gen	1	1	1	1	0	1	1	1	1	0	0	0	A	A	A	A	A	rna1534(0)	0	orf_33971(0)	0	orf_3950(0)	0	448(0)	0
NM_001178872.1	Saccharomyces_kudriavzevii	Saccharomyces	10	A_gen	1	1	1	1	0	1	1	1	1	0	0	0	A	A	A	A	A	g6141.t1(0)	0	orf_24863(0)	0	orf_12763(0)	0	26(0)	0
NM_001178872.1	Saccharomyces_mikatae	Saccharomyces	10	A_gen	1	1	1	1	0	1	1	1	1	0	0	0	A	A	A	A	A	g4480.t1(0)	0	orf_17836(0)	0	orf_9798(0)	0	26(0)	0
NM_001178872.1	Saccharomyces_paradoxus	Saccharomyces	10	A_gen	1	1	1	1	0	0	1	1	1	0	0	0	A	A	A	A	A	g2136.t1(0)	0	orf_9393(0)	0	orf_4908(0)	0	26(0)	0
NM_001178872.1	Saccharomyces_uvarum	Saccharomyces	10	A_gen	1	1	1	1	0	1	1	1	1	0	0	0	A	A	A	A	A	g4243.t1(0)	0	orf_45163(0)	0	orf_9867(0)	0	449(0)	0
NM_001178882.1	Saccharomyces_arboricola	4932	15	A_orf	0	0	0	0	0	0	0	1	0	1	1	0	A	A	U	A	A			orf_30763(0.00941291651282694)	0.00941292
NM_001178882.1	Saccharomyces_eubayanus	4932	15	N_dna	1	0	0	0	0	0	0	0	0	1	1	0	A	A	U	A	A							637(1.10038891842912e-06)	1.10039e-06
NM_001178882.1	Saccharomyces_kudriavzevii	4932	15	U_una	0	0	0	0	0	0	0	0	0	1	1	0	A	A	U	A	A
NM_001178882.1	Saccharomyces_mikatae	4932	15	A_orf	0	0	0	0	0	1	0	1	0	1	1	0	A	A	U	A	A			orf_17852(1.95478628839396e-07)	1.95479e-07
NM_001178882.1	Saccharomyces_paradoxus	4932	15	A_orf	1	0	0	0	0	0	0	1	0	0	1	0	A	A	U	A	A			orf_9410(4.25448647378701e-05),orf_9409(1.40576194018749e-08)	1.40576e-08			216(0)	0
NM_001178882.1	Saccharomyces_uvarum	4932	15	A_orf	0	0	0	0	0	0	0	1	0	1	1	0	A	A	U	A	A			orf_45150(0.0375723502308911)	0.0375724
NM_001178888.1	Saccharomyces_arboricola	Saccharomyces	10	A_orf	1	0	0	0	0	0	0	1	0	0	0	0	A	U	U	A	A			orf_44385(0)	0			448(0)	0
NM_001178888.1	Saccharomyces_eubayanus	Saccharomyces	10	A_gen	1	1	1	1	0	0	1	1	1	0	0	0	A	U	U	A	A	rna806(0)	0	orf_29540(0)	0	orf_1955(0)	0	447(0)	0
NM_001178888.1	Saccharomyces_kudriavzevii	Saccharomyces	10	U_una	0	0	0	0	0	0	0	0	0	1	1	0	A	U	U	A	A
NM_001178888.1	Saccharomyces_mikatae	Saccharomyces	10	U_una	0	0	0	0	0	0	0	0	0	1	1	0	A	U	U	A	A
NM_001178888.1	Saccharomyces_paradoxus	Saccharomyces	10	A_gen	1	1	1	1	0	0	1	1	1	0	0	0	A	U	U	A	A	g4989.t1(0)	0	orf_29429(0),orf_48124(0)	0	orf_12307(0)	0	448(0)	0
NM_001178888.1	Saccharomyces_uvarum	Saccharomyces	10	U_una	0	0	0	0	0	0	0	0	0	1	1	0	A	U	U	A	A
NM_001178890.1	Saccharomyces_arboricola	s3	12	N_dna	1	0	0	0	0	0	0	0	0	0	0	0	A	A	A	N	U							556(0)	0
NM_001178890.1	Saccharomyces_eubayanus	s3	12	U_scr	0	0	0	0	0	0	0	0	0	1	0	0	A	A	A	N	U
NM_001178890.1	Saccharomyces_kudriavzevii	s3	12	A_gen	0	0	0	0	0	0	1	1	1	1	1	0	A	A	A	N	U	g3349.t1(0),g3101.t1(0.000220302666414818)	0	orf_13793(0)	0	orf_7031(0)	0
NM_001178890.1	Saccharomyces_mikatae	s3	12	A_gen	1	1	1	1	0	0	1	0	0	1	1	0	A	A	A	N	U	g864.t1(0)	0					556(0)	0
NM_001178890.1	Saccharomyces_paradoxus	s3	12	A_gen	1	1	1	1	0	0	1	1	1	0	0	0	A	A	A	N	U	g3884.t1(0)	0	orf_17350(0)	0	orf_9415(0)	0	133(0)	0
NM_001178890.1	Saccharomyces_uvarum	s3	12	U_una	0	0	0	0	0	0	0	0	0	1	1	0	A	A	A	N	U
NM_001178891.1	Saccharomyces_arboricola	s3	12	A_orf	1	0	0	0	0	0	0	1	0	0	0	0	A	A	A	A	U			orf_35317(0)	0			555(0)	0
NM_001178891.1	Saccharomyces_eubayanus	s3	12	U_scr	0	0	0	0	0	0	0	0	0	1	0	0	A	A	A	A	U
NM_001178891.1	Saccharomyces_kudriavzevii	s3	12	A_gen	1	1	1	1	0	0	1	1	1	0	1	0	A	A	A	A	U	g3349.t1(0)	0	orf_13793(0)	0	orf_7031(0)	0	132(0)	0
NM_001178891.1	Saccharomyces_mikatae	s3	12	A_gen	1	1	1	1	0	0	1	0	0	0	0	0	A	A	A	A	U	g864.t1(0)	0					555(0)	0
NM_001178891.1	Saccharomyces_paradoxus	s3	12	A_gen	1	1	1	1	0	0	1	1	1	0	0	0	A	A	A	A	U	g3885.t1(0)	0	orf_17254(0)	0	orf_9416(0)	0	132(0)	0
NM_001178891.1	Saccharomyces_uvarum	s3	12	U_una	0	0	0	0	0	0	0	0	0	1	1	0	A	A	A	A	U
NM_001178926.3	Saccharomyces_arboricola	Saccharomyces	10	A_gen	1	1	1	1	0	1	1	1	1	0	0	0	A	A	A	A	A	rna859(0)	0	orf_5896(0)	0	orf_2121(0)	0	24(5.15709390747077e-08)	5.15709e-08
NM_001178926.3	Saccharomyces_eubayanus	Saccharomyces	10	A_gen	1	1	1	1	0	1	1	1	1	0	0	0	A	A	A	A	A	rna1632(0)	0	orf_8044(0)	0	orf_3735(0)	0	24(7.03017732917033e-09)	7.03018e-09
NM_001178926.3	Saccharomyces_kudriavzevii	Saccharomyces	10	A_gen	1	1	1	1	0	0	1	1	1	1	1	0	A	A	A	A	A	g4997.t1(0)	0	orf_45984(0)	0	orf_10297(0)	0	447(4.77395900588817e-14)	4.77396e-14
NM_001178926.3	Saccharomyces_mikatae	Saccharomyces	10	A_gen	1	1	1	1	0	1	1	1	1	0	0	0	A	A	A	A	A	g5865.t1(0)	0	orf_23774(0)	0	orf_13360(0)	0	24(0)	0
NM_001178926.3	Saccharomyces_paradoxus	Saccharomyces	10	A_gen	1	1	1	1	0	0	1	1	1	0	0	0	A	A	A	A	A	g3170.t1(0)	0	orf_13944(0)	0	orf_7535(0)	0	24(0)	0
NM_001178926.3	Saccharomyces_uvarum	Saccharomyces	10	A_gen	1	1	1	1	0	1	1	1	1	0	0	0	A	A	A	A	A	g3412.t1(0)	0	orf_41293(0)	0	orf_7823(0)	0	447(1.01215735792692e-09)	1.01216e-09
NM_001178976.3	Saccharomyces_arboricola	Saccharomyces	10	A_orf	1	1	1	1	0	1	0	1	0	1	0	0	A	A	A	A	A			orf_30546(0)	0			451(2.44249065417534e-15)	2.44249e-15
NM_001178976.3	Saccharomyces_eubayanus	Saccharomyces	10	A_gen	1	1	1	1	0	1	1	1	1	0	0	0	A	A	A	A	A	rna1687(0)	0	orf_33760(0)	0	orf_4100(0)	0	450(3.88789000993484e-11)	3.88789e-11
NM_001178976.3	Saccharomyces_kudriavzevii	Saccharomyces	10	A_gen	0	0	0	0	0	0	1	1	1	1	1	0	A	A	A	A	A	g542.t1(0)	0	orf_28243(0)	0	orf_1071(0)	0
NM_001178976.3	Saccharomyces_mikatae	Saccharomyces	10	A_orf	0	0	0	0	0	1	0	1	0	1	0	0	A	A	A	A	A			orf_20683(0)	0
NM_001178976.3	Saccharomyces_paradoxus	Saccharomyces	10	A_gen	1	1	1	1	0	0	1	1	1	0	0	0	A	A	A	A	A	g2083.t1(0)	0	orf_9145(0)	0	orf_4771(0)	0	28(0)	0
NM_001178976.3	Saccharomyces_uvarum	Saccharomyces	10	A_gen	1	1	1	1	0	0	1	1	1	1	0	0	A	A	A	A	A	g5441.t1(0),g5441.t1(0)	0	orf_24716(0),orf_24716(0)	0	orf_12883(0),orf_12883(0)	0	28(6.6142091803556e-11)	6.61421e-11
NM_001179011.3	Saccharomyces_arboricola	s3	12	U_scr	0	0	0	0	0	0	0	0	0	1	0	0	A	U	U	U	U
NM_001179011.3	Saccharomyces_eubayanus	s3	12	U_ind	0	0	0	0	0	1	0	0	0	1	0	0	A	U	U	U	U
NM_001179011.3	Saccharomyces_kudriavzevii	s3	12	U_una	0	0	0	0	0	0	0	0	0	1	1	0	A	U	U	U	U
NM_001179011.3	Saccharomyces_mikatae	s3	12	U_ind	0	0	0	0	0	1	0	0	0	0	0	0	A	U	U	U	U
NM_001179011.3	Saccharomyces_paradoxus	s3	12	A_gen	1	1	1	1	0	0	1	1	1	0	0	0	A	U	U	U	U	g4373.t1(0)	0	orf_45232(0)	0	orf_10716(0)	0	552(0)	0
NM_001179011.3	Saccharomyces_uvarum	s3	12	U_ind	0	0	0	0	0	1	0	0	0	1	0	0	A	U	U	U	U
NM_001179076.3	Saccharomyces_arboricola	s3	12	U_una	0	0	0	0	0	0	0	0	0	1	1	0	A	U	U	U	U
NM_001179076.3	Saccharomyces_eubayanus	s3	12	U_scr	0	0	0	0	0	0	0	0	0	1	0	0	A	U	U	U	U
NM_001179076.3	Saccharomyces_kudriavzevii	s3	12	U_una	0	0	0	0	0	0	0	0	0	1	1	0	A	U	U	U	U
NM_001179076.3	Saccharomyces_mikatae	s3	12	U_una	0	0	0	0	0	0	0	0	0	1	1	0	A	U	U	U	U
NM_001179076.3	Saccharomyces_paradoxus	s3	12	A_orf	1	0	0	0	0	0	0	1	0	0	0	0	A	U	U	U	U			orf_42798(0),orf_42862(0)	0			557(0)	0
NM_001179076.3	Saccharomyces_uvarum	s3	12	U_una	0	0	0	0	0	0	0	0	0	1	1	0	A	U	U	U	U
NM_001179079.3	Saccharomyces_arboricola	s3	12	N_dna	1	0	0	0	0	0	0	0	0	0	0	0	A	A	A	N	U							553(0)	0
NM_001179079.3	Saccharomyces_eubayanus	s3	12	U_una	0	0	0	0	0	0	0	0	0	1	1	0	A	A	A	N	U
NM_001179079.3	Saccharomyces_kudriavzevii	s3	12	A_gen	0	0	0	0	0	0	1	1	1	1	1	0	A	A	A	N	U	g3349.t1(0),g3101.t1(0.00110523617039848)	0	orf_13793(0)	0	orf_7031(0)	0
NM_001179079.3	Saccharomyces_mikatae	s3	12	A_gen	0	0	0	0	0	0	1	0	0	1	1	0	A	A	A	N	U	g864.t1(0)	0
NM_001179079.3	Saccharomyces_paradoxus	s3	12	A_gen	1	1	1	1	0	0	1	1	1	0	0	0	A	A	A	N	U	g3884.t1(0)	0	orf_17350(0)	0	orf_9415(0)	0	130(0)	0
NM_001179079.3	Saccharomyces_uvarum	s3	12	U_una	0	0	0	0	0	0	0	0	0	1	1	0	A	A	A	N	U
NM_001179129.1	Saccharomyces_arboricola	s3	12	N_dna	1	0	0	0	0	0	0	0	0	0	0	0	A	A	A	N	U							560(0)	0
NM_001179129.1	Saccharomyces_eubayanus	s3	12	U_una	0	0	0	0	0	0	0	0	0	1	1	0	A	A	A	N	U
NM_001179129.1	Saccharomyces_kudriavzevii	s3	12	A_gen	1	1	1	1	0	0	1	1	1	0	1	0	A	A	A	N	U	g3349.t1(0)	0	orf_13793(0)	0	orf_7031(0)	0	560(0)	0
NM_001179129.1	Saccharomyces_mikatae	s3	12	A_gen	1	1	1	1	0	0	1	0	0	0	1	0	A	A	A	N	U	g864.t1(0)	0					560(0)	0
NM_001179129.1	Saccharomyces_paradoxus	s3	12	A_gen	1	1	1	1	0	0	1	1	1	0	0	0	A	A	A	N	U	g3885.t1(2.94483558418435e-05),g3884.t1(0)	0	orf_17254(0),orf_17350(0),orf_17351(0)	0	orf_9416(0.000133650830751009),orf_9415(0)	0	137(0)	0
NM_001179129.1	Saccharomyces_uvarum	s3	12	U_una	0	0	0	0	0	0	0	0	0	1	1	0	A	A	A	N	U
NM_001179183.1	Saccharomyces_arboricola	Saccharomyces	10	A_orf	1	1	1	1	0	1	0	1	0	0	0	0	A	A	A	A	A			orf_35133(0)	0			472(0)	0
NM_001179183.1	Saccharomyces_eubayanus	Saccharomyces	10	A_gen	1	1	1	1	0	1	1	1	1	0	0	0	A	A	A	A	A	rna5030(0)	0	orf_48707(0)	0	orf_12353(0)	0	471(0)	0
NM_001179183.1	Saccharomyces_kudriavzevii	Saccharomyces	10	A_orf	1	0	0	0	0	0	0	1	0	1	1	0	A	A	A	A	A			orf_35619(0)	0			472(0)	0
NM_001179183.1	Saccharomyces_mikatae	Saccharomyces	10	A_orf	1	1	1	1	0	1	0	1	0	0	0	0	A	A	A	A	A			orf_38367(0)	0			472(0)	0
NM_001179183.1	Saccharomyces_paradoxus	Saccharomyces	10	A_orf	1	0	0	0	0	0	0	1	0	1	0	0	A	A	A	A	A			orf_23621(0)	0			49(0)	0
NM_001179183.1	Saccharomyces_uvarum	Saccharomyces	10	A_orf	1	1	1	1	0	1	0	1	0	0	0	0	A	A	A	A	A			orf_12664(0)	0			49(0)	0
NM_001179184.1	Saccharomyces_arboricola	Saccharomyces	10	A_gen	1	1	1	1	0	1	1	1	1	0	0	0	A	A	A	A	A	rna1440(0)	0	orf_34778(0)	0	orf_3854(0)	0	471(0)	0
NM_001179184.1	Saccharomyces_eubayanus	Saccharomyces	10	A_gen	1	1	1	1	0	1	1	1	1	0	0	0	A	A	A	A	A	rna5031(0)	0	orf_49918(0)	0	orf_12354(0)	0	470(0)	0
NM_001179184.1	Saccharomyces_kudriavzevii	Saccharomyces	10	A_orf	1	0	0	0	0	0	0	1	0	0	1	0	A	A	A	A	A			orf_35618(0)	0			471(0)	0
NM_001179184.1	Saccharomyces_mikatae	Saccharomyces	10	A_gen	1	1	1	1	0	1	1	1	1	0	0	0	A	A	A	A	A	g3698.t1(0)	0	orf_38385(0)	0	orf_7784(0)	0	471(0)	0
NM_001179184.1	Saccharomyces_paradoxus	Saccharomyces	10	A_gen	0	0	0	0	0	0	1	1	1	1	0	0	A	A	A	A	A	g5227.t1(0)	0	orf_23620(0)	0	orf_12853(0)	0
NM_001179184.1	Saccharomyces_uvarum	Saccharomyces	10	A_gen	1	1	1	1	0	1	1	1	1	0	0	0	A	A	A	A	A	g2805.t1(0)	0	orf_12662(0)	0	orf_6357(0)	0	48(0)	0
NM_001179185.1	Saccharomyces_arboricola	Saccharomyces	10	A_orf	1	1	1	1	0	1	0	1	0	0	0	0	A	A	A	A	A			orf_35133(0)	0			470(0)	0
NM_001179185.1	Saccharomyces_eubayanus	Saccharomyces	10	A_gen	1	1	1	1	0	1	1	1	1	0	0	0	A	A	A	A	A	rna5030(0)	0	orf_48707(0)	0	orf_12353(0)	0	469(0)	0
NM_001179185.1	Saccharomyces_kudriavzevii	Saccharomyces	10	A_orf	1	0	0	0	0	1	0	1	0	0	0	0	A	A	A	A	A			orf_35619(0)	0			470(0)	0
NM_001179185.1	Saccharomyces_mikatae	Saccharomyces	10	A_orf	1	1	1	1	0	1	0	1	0	0	0	0	A	A	A	A	A			orf_38367(0)	0			470(0)	0
NM_001179185.1	Saccharomyces_paradoxus	Saccharomyces	10	A_orf	1	0	0	0	0	0	0	1	0	0	0	0	A	A	A	A	A			orf_23621(0)	0			47(0)	0
NM_001179185.1	Saccharomyces_uvarum	Saccharomyces	10	A_orf	1	1	1	1	0	1	0	1	0	0	0	0	A	A	A	A	A			orf_12664(0)	0			47(0)	0
NM_001179256.1	Saccharomyces_arboricola	Saccharomyces	10	A_gen	0	0	0	0	0	0	1	1	1	1	0	0	A	A	U	A	A	rna1494(0)	0	orf_35043(0)	0	orf_3903(0)	0
NM_001179256.1	Saccharomyces_eubayanus	Saccharomyces	10	A_gen	1	1	1	1	0	0	1	1	1	1	0	0	A	A	U	A	A	rna5102(0)	0	orf_49200(0)	0	orf_12429(0)	0	472(6.75712312769861e-08)	6.75712e-08
NM_001179256.1	Saccharomyces_kudriavzevii	Saccharomyces	10	U_una	0	0	0	0	0	0	0	0	0	1	1	0	A	A	U	A	A
NM_001179256.1	Saccharomyces_mikatae	Saccharomyces	10	A_gen	0	0	0	0	0	0	1	1	1	1	1	0	A	A	U	A	A	g3998.t1(0)	0	orf_39760(0)	0	orf_8593(0)	0
NM_001179256.1	Saccharomyces_paradoxus	Saccharomyces	10	A_gen	0	0	0	0	0	0	1	1	1	1	1	0	A	A	U	A	A	g2908.t1(0)	0	orf_12720(0)	0	orf_6822(0)	0
NM_001179256.1	Saccharomyces_uvarum	Saccharomyces	10	U_una	0	0	0	0	0	0	0	0	0	1	1	0	A	A	U	A	A
NM_001179266.1	Saccharomyces_arboricola	Saccharomyces	10	A_orf	1	1	1	1	0	1	0	1	0	1	0	0	A	A	A	A	A			orf_35436(0)	0			474(1.22124532708767e-15)	1.22125e-15
NM_001179266.1	Saccharomyces_eubayanus	Saccharomyces	10	A_gen	1	1	1	1	0	0	1	1	1	1	0	0	A	A	A	A	A	rna5112(0)	0	orf_48619(0)	0	orf_12448(0)	0	473(4.73942259548998e-06)	4.73942e-06
NM_001179266.1	Saccharomyces_kudriavzevii	Saccharomyces	10	A_gen	0	0	0	0	0	0	1	1	1	1	1	0	A	A	A	A	A	g1426.t1(0)	0	orf_5881(0)	0	orf_3028(0)	0
NM_001179266.1	Saccharomyces_mikatae	Saccharomyces	10	A_gen	0	0	0	0	0	1	1	1	1	1	0	0	A	A	A	A	A	g4008.t1(0)	0	orf_39774(0)	0	orf_8610(0)	0
NM_001179266.1	Saccharomyces_paradoxus	Saccharomyces	10	A_gen	1	1	1	1	0	0	1	1	1	0	0	0	A	A	A	A	A	g2898.t1(0)	0	orf_12708(0)	0	orf_6807(0)	0	51(0)	0
NM_001179266.1	Saccharomyces_uvarum	Saccharomyces	10	A_gen	0	0	0	0	0	0	1	1	1	1	1	0	A	A	A	A	A	g1636.t1(0)	0	orf_33085(0)	0	orf_3558(0)	0
NM_001179288.1	Saccharomyces_arboricola	Saccharomyces	10	A_gen	1	1	1	1	0	1	1	1	1	0	0	0	A	A	A	A	A	rna1518(0)	0	orf_9805(0)	0	orf_3695(0)	0	43(8.40175928829012e-10)	8.40176e-10
NM_001179288.1	Saccharomyces_eubayanus	Saccharomyces	10	A_gen	1	1	1	1	0	1	1	1	1	0	0	0	A	A	A	A	A	rna5132(0)	0	orf_23847(0)	0	orf_12042(0)	0	43(2.99760216648792e-14)	2.9976e-14
NM_001179288.1	Saccharomyces_kudriavzevii	Saccharomyces	10	A_gen	1	1	1	1	0	0	1	1	1	1	1	0	A	A	A	A	A	g2907.t1(0)	0	orf_11963(0)	0	orf_6057(0)	0	43(2.22821761042269e-13)	2.22822e-13
NM_001179288.1	Saccharomyces_mikatae	Saccharomyces	10	A_gen	1	1	1	1	0	1	1	1	1	0	0	0	A	A	A	A	A	g5452.t1(0)	0	orf_22085(0)	0	orf_12335(0)	0	43(0)	0
NM_001179288.1	Saccharomyces_paradoxus	Saccharomyces	10	A_gen	1	1	1	1	0	1	1	1	1	0	0	0	A	A	A	A	A	g3670.t1(0)	0	orf_41763(0)	0	orf_8855(0)	0	466(0)	0
NM_001179288.1	Saccharomyces_uvarum	Saccharomyces	10	A_gen	0	0	0	0	0	0	1	1	1	1	1	0	A	A	A	A	A	g3147.t1(0)	0	orf_14196(0)	0	orf_7185(0)	0
NM_001179326.3	Saccharomyces_arboricola	Saccharomyces	10	A_gen	1	1	1	1	0	1	1	1	1	1	0	0	A	A	A	A	A	rna1543(0)	0	orf_9849(0)	0	orf_3738(0)	0	44(0)	0
NM_001179326.3	Saccharomyces_eubayanus	Saccharomyces	10	A_gen	1	1	1	1	0	1	1	1	1	0	0	0	A	A	A	A	A	rna5170(0)	0	orf_23371(0)	0	orf_12097(0)	0	44(0)	0
NM_001179326.3	Saccharomyces_kudriavzevii	Saccharomyces	10	A_gen	0	0	0	0	0	0	1	1	1	1	1	0	A	A	A	A	A	g2569.t1(0)	0	orf_36687(0)	0	orf_5409(0)	0
NM_001179326.3	Saccharomyces_mikatae	Saccharomyces	10	A_gen	1	1	1	1	0	1	1	1	1	0	0	0	A	A	A	A	A	g5058.t1(0)	0	orf_20328(0)	0	orf_11270(0)	0	44(0)	0
NM_001179326.3	Saccharomyces_paradoxus	Saccharomyces	10	A_gen	1	1	1	1	0	0	1	1	1	0	0	0	A	A	A	A	A	g3207.t1(0)	0	orf_39714(0)	0	orf_7663(0)	0	467(0)	0
NM_001179326.3	Saccharomyces_uvarum	Saccharomyces	10	A_gen	0	0	0	0	0	1	1	1	1	1	0	0	A	A	A	A	A	g4613.t1(0)	0	orf_46959(0)	0	orf_10808(0)	0
NM_001179345.3	Saccharomyces_arboricola	Saccharomyces	10	U_una	0	0	0	0	0	0	0	0	0	1	1	0	A	A	A	U	A
NM_001179345.3	Saccharomyces_eubayanus	Saccharomyces	10	A_orf	1	1	1	1	0	0	0	1	0	0	0	0	A	A	A	U	A			orf_5331(5.19584375524573e-13)	5.19584e-13			46(0)	0
NM_001179345.3	Saccharomyces_kudriavzevii	Saccharomyces	10	A_gen	1	1	1	1	0	0	1	1	1	1	1	0	A	A	A	U	A	g978.t1(0)	0	orf_29953(0)	0	orf_1946(0)	0	469(0)	0
NM_001179345.3	Saccharomyces_mikatae	Saccharomyces	10	A_gen	1	1	1	1	0	0	1	1	1	1	0	0	A	A	A	U	A	g5304.t1(0),g4986.t1(0)	0	orf_21363(0)	0	orf_11916(0)	0	46(3.62969674316815e-08)	3.6297e-08
NM_001179345.3	Saccharomyces_paradoxus	Saccharomyces	10	A_gen	1	1	1	1	0	0	1	1	1	0	1	0	A	A	A	U	A	g141.t1(0),g75.t1(0),g64.t1(0),g5496.t1(0),g585.t2(0),g63.t1(0)	0	orf_24693(0),orf_28274(0)	0	orf_1012(0),orf_13498(0)	0	46(0)	0
NM_001179345.3	Saccharomyces_uvarum	Saccharomyces	10	U_una	0	0	0	0	0	0	0	0	0	1	1	0	A	A	A	U	A
NM_001179379.3	Saccharomyces_arboricola	Saccharomyces	10	U_ind	0	0	0	0	0	1	0	0	0	1	0	0	A	A	U	U	U
NM_001179379.3	Saccharomyces_eubayanus	Saccharomyces	10	U_ind	0	0	0	0	0	1	0	0	0	1	0	0	A	A	U	U	U
NM_001179379.3	Saccharomyces_kudriavzevii	Saccharomyces	10	U_una	0	0	0	0	0	1	0	0	0	1	1	0	A	A	U	U	U
NM_001179379.3	Saccharomyces_mikatae	Saccharomyces	10	A_orf	0	0	0	0	0	0	0	1	0	1	1	0	A	A	U	U	U			orf_27495(4.23367341184644e-10)	4.23367e-10
NM_001179379.3	Saccharomyces_paradoxus	Saccharomyces	10	A_orf	0	0	0	0	0	1	0	1	0	1	1	0	A	A	U	U	U			orf_47777(1.55875312657372e-13),orf_47778(0)	0
NM_001179379.3	Saccharomyces_uvarum	Saccharomyces	10	U_una	0	0	0	0	0	0	0	0	0	1	1	0	A	A	U	U	U
NM_001179410.3	Saccharomyces_arboricola	4932	15	A_orf	0	0	0	0	0	1	0	1	0	1	0	0	U	A	A	A	A			orf_24148(0)	0
NM_001179410.3	Saccharomyces_eubayanus	4932	15	A_orf	1	1	1	1	0	0	0	1	0	1	0	0	U	A	A	A	A			orf_33787(2.20001839046358e-06)	2.20002e-06			278(6.00447976562002e-07)	6.00448e-07
NM_001179410.3	Saccharomyces_kudriavzevii	4932	15	A_orf	0	0	0	0	0	1	0	1	0	1	1	0	U	A	A	A	A			orf_2519(3.22158335563927e-08)	3.22158e-08
NM_001179410.3	Saccharomyces_mikatae	4932	15	A_orf	1	1	1	1	0	0	0	1	0	0	0	0	U	A	A	A	A			orf_22884(0),orf_22944(0.0348280414245865)	0			279(0)	0
NM_001179410.3	Saccharomyces_paradoxus	4932	15	U_nm	0	0	0	0	0	0	0	0	0	0	0	0	U	A	A	A	A
NM_001179410.3	Saccharomyces_uvarum	4932	15	U_una	0	0	0	0	0	1	0	0	0	1	1	0	U	A	A	A	A
NM_001179437.1	Saccharomyces_arboricola	Saccharomyces	10	A_gen	0	0	0	0	0	1	1	1	1	1	0	0	U	A	A	A	A	rna1601(0)	0	orf_11328(0)	0	orf_4028(0)	0
NM_001179437.1	Saccharomyces_eubayanus	Saccharomyces	10	A_gen	1	1	1	1	0	1	1	1	1	1	0	0	U	A	A	A	A	rna1398(0)	0	orf_6459(0)	0	orf_3230(0)	0	55(0.00023602634716946)	0.000236026
NM_001179437.1	Saccharomyces_kudriavzevii	Saccharomyces	10	A_orf	0	0	0	0	0	1	0	1	0	1	0	0	U	A	A	A	A			orf_49030(0)	0
NM_001179437.1	Saccharomyces_mikatae	Saccharomyces	10	A_orf	0	0	0	0	0	0	0	1	0	1	1	0	U	A	A	A	A			orf_10523(0)	0
NM_001179437.1	Saccharomyces_paradoxus	Saccharomyces	10	U_una	0	0	0	0	0	0	0	0	0	1	1	0	U	A	A	A	A
NM_001179437.1	Saccharomyces_uvarum	Saccharomyces	10	A_gen	0	0	0	0	0	0	1	1	1	1	1	0	U	A	A	A	A	g2057.t1(0)	0	orf_34913(0)	0	orf_4537(0)	0
NM_001179440.3	Saccharomyces_arboricola	Saccharomyces	10	A_orf	1	1	1	1	0	0	0	1	0	0	0	0	A	A	A	A	A			orf_11325(0)	0			54(0)	0
NM_001179440.3	Saccharomyces_eubayanus	Saccharomyces	10	A_gen	1	1	1	1	0	0	1	1	1	1	0	0	A	A	A	A	A	rna1395(0),rna1395(0)	0	orf_6779(0),orf_6779(0)	0	orf_3223(0),orf_3223(0)	0	54(0)	0
NM_001179440.3	Saccharomyces_kudriavzevii	Saccharomyces	10	A_gen	1	1	1	1	0	0	1	1	1	0	0	0	A	A	A	A	A	g5771.t2(0),g5771.t1(0)	0	orf_49007(0)	0	orf_11919(0),orf_11915(0)	0	477(0)	0
NM_001179440.3	Saccharomyces_mikatae	Saccharomyces	10	A_gen	1	1	1	1	0	0	1	1	1	0	0	0	A	A	A	A	A	g2815.t1(0)	0	orf_10519(0)	0	orf_5542(0)	0	54(0)	0
NM_001179440.3	Saccharomyces_paradoxus	Saccharomyces	10	A_gen	1	1	1	1	0	0	1	1	1	0	0	0	A	A	A	A	A	g1646.t1(0)	0	orf_7085(0)	0	orf_3628(0)	0	54(0)	0
NM_001179440.3	Saccharomyces_uvarum	Saccharomyces	10	A_gen	0	0	0	0	0	1	1	1	1	1	1	0	A	A	A	A	A	g1730.t1(0)	0	orf_33507(0)	0	orf_3781(0)	0
NM_001179450.1	Saccharomyces_arboricola	Saccharomyces	10	U_ind	0	0	0	0	0	1	0	0	0	1	0	0	A	U	U	U	U
NM_001179450.1	Saccharomyces_eubayanus	Saccharomyces	10	U_ind	0	0	0	0	0	1	0	0	0	1	0	0	A	U	U	U	U
NM_001179450.1	Saccharomyces_kudriavzevii	Saccharomyces	10	U_una	0	0	0	0	0	0	0	0	0	1	1	0	A	U	U	U	U
NM_001179450.1	Saccharomyces_mikatae	Saccharomyces	10	U_una	0	0	0	0	0	0	0	0	0	1	1	0	A	U	U	U	U
NM_001179450.1	Saccharomyces_paradoxus	Saccharomyces	10	A_orf	1	0	0	0	0	0	0	1	0	1	1	0	A	U	U	U	U			orf_24486(0)	0			120(0)	0
NM_001179450.1	Saccharomyces_uvarum	Saccharomyces	10	U_una	0	0	0	0	0	0	0	0	0	1	1	0	A	U	U	U	U
NM_001179500.1	Saccharomyces_arboricola	Saccharomyces	10	A_gen	1	1	1	1	0	1	1	1	1	0	0	0	A	A	N	A	A	rna1563(0)	0	orf_10935(0)	0	orf_3986(0)	0	53(8.19809109486869e-10)	8.19809e-10
NM_001179500.1	Saccharomyces_eubayanus	Saccharomyces	10	A_gen	0	0	0	0	0	1	1	1	1	1	0	0	A	A	N	A	A	rna1336(0)	0	orf_6345(0)	0	orf_3157(0)	0
NM_001179500.1	Saccharomyces_kudriavzevii	Saccharomyces	10	N_cds	1	1	1	1	0	0	0	0	0	1	1	0	A	A	N	A	A							476(0)	0
NM_001179500.1	Saccharomyces_mikatae	Saccharomyces	10	A_gen	1	1	1	1	0	1	1	1	1	0	0	0	A	A	N	A	A	g5290.t1(0)	0	orf_45512(0)	0	orf_11928(0)	0	476(0)	0
NM_001179500.1	Saccharomyces_paradoxus	Saccharomyces	10	A_gen	1	1	1	1	0	0	1	1	1	0	0	0	A	A	N	A	A	g5481.t1(0)	0	orf_50013(0)	0	orf_13570(0)	0	476(0)	0
NM_001179500.1	Saccharomyces_uvarum	Saccharomyces	10	A_gen	1	1	1	1	0	1	1	1	1	0	0	0	A	A	N	A	A	g5036.t1(0)	0	orf_48960(0)	0	orf_11886(0)	0	476(0)	0
NM_001179589.4	Saccharomyces_arboricola	Saccharomyces	10	A_orf	1	0	0	0	0	1	0	1	0	0	0	0	A	A	A	A	A			orf_14316(0)	0			67(5.35590273633701e-05)	5.3559e-05
NM_001179589.4	Saccharomyces_eubayanus	Saccharomyces	10	A_gen	1	1	1	1	0	0	1	1	1	1	0	0	A	A	A	A	A	rna3370(0),rna3370(0)	0	orf_15036(0),orf_15036(0)	0	orf_7858(0),orf_7858(0)	0	66(0)	0
NM_001179589.4	Saccharomyces_kudriavzevii	Saccharomyces	10	A_gen	1	1	1	1	0	1	1	1	1	0	0	0	A	A	A	A	A	g1033.t1(0)	0	orf_4002(0)	0	orf_2088(0)	0	67(0)	0
NM_001179589.4	Saccharomyces_mikatae	Saccharomyces	10	A_gen	1	1	1	1	0	1	1	1	1	0	0	0	A	A	A	A	A	g5433.t1(0)	0	orf_22011(0),orf_21912(0.016632200169246)	0	orf_12266(0.0096932757164031),orf_12265(0)	0	67(0)	0
NM_001179589.4	Saccharomyces_paradoxus	Saccharomyces	10	A_gen	1	1	1	1	0	0	1	1	1	0	0	0	A	A	A	A	A	g361.t1(0)	0	orf_27349(0)	0	orf_490(0)	0	490(0)	0
NM_001179589.4	Saccharomyces_uvarum	Saccharomyces	10	A_gen	0	0	0	0	0	0	1	1	1	1	1	0	A	A	A	A	A	g1809.t1(0)	0	orf_8135(0)	0	orf_3942(0)	0
NM_001179603.1	Saccharomyces_arboricola	4932	15	N_cds	1	1	1	1	0	1	0	0	0	0	0	0	A	A	N	N	U							303(2.22044604925031e-15)	2.22045e-15
NM_001179603.1	Saccharomyces_eubayanus	4932	15	N_cds	1	1	1	1	0	1	0	0	0	0	0	0	A	A	N	N	U							302(1.3460420973388e-06)	1.34604e-06
NM_001179603.1	Saccharomyces_kudriavzevii	4932	15	N_dna	1	0	0	0	0	0	0	0	0	1	1	0	A	A	N	N	U							303(9.1663359502725e-07)	9.16634e-07
NM_001179603.1	Saccharomyces_mikatae	4932	15	A_orf	1	0	0	0	0	1	0	1	0	0	0	0	A	A	N	N	U			orf_21992(0)	0			303(0)	0
NM_001179603.1	Saccharomyces_paradoxus	4932	15	A_orf	1	1	1	1	0	0	0	1	0	0	0	0	A	A	N	N	U			orf_37716(1.7601601287609e-09)	1.76016e-09			726(0)	0
NM_001179603.1	Saccharomyces_uvarum	4932	15	U_una	0	0	0	0	0	0	0	0	0	1	1	0	A	A	N	N	U
NM_001179805.3	Saccharomyces_arboricola	Saccharomyces	10	A_gen	0	0	0	0	0	1	1	1	1	1	0	0	A	A	U	A	A	rna2049(0)	0	orf_39273(0)	0	orf_5295(0)	0
NM_001179805.3	Saccharomyces_eubayanus	Saccharomyces	10	A_gen	0	0	0	0	0	1	1	1	1	1	1	0	A	A	U	A	A	rna3409(0)	0	orf_41985(0)	0	orf_8285(0)	0
NM_001179805.3	Saccharomyces_kudriavzevii	Saccharomyces	10	U_una	0	0	0	0	0	0	0	0	0	1	1	0	A	A	U	A	A
NM_001179805.3	Saccharomyces_mikatae	Saccharomyces	10	A_gen	1	1	1	1	0	0	1	1	1	0	0	0	A	A	U	A	A	g4100.t1(0)	0	orf_40269(0)	0	orf_8853(0)	0	491(0)	0
NM_001179805.3	Saccharomyces_paradoxus	Saccharomyces	10	A_gen	1	1	1	1	0	0	1	1	1	0	0	0	A	A	U	A	A	g2001.t1(0)	0	orf_8718(0)	0	orf_4549(0)	0	68(0)	0
NM_001179805.3	Saccharomyces_uvarum	Saccharomyces	10	A_gen	1	1	1	1	0	0	1	1	1	1	1	0	A	A	U	A	A	g2691.t1(0)	0	orf_12216(0)	0	orf_6090(0)	0	68(0)	0
NM_001179897.1	Saccharomyces_arboricola	Saccharomyces	10	U_una	0	0	0	0	0	0	0	0	0	1	1	0	A	A	U	U	A
NM_001179897.1	Saccharomyces_eubayanus	Saccharomyces	10	A_gen	0	0	0	0	0	0	1	0	0	1	1	0	A	A	U	U	A	rna0(0.00360019023987168)	0.00360019
NM_001179897.1	Saccharomyces_kudriavzevii	Saccharomyces	10	U_una	0	0	0	0	1	1	0	0	0	1	1	0	A	A	U	U	A
NM_001179897.1	Saccharomyces_mikatae	Saccharomyces	10	A_gen	1	1	1	1	0	0	1	1	1	1	1	0	A	A	U	U	A	g2585.t1(0)	0	orf_33505(0)	0	orf_4989(0)	0	425(1.06551212297745e-09)	1.06551e-09
NM_001179897.1	Saccharomyces_paradoxus	Saccharomyces	10	A_gen	1	1	1	1	0	0	1	1	1	0	1	0	A	A	U	U	A	g96.t1(0),g203.t1(0)	0	orf_26824(0)	0	orf_236(0)	0	425(0)	0
NM_001179897.1	Saccharomyces_uvarum	Saccharomyces	10	A_gen	0	0	0	0	0	0	1	0	1	1	1	0	A	A	U	U	A	g4313.t1(0.00490776404146276)	0.00490776			orf_10018(0.0108518361698096)	0.0108518
NM_001179899.1	Saccharomyces_arboricola	4932	15	A_orf	1	0	0	0	0	0	0	1	0	0	0	0	U	A	A	A	U			orf_25071(0)	0			226(0)	0
NM_001179899.1	Saccharomyces_eubayanus	4932	15	U_una	0	0	0	0	0	0	0	0	0	1	1	0	U	A	A	A	U
NM_001179899.1	Saccharomyces_kudriavzevii	4932	15	A_orf	1	1	1	1	0	0	0	1	0	0	0	0	U	A	A	A	U			orf_12732(0),orf_39646(0)	0			226(0)	0
NM_001179899.1	Saccharomyces_mikatae	4932	15	A_orf	1	1	1	1	0	0	0	1	0	0	0	0	U	A	A	A	U			orf_553(0)	0			226(0)	0
NM_001179899.1	Saccharomyces_paradoxus	4932	15	U_una	0	0	0	0	0	0	0	0	0	1	1	0	U	A	A	A	U
NM_001179899.1	Saccharomyces_uvarum	4932	15	U_una	0	0	0	0	0	0	0	0	0	1	1	0	U	A	A	A	U
NM_001179902.1	Saccharomyces_arboricola	s3	12	N_dna	1	0	0	0	0	0	0	0	0	0	0	0	A	A	A	N	U							558(0)	0
NM_001179902.1	Saccharomyces_eubayanus	s3	12	U_una	0	0	0	0	0	0	0	0	0	1	1	0	A	A	A	N	U
NM_001179902.1	Saccharomyces_kudriavzevii	s3	12	A_gen	1	1	1	1	0	0	1	1	1	0	1	0	A	A	A	N	U	g3349.t1(0)	0	orf_13793(0)	0	orf_7031(0)	0	135(0)	0
NM_001179902.1	Saccharomyces_mikatae	s3	12	A_gen	1	1	1	1	0	0	1	0	0	0	0	0	A	A	A	N	U	g864.t1(0)	0					558(0)	0
NM_001179902.1	Saccharomyces_paradoxus	s3	12	A_gen	1	1	1	1	0	0	1	1	1	0	0	0	A	A	A	N	U	g3885.t1(1.6243649862524e-05)	1.62436e-05	orf_17254(0),orf_17351(0)	0	orf_9416(9.74539886514636e-05)	9.7454e-05	135(0)	0
NM_001179902.1	Saccharomyces_uvarum	s3	12	U_una	0	0	0	0	0	0	0	0	0	1	1	0	A	A	A	N	U
NM_001179903.1	Saccharomyces_arboricola	s3	12	N_dna	1	0	0	0	0	0	0	0	0	0	0	0	A	A	A	N	U							559(0)	0
NM_001179903.1	Saccharomyces_eubayanus	s3	12	U_una	0	0	0	0	0	0	0	0	0	1	1	0	A	A	A	N	U
NM_001179903.1	Saccharomyces_kudriavzevii	s3	12	A_gen	1	1	1	1	0	0	1	1	1	0	1	0	A	A	A	N	U	g3101.t1(2.20290452546124e-12),g3349.t1(0)	0	orf_13793(0)	0	orf_7031(0)	0	136(0)	0
NM_001179903.1	Saccharomyces_mikatae	s3	12	A_gen	1	1	1	1	0	0	1	0	0	0	1	0	A	A	A	N	U	g864.t1(0)	0					559(0)	0
NM_001179903.1	Saccharomyces_paradoxus	s3	12	A_gen	1	1	1	1	0	0	1	1	1	0	0	0	A	A	A	N	U	g3884.t1(0)	0	orf_17350(0)	0	orf_9415(0)	0	136(0)	0
NM_001179903.1	Saccharomyces_uvarum	s3	12	U_una	0	0	0	0	0	0	0	0	0	1	1	0	A	A	A	N	U
NM_001179916.1	Saccharomyces_arboricola	Saccharomyces	10	A_orf	0	0	0	0	0	1	0	1	0	1	0	0	A	N	U	A	A			orf_31767(0)	0
NM_001179916.1	Saccharomyces_eubayanus	Saccharomyces	10	A_gen	1	1	1	1	0	0	1	1	0	1	1	0	A	N	U	A	A	rna1804(0)	0	orf_34856(0)	0			455(0)	0
NM_001179916.1	Saccharomyces_kudriavzevii	Saccharomyces	10	U_una	0	0	0	0	0	0	0	0	0	1	1	0	A	N	U	A	A
NM_001179916.1	Saccharomyces_mikatae	Saccharomyces	10	N_cds	1	1	1	1	0	0	0	0	0	1	1	0	A	N	U	A	A							456(0)	0
NM_001179916.1	Saccharomyces_paradoxus	Saccharomyces	10	A_gen	1	1	1	1	0	0	1	1	1	0	0	0	A	N	U	A	A	g3340.t1(0)	0	orf_14748(0)	0	orf_7964(0)	0	33(0)	0
NM_001179916.1	Saccharomyces_uvarum	Saccharomyces	10	U_una	0	0	0	0	0	0	0	0	0	1	1	0	A	N	U	A	A
NM_001179954.1	Saccharomyces_arboricola	Saccharomyces	10	A_orf	1	1	1	1	0	1	0	1	0	0	0	0	A	A	A	A	A			orf_6680(0)	0			30(0.00446577285094119)	0.00446577
NM_001179954.1	Saccharomyces_eubayanus	Saccharomyces	10	A_gen	1	1	1	1	0	1	1	1	1	0	0	0	A	A	A	A	A	rna1840(0)	0	orf_8613(0)	0	orf_4290(0)	0	30(6.72382083520828e-05)	6.72382e-05
NM_001179954.1	Saccharomyces_kudriavzevii	Saccharomyces	10	A_gen	1	1	1	1	0	1	1	1	1	0	0	0	A	A	A	A	A	g6038.t1(0)	0	orf_50150(0)	0	orf_12535(0)	0	453(4.98634467049897e-11)	4.98634e-11
NM_001179954.1	Saccharomyces_mikatae	Saccharomyces	10	A_gen	1	1	1	1	0	1	1	1	1	0	0	0	A	A	A	A	A	g3753.t1(0)	0	orf_14560(0)	0	orf_7918(0)	0	30(3.211443333484e-09)	3.21144e-09
NM_001179954.1	Saccharomyces_paradoxus	Saccharomyces	10	A_gen	1	1	1	1	0	1	1	1	1	0	0	0	A	A	A	A	A	g4792.t1(0)	0	orf_47172(0)	0	orf_11815(0)	0	453(0)	0
NM_001179954.1	Saccharomyces_uvarum	Saccharomyces	10	A_gen	1	1	1	1	0	1	1	1	1	0	0	0	A	A	A	A	A	g5196.t1(0)	0	orf_49585(0)	0	orf_12282(0)	0	453(0.000275389298243667)	0.000275389
NM_001179991.3	Saccharomyces_arboricola	s4	13	A_orf	0	0	0	0	0	1	0	1	0	1	0	0	A	A	A	A	U			orf_31632(0)	0
NM_001179991.3	Saccharomyces_eubayanus	s4	13	U_ind	0	0	0	0	0	1	0	0	0	1	0	0	A	A	A	A	U
NM_001179991.3	Saccharomyces_kudriavzevii	s4	13	A_orf	0	0	0	0	0	0	0	1	0	1	1	0	A	A	A	A	U			orf_34800(8.49557757476305e-10)	8.49558e-10
NM_001179991.3	Saccharomyces_mikatae	s4	13	A_gen	0	0	0	0	0	0	1	1	1	1	1	0	A	A	A	A	U	g5188.t1(2.55351295663786e-13)	2.55351e-13	orf_20826(2.30704344517108e-13)	2.30704e-13	orf_11606(4.66182648040103e-13)	4.66183e-13
NM_001179991.3	Saccharomyces_paradoxus	s4	13	A_gen	1	1	1	1	0	1	1	1	1	0	0	0	A	A	A	A	U	g4515.t1(0)	0	orf_20265(0)	0	orf_10983(0)	0	142(1.03960453579077e-08)	1.0396e-08
NM_001179991.3	Saccharomyces_uvarum	s4	13	U_una	0	0	0	0	0	0	0	0	0	1	1	0	A	A	A	A	U
NM_001180000.3	Saccharomyces_arboricola	4932	15	A_orf	0	0	0	0	0	1	0	1	0	1	0	0	A	A	A	A	A			orf_31838(0)	0
NM_001180000.3	Saccharomyces_eubayanus	4932	15	A_orf	1	1	1	1	0	1	0	1	0	1	0	0	A	A	A	A	A			orf_34691(8.03823674289106e-12),orf_34692(0.00054106333736037)	8.03824e-12			652(3.08787762026697e-08)	3.08788e-08
NM_001180000.3	Saccharomyces_kudriavzevii	4932	15	A_orf	0	0	0	0	0	0	0	1	0	1	1	0	A	A	A	A	A			orf_21147(0)	0
NM_001180000.3	Saccharomyces_mikatae	4932	15	A_orf	1	1	1	1	0	0	0	1	0	0	0	0	A	A	A	A	A			orf_20854(1.71192215958627e-08)	1.71192e-08			231(0)	0
NM_001180000.3	Saccharomyces_paradoxus	4932	15	A_orf	1	0	0	0	0	0	0	1	0	1	0	0	A	A	A	A	A			orf_20102(0)	0			231(0)	0
NM_001180000.3	Saccharomyces_uvarum	4932	15	U_una	0	0	0	0	0	0	0	0	0	1	1	0	A	A	A	A	A
NM_001180001.1	Saccharomyces_arboricola	Saccharomyces	10	A_gen	0	0	0	0	0	0	1	1	1	1	0	0	A	A	A	A	A	rna1641(0.0268412212860669),rna1022(0)	0	orf_6940(0)	0	orf_2542(0)	0
NM_001180001.1	Saccharomyces_eubayanus	Saccharomyces	10	A_gen	1	1	1	1	0	1	1	1	1	1	0	0	A	A	A	A	A	rna1895(0)	0	orf_8866(0)	0	orf_4368(0)	0	32(2.58904009342587e-13)	2.58904e-13
NM_001180001.1	Saccharomyces_kudriavzevii	Saccharomyces	10	A_gen	0	0	0	0	0	0	1	1	1	1	1	0	A	A	A	A	A	g5275.t1(0)	0	orf_46986(0)	0	orf_10811(0)	0
NM_001180001.1	Saccharomyces_mikatae	Saccharomyces	10	A_gen	0	0	0	0	0	0	1	1	1	1	1	0	A	A	A	A	A	g5178.t1(0)	0	orf_44992(0)	0	orf_11628(0)	0
NM_001180001.1	Saccharomyces_paradoxus	Saccharomyces	10	A_gen	1	1	1	1	0	0	1	1	1	1	1	0	A	A	A	A	A	g4505.t1(0),g3026.t1(0.00505832615460045)	0	orf_45738(0)	0	orf_11024(0),orf_7183(0.0232902750652824)	0	455(0)	0
NM_001180001.1	Saccharomyces_uvarum	Saccharomyces	10	A_gen	0	0	0	0	0	0	1	1	1	1	1	0	A	A	A	A	A	g3595.t1(0)	0	orf_16084(0)	0	orf_8219(0)	0
NM_001180024.1	Saccharomyces_arboricola	4932	15	A_orf	1	1	1	1	0	1	0	1	0	0	0	0	N	A	N	A	A			orf_6872(1.57976358661216e-06)	1.57976e-06			227(9.41990642808754e-05)	9.41991e-05
NM_001180024.1	Saccharomyces_eubayanus	4932	15	A_orf	1	1	1	1	0	1	0	1	0	0	0	0	N	A	N	A	A			orf_8791(1.27346350131674e-08)	1.27346e-08			226(0.000138909666533849)	0.00013891
NM_001180024.1	Saccharomyces_kudriavzevii	4932	15	N_cds	1	1	1	1	0	0	0	0	0	0	0	0	N	A	N	A	A							650(1.98729921407903e-13)	1.9873e-13
NM_001180024.1	Saccharomyces_mikatae	4932	15	A_orf	1	1	1	1	0	0	0	1	0	0	0	0	N	A	N	A	A			orf_14563(0.0001007898216)	0.00010079			227(2.68673971959288e-14)	2.68674e-14
NM_001180024.1	Saccharomyces_paradoxus	4932	15	N_cds	1	1	1	1	0	0	0	0	0	0	0	0	N	A	N	A	A							650(0)	0
NM_001180024.1	Saccharomyces_uvarum	4932	15	N_cds	1	1	1	1	0	1	0	0	0	0	0	0	N	A	N	A	A							650(0.00154817686991626)	0.00154818
NM_001180025.1	Saccharomyces_arboricola	Saccharomyces	10	A_gen	1	1	1	1	0	0	1	1	1	0	0	0	A	A	A	A	A	rna1972(0)	0	orf_13263(0)	0	orf_4988(0)	0	65(0)	0
NM_001180025.1	Saccharomyces_eubayanus	Saccharomyces	10	A_orf	1	0	0	0	0	0	0	1	0	0	0	0	A	A	A	A	A			orf_14940(0)	0			64(0)	0
NM_001180025.1	Saccharomyces_kudriavzevii	Saccharomyces	10	A_gen	1	1	1	1	0	1	1	1	1	0	0	0	A	A	A	A	A	g5349.t1(0),g5350.t1(1.73194791841524e-14)	0	orf_21427(0),orf_21429(6.22835116814713e-13)	0	orf_10965(0),orf_10966(7.88258347483861e-14)	0	65(0)	0
NM_001180025.1	Saccharomyces_mikatae	Saccharomyces	10	A_gen	1	1	1	1	0	1	1	1	1	0	0	0	A	A	A	A	A	g5802.t1(0),g5803.t1(2.20823359597944e-13)	0	orf_23594(0),orf_23597(4.9915627187147e-13)	0	orf_13194(7.35744798419091e-13),orf_13193(0)	0	65(0)	0
NM_001180025.1	Saccharomyces_paradoxus	Saccharomyces	10	A_gen	1	1	1	1	0	0	1	1	1	0	0	0	A	A	A	A	A	g4288.t1(0)	0	orf_44939(0)	0	orf_10490(0)	0	488(0)	0
NM_001180025.1	Saccharomyces_uvarum	Saccharomyces	10	A_gen	1	1	1	1	0	0	1	1	1	1	0	0	A	A	A	A	A	g4569.t1(0),g4570.t1(8.38218383591993e-13),g4569.t1(0),g4570.t1(8.38218383591993e-13)	0	orf_20538(1.06936681731895e-11),orf_20573(0),orf_20573(0),orf_20538(1.06936681731895e-11)	0	orf_10656(0),orf_10656(0),orf_10658(2.09832151654155e-12),orf_10658(2.09832151654155e-12)	0	65(0)	0
NM_001180042.1	Saccharomyces_arboricola	4932	15	U_una	0	0	0	0	1	0	0	0	0	1	1	0	A	U	U	U	U
NM_001180042.1	Saccharomyces_eubayanus	4932	15	U_una	0	0	0	0	1	0	0	0	0	1	1	0	A	U	U	U	U
NM_001180042.1	Saccharomyces_kudriavzevii	4932	15	U_una	0	0	0	0	1	1	0	0	0	1	1	0	A	U	U	U	U
NM_001180042.1	Saccharomyces_mikatae	4932	15	U_una	0	0	0	0	0	0	0	0	0	1	1	0	A	U	U	U	U
NM_001180042.1	Saccharomyces_paradoxus	4932	15	A_orf	1	1	1	1	0	0	0	1	0	0	1	0	A	U	U	U	U			orf_977(0),orf_26263(0)	0			150(0)	0
NM_001180042.1	Saccharomyces_uvarum	4932	15	U_una	0	0	0	0	0	0	0	0	0	1	1	0	A	U	U	U	U
NM_001180045.1	Saccharomyces_arboricola	Saccharomyces	10	U_scr	0	0	0	0	0	0	0	0	0	1	0	0	A	A	U	U	A
NM_001180045.1	Saccharomyces_eubayanus	Saccharomyces	10	A_orf	1	1	1	1	0	0	0	1	0	0	0	0	A	A	U	U	A			orf_5331(4.54747350886464e-13)	4.54747e-13			1(0)	0
NM_001180045.1	Saccharomyces_kudriavzevii	Saccharomyces	10	U_una	0	0	0	0	0	0	0	0	0	1	1	0	A	A	U	U	A
NM_001180045.1	Saccharomyces_mikatae	Saccharomyces	10	A_gen	1	1	1	1	0	0	1	1	1	1	1	0	A	A	U	U	A	g4986.t1(0),g5304.t1(0)	0	orf_21363(0)	0	orf_11916(0)	0	1(4.03299638129795e-08)	4.033e-08
NM_001180045.1	Saccharomyces_paradoxus	Saccharomyces	10	A_gen	1	1	1	1	0	0	1	1	1	0	1	0	A	A	U	U	A	g585.t2(0),g75.t1(0),g63.t1(0),g64.t1(0),g5496.t1(0),g141.t1(0)	0	orf_24693(0),orf_28274(0)	0	orf_13498(0),orf_1012(0)	0	1(0)	0
NM_001180045.1	Saccharomyces_uvarum	Saccharomyces	10	U_una	0	0	0	0	0	0	0	0	0	1	1	0	A	A	U	U	A
NM_001180053.1	Saccharomyces_arboricola	s3	12	N_dna	1	0	0	0	0	0	0	0	0	0	0	0	A	A	A	N	U							551(0)	0
NM_001180053.1	Saccharomyces_eubayanus	s3	12	U_una	0	0	0	0	0	0	0	0	0	1	1	0	A	A	A	N	U
NM_001180053.1	Saccharomyces_kudriavzevii	s3	12	A_gen	1	1	1	1	0	0	1	1	1	0	0	0	A	A	A	N	U	g3104.t1(0),g3349.t1(0)	0	orf_38636(0),orf_13793(0)	0	orf_7031(0),orf_6457(0)	0	551(0)	0
NM_001180053.1	Saccharomyces_mikatae	s3	12	A_gen	1	1	1	1	0	0	1	0	0	0	0	0	A	A	A	N	U	g657.t1(0)	0					551(0)	0
NM_001180053.1	Saccharomyces_paradoxus	s3	12	A_gen	1	1	1	1	0	0	1	0	0	0	0	0	A	A	A	N	U	g97.t1(0)	0					551(0)	0
NM_001180053.1	Saccharomyces_uvarum	s3	12	U_una	0	0	0	0	0	0	0	0	0	1	1	0	A	A	A	N	U
NM_001180098.1	Saccharomyces_arboricola	Saccharomyces	10	A_orf	1	0	0	0	0	1	0	1	0	0	0	0	A	A	A	A	A			orf_28440(0),orf_29317(1.2825961262064e-05)	0			538(2.24197426290651e-06)	2.24197e-06
NM_001180098.1	Saccharomyces_eubayanus	Saccharomyces	10	A_orf	1	0	0	0	0	1	0	1	0	0	0	0	A	A	A	A	A			orf_31179(0),orf_30446(0)	0			536(1.22907069262101e-05)	1.22907e-05
NM_001180098.1	Saccharomyces_kudriavzevii	Saccharomyces	10	A_gen	1	1	1	1	0	0	1	1	1	1	1	0	A	A	A	A	A	g2509.t1(0)	0	orf_10381(0)	0	orf_5288(0)	0	115(8.83366978232658e-07)	8.83367e-07
NM_001180098.1	Saccharomyces_mikatae	Saccharomyces	10	A_gen	0	0	0	0	0	0	1	1	0	1	1	0	A	A	A	A	A	g778.t1(0.00273992783689847)	0.00273993	orf_26204(0)	0
NM_001180098.1	Saccharomyces_paradoxus	Saccharomyces	10	A_gen	1	1	1	1	0	0	1	1	1	1	1	0	A	A	A	A	A	g3328.t1(0),g4578.t1(0)	0	orf_40215(0)	0	orf_7946(0)	0	538(1.04035972914307e-06)	1.04036e-06
NM_001180098.1	Saccharomyces_uvarum	Saccharomyces	10	U_una	0	0	0	0	0	0	0	0	0	1	1	0	A	A	A	A	A
NM_001180128.1	Saccharomyces_arboricola	Saccharomyces	10	A_orf	1	0	0	0	0	1	0	1	0	0	0	0	A	U	A	A	A			orf_30140(0)	0			442(0)	0
NM_001180128.1	Saccharomyces_eubayanus	Saccharomyces	10	A_gen	1	1	1	1	0	1	1	1	1	0	0	0	A	U	A	A	A	rna995(0)	0	orf_31970(0)	0	orf_2698(0)	0	441(0)	0
NM_001180128.1	Saccharomyces_kudriavzevii	Saccharomyces	10	A_gen	0	0	0	0	0	0	1	1	1	1	1	0	A	U	A	A	A	g1150.t1(0)	0	orf_4588(0)	0	orf_2366(0)	0
NM_001180128.1	Saccharomyces_mikatae	Saccharomyces	10	U_una	0	0	0	0	0	0	0	0	0	1	1	0	A	U	A	A	A
NM_001180128.1	Saccharomyces_paradoxus	Saccharomyces	10	A_gen	1	1	1	1	0	0	1	1	1	0	0	0	A	U	A	A	A	g3303.t1(0)	0	orf_40250(0)	0	orf_7915(0)	0	442(0)	0
NM_001180128.1	Saccharomyces_uvarum	Saccharomyces	10	A_gen	1	1	1	1	0	1	1	1	1	0	0	0	A	U	A	A	A	g1460.t1(0)	0	orf_6452(0)	0	orf_3082(0)	0	19(0)	0
NM_001180194.1	Saccharomyces_arboricola	s2	11	A_gen	1	1	1	1	0	0	1	0	0	0	0	0	N	U	N	A	N	rna491(0)	0					549(0)	0
NM_001180194.1	Saccharomyces_eubayanus	s2	11	N_dna	1	0	0	0	0	0	0	0	0	1	0	0	N	U	N	A	N							547(0)	0
NM_001180194.1	Saccharomyces_kudriavzevii	s2	11	N_dna	1	0	0	0	0	0	0	0	0	0	0	0	N	U	N	A	N							549(0)	0
NM_001180194.1	Saccharomyces_mikatae	s2	11	U_ind	0	0	0	0	0	1	0	0	0	1	0	0	N	U	N	A	N
NM_001180194.1	Saccharomyces_paradoxus	s2	11	N_dna	1	0	0	0	0	0	0	0	0	0	0	0	N	U	N	A	N							549(0)	0
NM_001180194.1	Saccharomyces_uvarum	s2	11	N_cds	1	1	1	1	0	0	0	0	0	1	0	0	N	U	N	A	N							549(0)	0
NM_001180244.1	Saccharomyces_arboricola	s2	11	A_gen	1	1	1	1	0	0	1	0	0	0	0	0	N	N	N	A	N	rna455(0)	0					548(0)	0
NM_001180244.1	Saccharomyces_eubayanus	s2	11	N_dna	1	0	0	0	0	0	0	0	0	0	0	0	N	N	N	A	N							546(0)	0
NM_001180244.1	Saccharomyces_kudriavzevii	s2	11	N_dna	1	0	0	0	0	0	0	0	0	0	0	0	N	N	N	A	N							125(0)	0
NM_001180244.1	Saccharomyces_mikatae	s2	11	N_dna	1	0	0	0	0	0	0	0	0	0	0	0	N	N	N	A	N							548(0)	0
NM_001180244.1	Saccharomyces_paradoxus	s2	11	N_dna	1	0	0	0	0	0	0	0	0	0	0	0	N	N	N	A	N							548(0)	0
NM_001180244.1	Saccharomyces_uvarum	s2	11	N_dna	1	0	0	0	0	0	0	0	0	0	0	0	N	N	N	A	N							548(0)	0
NM_001180257.1	Saccharomyces_arboricola	Saccharomyces	10	A_orf	1	1	1	1	0	0	0	1	0	0	0	0	A	A	A	A	A			orf_29540(0)	0			441(2.36060562097684e-07)	2.36061e-07
NM_001180257.1	Saccharomyces_eubayanus	Saccharomyces	10	A_gen	1	1	1	1	0	1	1	1	1	1	0	0	A	A	A	A	A	rna884(0)	0	orf_30670(0)	0	orf_2574(0)	0	440(0.00607673066164782)	0.00607673
NM_001180257.1	Saccharomyces_kudriavzevii	Saccharomyces	10	A_gen	1	1	1	1	0	0	1	1	1	0	0	0	A	A	A	A	A	g5436.t1(0)	0	orf_21730(0)	0	orf_11138(0)	0	18(1.26699206681735e-09)	1.26699e-09
NM_001180257.1	Saccharomyces_mikatae	Saccharomyces	10	A_gen	1	1	1	1	0	0	1	1	1	0	0	0	A	A	A	A	A	g4940.t1(0)	0	orf_43961(0)	0	orf_11019(0)	0	441(0)	0
NM_001180257.1	Saccharomyces_paradoxus	Saccharomyces	10	A_gen	1	1	1	1	0	0	1	1	1	0	0	0	A	A	A	A	A	g5621.t1(0)	0	orf_51076(0)	0	orf_13990(0)	0	441(0)	0
NM_001180257.1	Saccharomyces_uvarum	Saccharomyces	10	A_gen	0	0	0	0	0	0	1	1	1	1	1	0	A	A	A	A	A	g4683.t1(0)	0	orf_47402(0)	0	orf_11005(0)	0
NM_001180301.1	Saccharomyces_arboricola	Saccharomyces	10	A_orf	0	0	0	0	0	0	0	1	0	1	0	0	A	A	A	A	A			orf_4577(0)	0
NM_001180301.1	Saccharomyces_eubayanus	Saccharomyces	10	A_gen	0	0	0	0	0	0	1	1	1	1	1	0	A	A	A	A	A	rna841(0)	0	orf_4603(0)	0	orf_1986(0)	0
NM_001180301.1	Saccharomyces_kudriavzevii	Saccharomyces	10	A_orf	0	0	0	0	0	0	0	1	0	1	1	0	A	A	A	A	A			orf_23999(0)	0
NM_001180301.1	Saccharomyces_mikatae	Saccharomyces	10	A_orf	0	0	0	0	0	0	0	1	0	1	1	0	A	A	A	A	A			orf_10024(0)	0
NM_001180301.1	Saccharomyces_paradoxus	Saccharomyces	10	A_orf	1	1	1	1	0	1	0	1	0	1	0	0	A	A	A	A	A			orf_25168(0)	0			15(0)	0
NM_001180301.1	Saccharomyces_uvarum	Saccharomyces	10	U_una	0	0	0	0	0	0	0	0	0	1	1	0	A	A	A	A	A
NM_001180350.3	Saccharomyces_arboricola	Saccharomyces	10	A_orf	1	0	0	0	0	1	0	1	0	0	0	0	A	N	A	A	A			orf_30018(0)	0			444(1.33226762955019e-15)	1.33227e-15
NM_001180350.3	Saccharomyces_eubayanus	Saccharomyces	10	A_gen	1	1	1	1	0	1	1	1	1	1	0	0	A	N	A	A	A	rna237(0)	0	orf_27079(0)	0	orf_1115(0)	0	443(0.000103653832705053)	0.000103654
NM_001180350.3	Saccharomyces_kudriavzevii	Saccharomyces	10	A_orf	1	0	0	0	0	0	0	1	0	1	1	0	A	N	A	A	A			orf_11491(0)	0			21(1.06944453293067e-11)	1.06944e-11
NM_001180350.3	Saccharomyces_mikatae	Saccharomyces	10	N_cds	1	1	1	1	0	0	0	0	0	1	1	0	A	N	A	A	A							21(2.27781415951256e-08)	2.27781e-08
NM_001180350.3	Saccharomyces_paradoxus	Saccharomyces	10	A_orf	0	0	0	0	0	0	0	1	0	1	1	0	A	N	A	A	A			orf_29579(0)	0
NM_001180350.3	Saccharomyces_uvarum	Saccharomyces	10	A_orf	0	0	0	0	0	0	0	1	0	1	1	0	A	N	A	A	A			orf_9110(0)	0
NM_001180422.3	Saccharomyces_arboricola	4932	15	U_una	0	0	0	0	0	0	0	0	0	1	1	0	N	N	U	U	U
NM_001180422.3	Saccharomyces_eubayanus	4932	15	U_ind	0	0	0	0	0	1	0	0	0	1	0	0	N	N	U	U	U
NM_001180422.3	Saccharomyces_kudriavzevii	4932	15	U_una	0	0	0	0	0	0	0	0	0	1	1	0	N	N	U	U	U
NM_001180422.3	Saccharomyces_mikatae	4932	15	N_dna	1	0	0	0	0	0	0	0	0	1	1	0	N	N	U	U	U							202(0.00146782943158763),625(0.00406654830275244)	0.00146783
NM_001180422.3	Saccharomyces_paradoxus	4932	15	N_dna	1	0	0	0	0	0	0	0	0	0	0	0	N	N	U	U	U							202(0.00492681955978513),625(8.95283847057726e-13)	8.95284e-13
NM_001180422.3	Saccharomyces_uvarum	4932	15	U_una	0	0	0	0	0	0	0	0	0	1	1	0	N	N	U	U	U
NM_001180583.1	Saccharomyces_arboricola	Saccharomyces	10	A_orf	1	0	0	0	0	0	0	1	0	1	0	0	A	A	A	A	A			orf_18023(0),orf_18023(0)	0			16(0)	0
NM_001180583.1	Saccharomyces_eubayanus	Saccharomyces	10	A_gen	1	1	1	1	0	0	1	1	1	1	0	0	A	A	A	A	A	rna452(0),rna452(0)	0	orf_1881(0),orf_1881(0)	0	orf_617(0),orf_617(0)	0	16(0)	0
NM_001180583.1	Saccharomyces_kudriavzevii	Saccharomyces	10	A_gen	1	1	1	1	0	0	1	1	1	1	1	0	A	A	A	A	A	g4776.t1(0)	0	orf_19325(0)	0	orf_9875(0)	0	16(0)	0
NM_001180583.1	Saccharomyces_mikatae	Saccharomyces	10	A_gen	1	1	1	1	0	1	1	1	1	0	0	0	A	A	A	A	A	g2970.t1(0)	0	orf_35174(0)	0	orf_5914(0)	0	439(0)	0
NM_001180583.1	Saccharomyces_paradoxus	Saccharomyces	10	A_gen	1	1	1	1	0	0	1	1	1	0	0	0	A	A	A	A	A	g1664.t1(0)	0	orf_7109(0)	0	orf_3676(0)	0	16(0)	0
NM_001180583.1	Saccharomyces_uvarum	Saccharomyces	10	A_gen	0	0	0	0	0	0	1	1	1	1	1	0	A	A	A	A	A	g800.t1(0)	0	orf_3470(0)	0	orf_1529(0)	0
NM_001180589.1	Saccharomyces_arboricola	Saccharomyces	10	A_orf	0	0	0	0	0	1	0	1	0	1	0	0	A	A	A	A	A			orf_43841(0)	0
NM_001180589.1	Saccharomyces_eubayanus	Saccharomyces	10	A_gen	0	0	0	0	0	1	1	1	1	1	0	0	A	A	A	A	A	rna458(0)	0	orf_26744(0)	0	orf_1370(0)	0
NM_001180589.1	Saccharomyces_kudriavzevii	Saccharomyces	10	A_orf	0	0	0	0	0	1	0	1	0	1	0	0	A	A	A	A	A			orf_45174(0)	0
NM_001180589.1	Saccharomyces_mikatae	Saccharomyces	10	A_orf	1	0	0	0	0	0	0	1	0	1	0	0	A	A	A	A	A			orf_11103(0),orf_11103(0)	0			22(1.43129952334675e-12)	1.4313e-12
NM_001180589.1	Saccharomyces_paradoxus	Saccharomyces	10	A_gen	1	1	1	1	0	0	1	1	1	0	0	0	A	A	A	A	A	g1668.t1(0)	0	orf_32868(0)	0	orf_3694(0)	0	445(0)	0
NM_001180589.1	Saccharomyces_uvarum	Saccharomyces	10	U_una	0	0	0	0	0	0	0	0	0	1	1	0	A	A	A	A	A
NM_001180674.3	Saccharomyces_arboricola	4932	15	U_ind	0	0	0	0	0	1	0	0	0	1	0	0	A	N	U	U	U
NM_001180674.3	Saccharomyces_eubayanus	4932	15	U_scr	0	0	0	0	0	0	0	0	0	1	0	0	A	N	U	U	U
NM_001180674.3	Saccharomyces_kudriavzevii	4932	15	U_una	0	0	0	0	0	0	0	0	0	1	1	0	A	N	U	U	U
NM_001180674.3	Saccharomyces_mikatae	4932	15	N_dna	1	0	0	0	0	0	0	0	0	1	1	0	A	N	U	U	U							209(0)	0
NM_001180674.3	Saccharomyces_paradoxus	4932	15	A_orf	1	0	0	0	0	0	0	1	0	0	0	0	A	N	U	U	U			orf_28889(4.41120782124216e-08)	4.41121e-08			632(0)	0
NM_001180674.3	Saccharomyces_uvarum	4932	15	U_una	0	0	0	0	0	0	0	0	0	1	1	0	A	N	U	U	U
NM_001180812.1	Saccharomyces_arboricola	4932	15	N_dna	1	0	0	0	0	0	0	0	0	1	0	0	A	N	U	N	A							633(7.36881026197622e-08)	7.36881e-08
NM_001180812.1	Saccharomyces_eubayanus	4932	15	A_orf	0	0	0	0	0	0	0	1	0	1	1	0	A	N	U	N	A			orf_16060(0.00464200747834864)	0.00464201
NM_001180812.1	Saccharomyces_kudriavzevii	4932	15	U_una	0	0	0	0	0	1	0	0	0	1	1	0	A	N	U	N	A
NM_001180812.1	Saccharomyces_mikatae	4932	15	N_dna	1	0	0	0	0	1	0	0	0	0	0	0	A	N	U	N	A							633(1.0968494890129e-07)	1.09685e-07
NM_001180812.1	Saccharomyces_paradoxus	4932	15	A_orf	1	0	0	0	0	0	0	1	0	0	0	0	A	N	U	N	A			orf_5404(3.79696274421804e-13),orf_5415(9.03159401971498e-05)	3.79696e-13			210(0)	0
NM_001180812.1	Saccharomyces_uvarum	4932	15	U_una	0	0	0	0	0	0	0	0	0	1	1	0	A	N	U	N	A
NM_001180855.1	Saccharomyces_arboricola	s3	12	A_orf	1	0	0	0	0	0	0	1	0	0	0	0	A	A	A	A	U			orf_35317(0)	0			554(0)	0
NM_001180855.1	Saccharomyces_eubayanus	s3	12	U_scr	0	0	0	0	0	0	0	0	0	1	0	0	A	A	A	A	U
NM_001180855.1	Saccharomyces_kudriavzevii	s3	12	A_gen	1	1	1	1	0	0	1	1	1	0	1	0	A	A	A	A	U	g3349.t1(0)	0	orf_13793(0)	0	orf_7031(0)	0	131(0)	0
NM_001180855.1	Saccharomyces_mikatae	s3	12	A_gen	1	1	1	1	0	0	1	0	0	0	0	0	A	A	A	A	U	g864.t1(0)	0					554(0)	0
NM_001180855.1	Saccharomyces_paradoxus	s3	12	A_gen	1	1	1	1	0	0	1	1	1	0	0	0	A	A	A	A	U	g3885.t1(0)	0	orf_17254(0)	0	orf_9416(0)	0	131(0)	0
NM_001180855.1	Saccharomyces_uvarum	s3	12	U_una	0	0	0	0	0	0	0	0	0	1	1	0	A	A	A	A	U
NM_001180880.3	Saccharomyces_arboricola	Saccharomyces	10	A_orf	1	0	0	0	0	1	0	1	0	0	0	0	A	A	A	A	A			orf_32678(0)	0			460(2.1493917756743e-13)	2.14939e-13
NM_001180880.3	Saccharomyces_eubayanus	Saccharomyces	10	A_gen	1	1	1	1	0	1	1	1	1	0	0	0	A	A	A	A	A	rna2150(0)	0	orf_37120(0)	0	orf_5456(0)	0	459(1.6044121031733e-07)	1.60441e-07
NM_001180880.3	Saccharomyces_kudriavzevii	Saccharomyces	10	A_gen	1	1	1	1	0	0	1	1	1	1	1	0	A	A	A	A	A	g5739.t1(0)	0	orf_48855(0)	0	orf_11819(0)	0	460(2.93202684353844e-09)	2.93203e-09
NM_001180880.3	Saccharomyces_mikatae	Saccharomyces	10	A_gen	0	0	0	0	0	0	1	1	1	1	1	0	A	A	A	A	A	g3660.t1(0)	0	orf_14120(0)	0	orf_7656(0)	0
NM_001180880.3	Saccharomyces_paradoxus	Saccharomyces	10	A_gen	1	1	1	1	0	1	1	1	1	0	0	0	A	A	A	A	A	g338.t1(0)	0	orf_1469(0)	0	orf_451(0)	0	37(0)	0
NM_001180880.3	Saccharomyces_uvarum	Saccharomyces	10	A_gen	1	1	1	1	0	1	1	1	1	0	0	0	A	A	A	A	A	g2253.t1(0)	0	orf_10179(0)	0	orf_5009(0)	0	37(2.48559446802687e-07)	2.48559e-07
NM_001180982.3	Saccharomyces_arboricola	Saccharomyces	10	A_gen	0	0	0	0	0	1	1	1	1	1	1	0	A	A	A	A	A	rna1120(0)	0	orf_8888(0)	0	orf_2772(0)	0
NM_001180982.3	Saccharomyces_eubayanus	Saccharomyces	10	A_gen	0	0	0	0	0	0	1	1	1	1	0	0	A	A	A	A	A	rna2055(0)	0	orf_9135(0)	0	orf_4726(0)	0
NM_001180982.3	Saccharomyces_kudriavzevii	Saccharomyces	10	A_gen	0	0	0	0	0	1	1	1	1	1	1	0	A	A	A	A	A	g1566.t1(0)	0	orf_32619(0)	0	orf_3359(0)	0
NM_001180982.3	Saccharomyces_mikatae	Saccharomyces	10	A_gen	0	0	0	0	0	0	1	1	1	1	1	0	A	A	A	A	A	g5754.t1(0)	0	orf_47523(0)	0	orf_13132(0)	0
NM_001180982.3	Saccharomyces_paradoxus	Saccharomyces	10	A_gen	1	1	1	1	0	0	1	1	1	0	1	0	A	A	A	A	A	g4034.t1(0)	0	orf_43513(0)	0	orf_9797(0)	0	457(0)	0
NM_001180982.3	Saccharomyces_uvarum	Saccharomyces	10	A_gen	0	0	0	0	0	0	1	1	1	1	1	0	A	A	A	A	A	g224.t1(0)	0	orf_895(0)	0	orf_349(0)	0
NM_001181033.1	Saccharomyces_arboricola	4932	15	U_ind	0	0	0	0	0	1	0	0	0	1	0	0	A	A	U	U	A
NM_001181033.1	Saccharomyces_eubayanus	4932	15	A_orf	0	0	0	0	0	1	0	1	0	1	0	0	A	A	U	U	A			orf_9855(1.31334942921058e-11)	1.31335e-11
NM_001181033.1	Saccharomyces_kudriavzevii	4932	15	U_una	0	0	0	0	0	0	0	0	0	1	1	0	A	A	U	U	A
NM_001181033.1	Saccharomyces_mikatae	4932	15	A_orf	1	1	1	1	0	0	0	1	0	1	0	0	A	A	U	U	A			orf_22228(7.19239010943395e-05),orf_22229(9.55235890387485e-13),orf_22228(7.19239010943395e-05),orf_22229(9.55235890387485e-13)	9.55236e-13			234(0)	0
NM_001181033.1	Saccharomyces_paradoxus	4932	15	A_orf	1	1	1	1	0	0	0	1	0	0	0	0	A	A	U	U	A			orf_28733(0),orf_28734(0)	0			657(0)	0
NM_001181033.1	Saccharomyces_uvarum	4932	15	N_cds	1	1	1	1	0	0	0	0	0	0	0	0	A	A	U	U	A							657(0)	0
NM_001181058.1	Saccharomyces_arboricola	4932	15	A_orf	1	1	1	1	0	1	0	1	0	0	0	0	A	A	A	A	N			orf_32897(3.53827143140251e-08)	3.53827e-08			669(1.46402366461018e-05)	1.46402e-05
NM_001181058.1	Saccharomyces_eubayanus	4932	15	N_cds	1	1	1	1	0	1	0	0	0	0	0	0	A	A	A	A	N							667(5.11741731989979e-07)	5.11742e-07
NM_001181058.1	Saccharomyces_kudriavzevii	4932	15	A_orf	1	0	0	0	0	1	0	1	0	0	0	0	A	A	A	A	N			orf_11040(4.61105009730289e-07)	4.61105e-07			246(5.90638649100583e-13)	5.90639e-13
NM_001181058.1	Saccharomyces_mikatae	4932	15	A_orf	1	1	1	1	0	1	0	1	0	0	0	0	A	A	A	A	N			orf_46390(3.00426350463567e-12)	3.00426e-12			669(0)	0
NM_001181058.1	Saccharomyces_paradoxus	4932	15	A_orf	1	0	0	0	0	0	0	1	0	0	0	0	A	A	A	A	N			orf_13262(0)	0			246(0)	0
NM_001181058.1	Saccharomyces_uvarum	4932	15	N_cds	1	1	1	1	0	1	0	0	0	0	0	0	A	A	A	A	N							246(6.02071029257578e-05)	6.02071e-05
NM_001181096.1	Saccharomyces_arboricola	Saccharomyces	10	A_gen	0	0	0	0	0	1	1	1	1	1	0	0	A	A	A	A	A	rna1054(0)	0	orf_32950(0)	0	orf_3148(0)	0
NM_001181096.1	Saccharomyces_eubayanus	Saccharomyces	10	A_gen	1	1	1	1	0	1	1	1	1	0	0	0	A	A	A	A	A	rna1947(0)	0	orf_37404(0)	0	orf_5235(0)	0	458(4.44089209850063e-15)	4.44089e-15
NM_001181096.1	Saccharomyces_kudriavzevii	Saccharomyces	10	A_orf	0	0	0	0	0	0	0	1	0	1	1	0	A	A	A	A	A			orf_47076(0)	0
NM_001181096.1	Saccharomyces_mikatae	Saccharomyces	10	A_orf	1	0	0	0	0	1	0	1	0	0	0	0	A	A	A	A	A			orf_45027(0)	0			459(0)	0
NM_001181096.1	Saccharomyces_paradoxus	Saccharomyces	10	A_orf	1	0	0	0	0	0	0	1	0	0	0	0	A	A	A	A	A			orf_21663(0)	0			36(0)	0
NM_001181096.1	Saccharomyces_uvarum	Saccharomyces	10	A_orf	1	0	0	0	0	1	0	1	0	0	0	0	A	A	A	A	A			orf_49220(0)	0			459(6.99440505513849e-15)	6.99441e-15
NM_001181101.1	Saccharomyces_arboricola	4932	15	A_orf	1	1	1	1	0	0	0	1	0	0	0	0	A	A	U	A	A			orf_7181(2.29442798094226e-09),orf_7179(8.90842954959226e-12),orf_7180(0)	0			233(0)	0
NM_001181101.1	Saccharomyces_eubayanus	4932	15	A_orf	1	1	1	1	0	1	0	1	0	0	0	0	A	A	U	A	A			orf_9761(0)	0			232(0)	0
NM_001181101.1	Saccharomyces_kudriavzevii	4932	15	U_una	0	0	0	0	0	0	0	0	0	1	1	0	A	A	U	A	A
NM_001181101.1	Saccharomyces_mikatae	4932	15	A_orf	1	1	1	1	0	1	0	1	0	0	0	0	A	A	U	A	A			orf_20917(0)	0			233(0)	0
NM_001181101.1	Saccharomyces_paradoxus	4932	15	A_orf	1	1	1	1	0	0	0	1	0	0	0	0	A	A	U	A	A			orf_47318(0),orf_47317(0.000884242902718935)	0			656(0)	0
NM_001181101.1	Saccharomyces_uvarum	4932	15	A_orf	1	1	1	1	0	1	0	1	0	0	0	0	A	A	U	A	A			orf_22929(0)	0			233(0)	0
NM_001181124.1	Saccharomyces_arboricola	Saccharomyces	10	A_orf	0	0	0	0	0	0	0	1	0	1	0	0	A	A	A	A	A			orf_8687(0)	0
NM_001181124.1	Saccharomyces_eubayanus	Saccharomyces	10	A_orf	0	0	0	0	0	0	0	1	0	1	0	0	A	A	A	A	A			orf_34026(8.39883718128931e-13)	8.39884e-13
NM_001181124.1	Saccharomyces_kudriavzevii	Saccharomyces	10	A_gen	0	0	0	0	0	0	1	1	1	1	1	0	A	A	A	A	A	g1863.t1(0)	0	orf_8010(0)	0	orf_4071(0)	0
NM_001181124.1	Saccharomyces_mikatae	Saccharomyces	10	A_gen	1	1	1	1	0	0	1	1	1	1	1	0	A	A	A	A	A	g5190.t1(0)	0	orf_20970(0)	0	orf_11641(0)	0	118(0)	0
NM_001181124.1	Saccharomyces_paradoxus	Saccharomyces	10	A_gen	1	1	1	1	0	0	1	1	1	0	0	0	A	A	A	A	A	g4733.t1(0),g4869.t1(0)	0	orf_21183(0),orf_47281(0)	0	orf_11964(0),orf_11603(0)	0	118(0)	0
NM_001181124.1	Saccharomyces_uvarum	Saccharomyces	10	U_una	0	0	0	0	0	0	0	0	0	1	1	0	A	A	A	A	A
NM_001181126.1	Saccharomyces_arboricola	4932	15	A_orf	1	0	0	0	0	0	0	1	0	0	0	0	A	U	A	A	A			orf_10225(0)	0			232(0)	0
NM_001181126.1	Saccharomyces_eubayanus	4932	15	A_orf	0	0	0	0	0	0	0	1	0	1	0	0	A	U	A	A	A			orf_33560(0.0139391987063103),orf_43033(2.74047451398474e-12),orf_33556(0.0139391987063103)	2.74047e-12
NM_001181126.1	Saccharomyces_kudriavzevii	4932	15	A_orf	1	0	0	0	0	0	0	1	0	1	1	0	A	U	A	A	A			orf_3426(9.42416344962282e-09),orf_2623(0.0231193742476453),orf_30375(1.32628164006832e-09),orf_18501(9.42416344962282e-09),orf_8886(1.83809634179966e-09),orf_16873(9.42416344962282e-09)	1.32628e-09			655(2.33681629602245e-10)	2.33682e-10
NM_001181126.1	Saccharomyces_mikatae	4932	15	U_una	0	0	0	0	0	0	0	0	0	1	1	0	A	U	A	A	A
NM_001181126.1	Saccharomyces_paradoxus	4932	15	A_orf	0	0	0	0	0	0	0	1	0	1	1	0	A	U	A	A	A			orf_2793(0.000212545581039336)	0.000212546
NM_001181126.1	Saccharomyces_uvarum	4932	15	U_una	0	0	0	0	0	0	0	0	0	1	1	0	A	U	A	A	A
NM_001181164.1	Saccharomyces_arboricola	Saccharomyces	10	A_gen	1	1	1	1	0	0	1	1	1	1	0	0	A	A	A	A	A	rna1212(0),rna2341(0.000465171308600132)	0	orf_33331(0),orf_39770(0.0111627383329189)	0	orf_3316(0),orf_6019(0.000881410667114224)	0	461(0)	0
NM_001181164.1	Saccharomyces_eubayanus	Saccharomyces	10	A_gen	0	0	0	0	0	0	1	1	1	1	0	0	A	A	A	A	A	rna2196(0),rna3869(0.000508615164109938)	0	orf_36252(0),orf_43996(0.00488565091448034)	0	orf_9458(0.000924047867875921),orf_5497(0)	0
NM_001181164.1	Saccharomyces_kudriavzevii	Saccharomyces	10	A_gen	0	0	0	0	0	1	1	1	1	1	1	0	A	A	A	A	A	g6165.t1(0)	0	orf_50753(0)	0	orf_12821(0)	0
NM_001181164.1	Saccharomyces_mikatae	Saccharomyces	10	A_gen	0	0	0	0	0	1	1	1	1	1	1	0	A	A	A	A	A	g1703.t1(0)	0	orf_29643(0)	0	orf_2890(0)	0
NM_001181164.1	Saccharomyces_paradoxus	Saccharomyces	10	A_gen	1	1	1	1	0	0	1	1	1	0	0	0	A	A	A	A	A	g1680.t1(0)	0	orf_7201(0)	0	orf_3707(0)	0	38(0)	0
NM_001181164.1	Saccharomyces_uvarum	Saccharomyces	10	A_gen	1	1	1	1	0	1	1	1	1	1	0	0	A	A	A	A	A	g3324.t1(0)	0	orf_40923(0)	0	orf_7619(0)	0	461(7.08899605683655e-11)	7.089e-11
NM_001181275.3	Saccharomyces_arboricola	Saccharomyces	10	A_orf	0	0	0	0	0	1	0	1	0	1	0	0	A	A	A	A	A			orf_33179(0)	0
NM_001181275.3	Saccharomyces_eubayanus	Saccharomyces	10	A_gen	1	1	1	1	0	0	1	1	1	0	0	0	A	A	A	A	A	rna2307(0)	0	orf_35296(0)	0	orf_5596(0)	0	461(0)	0
NM_001181275.3	Saccharomyces_kudriavzevii	Saccharomyces	10	A_gen	1	1	1	1	0	0	1	1	1	1	1	0	A	A	A	A	A	g2574.t1(0)	0	orf_36722(0)	0	orf_5419(0)	0	462(0)	0
NM_001181275.3	Saccharomyces_mikatae	Saccharomyces	10	A_gen	1	1	1	1	0	0	1	1	1	0	0	0	A	A	A	A	A	g3124.t1(0)	0	orf_35904(0)	0	orf_6310(0)	0	462(0)	0
NM_001181275.3	Saccharomyces_paradoxus	Saccharomyces	10	A_gen	1	1	1	1	0	0	1	1	1	0	0	0	A	A	A	A	A	g359.t1(0)	0	orf_27329(0)	0	orf_485(0)	0	462(0)	0
NM_001181275.3	Saccharomyces_uvarum	Saccharomyces	10	A_gen	1	1	1	1	0	0	1	1	1	0	0	0	A	A	A	A	A	g1597.t1(0)	0	orf_7058(0)	0	orf_3445(0)	0	39(0)	0
NM_001181282.2	Saccharomyces_arboricola	Saccharomyces	10	A_gen	0	0	0	0	0	0	1	1	1	1	0	0	A	A	U	A	A	rna1294(0),rna1294(0)	0	orf_8439(0),orf_8439(0)	0	orf_3056(0),orf_3056(0)	0
NM_001181282.2	Saccharomyces_eubayanus	Saccharomyces	10	A_gen	0	0	0	0	0	0	1	1	1	1	0	0	A	A	U	A	A	rna2315(0),rna2315(0)	0	orf_10224(0),orf_10224(0)	0	orf_5075(0),orf_5075(0)	0
NM_001181282.2	Saccharomyces_kudriavzevii	Saccharomyces	10	U_una	0	0	0	0	0	0	0	0	0	1	1	0	A	A	U	A	A
NM_001181282.2	Saccharomyces_mikatae	Saccharomyces	10	A_gen	1	1	1	1	0	0	1	1	1	1	0	0	A	A	U	A	A	g2783.t1(0),g2783.t1(0)	0	orf_10406(0),orf_10406(0)	0	orf_5482(0),orf_5482(0)	0	35(0)	0
NM_001181282.2	Saccharomyces_paradoxus	Saccharomyces	10	A_gen	1	1	1	1	0	0	1	1	1	0	0	0	A	A	U	A	A	g3437.t1(0)	0	orf_15274(0)	0	orf_8245(0)	0	35(0)	0
NM_001181282.2	Saccharomyces_uvarum	Saccharomyces	10	U_una	0	0	0	0	0	0	0	0	0	1	1	0	A	A	U	A	A
NM_001181428.1	Saccharomyces_arboricola	4932	15	A_orf	1	0	0	0	0	0	0	1	0	1	0	0	N	A	A	A	U			orf_9976(2.25625068628332e-08),orf_9976(2.25625068628332e-08)	2.25625e-08			260(0.0242674671659227)	0.0242675
NM_001181428.1	Saccharomyces_eubayanus	4932	15	U_scr	0	0	0	0	0	0	0	0	0	1	0	0	N	A	A	A	U
NM_001181428.1	Saccharomyces_kudriavzevii	4932	15	A_orf	1	1	1	1	0	0	0	1	0	1	1	0	N	A	A	A	U			orf_1601(0)	0			260(9.15933995315754e-14)	9.15934e-14
NM_001181428.1	Saccharomyces_mikatae	4932	15	A_orf	1	1	1	1	0	0	0	1	0	1	0	0	N	A	A	A	U			orf_11850(6.23945339839338e-14),orf_11849(0),orf_11850(6.23945339839338e-14),orf_11849(0)	0			260(6.76181333147952e-11)	6.76181e-11
NM_001181428.1	Saccharomyces_paradoxus	4932	15	N_cds	1	1	1	1	0	1	0	0	0	0	0	0	N	A	A	A	U							683(0)	0
NM_001181428.1	Saccharomyces_uvarum	4932	15	U_una	0	0	0	0	0	0	0	0	0	1	1	0	N	A	A	A	U
NM_001181433.3	Saccharomyces_arboricola	Saccharomyces	10	A_orf	0	0	0	0	0	0	0	1	0	1	1	0	A	U	U	A	A			orf_36093(0)	0
NM_001181433.3	Saccharomyces_eubayanus	Saccharomyces	10	U_scr	0	0	0	0	0	0	0	0	0	1	0	0	A	U	U	A	A
NM_001181433.3	Saccharomyces_kudriavzevii	Saccharomyces	10	U_una	0	0	0	0	0	0	0	0	0	1	1	0	A	U	U	A	A
NM_001181433.3	Saccharomyces_mikatae	Saccharomyces	10	U_una	0	0	0	0	0	0	0	0	0	1	1	0	A	U	U	A	A
NM_001181433.3	Saccharomyces_paradoxus	Saccharomyces	10	A_gen	0	0	0	0	0	0	1	1	1	1	1	0	A	U	U	A	A	g4959.t1(0)	0	orf_47843(0)	0	orf_12218(0)	0
NM_001181433.3	Saccharomyces_uvarum	Saccharomyces	10	A_gen	0	0	0	0	0	1	1	1	1	1	1	0	A	U	U	A	A	g2520.t1(0)	0	orf_11466(0)	0	orf_5668(0)	0
NM_001181461.3	Saccharomyces_arboricola	Saccharomyces	10	A_orf	1	1	1	1	0	1	0	1	0	0	0	0	A	A	A	A	A			orf_37920(0.0149623763447949),orf_36907(0.00438546565511855)	0.00438547			487(1.11892717313822e-11)	1.11893e-11
NM_001181461.3	Saccharomyces_eubayanus	Saccharomyces	10	A_gen	1	1	1	1	0	1	1	1	1	0	0	0	A	A	A	A	A	rna3014(2.81071863561522e-07)	2.81072e-07	orf_40096(8.90853828927618e-07)	8.90854e-07	orf_7453(4.6808651488206e-07)	4.68087e-07	485(1.99840144432528e-15)	1.9984e-15
NM_001181461.3	Saccharomyces_kudriavzevii	Saccharomyces	10	A_orf	0	0	0	0	0	0	0	1	0	1	1	0	A	A	A	A	A			orf_46116(0.000963937458429376)	0.000963937
NM_001181461.3	Saccharomyces_mikatae	Saccharomyces	10	A_orf	1	0	0	0	0	0	0	1	0	0	0	0	A	A	A	A	A			orf_33071(1.22535039488447e-05)	1.22535e-05			64(0.00978948133993196),487(0)	0
NM_001181461.3	Saccharomyces_paradoxus	Saccharomyces	10	A_orf	1	0	0	0	0	0	0	1	0	0	0	0	A	A	A	A	A			orf_29788(5.18076943079038e-05),orf_29767(0)	0			64(0.0281458228852098),487(0)	0
NM_001181461.3	Saccharomyces_uvarum	Saccharomyces	10	A_orf	1	0	0	0	0	1	0	1	0	0	0	0	A	A	A	A	A			orf_23254(4.09589806515953e-10)	4.0959e-10			64(0)	0
NM_001181462.1	Saccharomyces_arboricola	4932	15	N_dna	1	0	0	0	0	1	0	0	0	0	0	0	N	N	U	N	N							292(0.0142232045755311)	0.0142232
NM_001181462.1	Saccharomyces_eubayanus	4932	15	N_cds	1	1	1	1	0	1	0	0	0	0	0	0	N	N	U	N	N							291(6.79565804029281e-05)	6.79566e-05
NM_001181462.1	Saccharomyces_kudriavzevii	4932	15	U_una	0	0	0	0	0	0	0	0	0	1	1	0	N	N	U	N	N
NM_001181462.1	Saccharomyces_mikatae	4932	15	N_dna	1	0	0	0	0	0	0	0	0	0	0	0	N	N	U	N	N							292(1.45926576081701e-05)	1.45927e-05
NM_001181462.1	Saccharomyces_paradoxus	4932	15	N_dna	1	0	0	0	0	0	0	0	0	0	0	0	N	N	U	N	N							292(0)	0
NM_001181462.1	Saccharomyces_uvarum	4932	15	N_dna	1	0	0	0	0	1	0	0	0	0	0	0	N	N	U	N	N							715(0.00032411873195759)	0.000324119
NM_001181471.3	Saccharomyces_arboricola	Saccharomyces	10	A_gen	0	0	0	0	0	1	1	1	1	1	1	0	A	A	A	A	A	rna1792(0),rna1791(0)	0	orf_37433(0),orf_11811(0)	0	orf_4777(0),orf_4451(0)	0
NM_001181471.3	Saccharomyces_eubayanus	Saccharomyces	10	A_gen	0	0	0	0	0	1	1	1	1	1	0	0	A	A	A	A	A	rna3003(0),rna3004(0)	0	orf_13916(0),orf_40633(0)	0	orf_7448(0),orf_7006(0)	0
NM_001181471.3	Saccharomyces_kudriavzevii	Saccharomyces	10	A_gen	0	0	0	0	0	0	1	1	1	1	1	0	A	A	A	A	A	g4461.t1(0)	0	orf_18059(0)	0	orf_9180(0)	0
NM_001181471.3	Saccharomyces_mikatae	Saccharomyces	10	A_gen	0	0	0	0	0	0	1	1	1	1	1	0	A	A	A	A	A	g1826.t1(0),g1827.t1(0)	0	orf_30177(0),orf_6129(0)	0	orf_3141(0),orf_3144(0)	0
NM_001181471.3	Saccharomyces_paradoxus	Saccharomyces	10	A_gen	1	1	1	1	0	0	1	1	1	0	0	0	A	A	A	A	A	g401.t1(0),g400.t1(0)	0	orf_1702(0),orf_27494(0)	0	orf_576(0),orf_575(0)	0	63(0)	0
NM_001181471.3	Saccharomyces_uvarum	Saccharomyces	10	A_gen	1	1	1	1	0	0	1	1	1	1	1	0	A	A	A	A	A	g3587.t1(0),g3586.t1(0),g3594.t1(0)	0	orf_16022(0),orf_16036(0),orf_42089(0)	0	orf_8220(0),orf_8217(0),orf_8211(0)	0	63(0)	0
NM_001181476.1	Saccharomyces_arboricola	Saccharomyces	10	A_gen	0	0	0	0	0	1	1	1	1	1	1	0	A	A	A	A	A	rna1789(0)	0	orf_12302(0)	0	orf_4450(0)	0
NM_001181476.1	Saccharomyces_eubayanus	Saccharomyces	10	A_gen	0	0	0	0	0	1	1	1	1	1	0	0	A	A	A	A	A	rna2997(0),rna2997(0),rna2997(0)	0	orf_13329(0),orf_13329(0),orf_14465(2.64455124465712e-13),orf_14465(2.64455124465712e-13),orf_14465(2.64455124465712e-13),orf_13329(0)	0	orf_6995(2.94875235340442e-13),orf_6993(0),orf_6995(2.94875235340442e-13),orf_6993(0),orf_6993(0),orf_6995(2.94875235340442e-13)	0
NM_001181476.1	Saccharomyces_kudriavzevii	Saccharomyces	10	A_gen	1	1	1	1	0	0	1	1	1	0	0	0	A	A	A	A	A	g6121.t1(0)	0	orf_24767(0)	0	orf_12717(0)	0	62(0)	0
NM_001181476.1	Saccharomyces_mikatae	Saccharomyces	10	A_gen	0	0	0	0	0	1	1	1	1	1	1	0	A	A	A	A	A	g1593.t1(0)	0	orf_29201(0)	0	orf_2643(0)	0
NM_001181476.1	Saccharomyces_paradoxus	Saccharomyces	10	A_gen	1	1	1	1	0	0	1	1	1	0	0	0	A	A	A	A	A	g1139.t1(0)	0	orf_30706(0)	0	orf_2429(0)	0	485(0)	0
NM_001181476.1	Saccharomyces_uvarum	Saccharomyces	10	A_gen	1	1	1	1	0	1	1	1	1	1	1	0	A	A	A	A	A	g3591.t1(0),g3591.t1(0),g3591.t1(0)	0	orf_42119(0),orf_42119(0),orf_42119(0)	0	orf_8236(0),orf_8236(0),orf_8236(0)	0	485(1.42337253095093e-10)	1.42337e-10
NM_001181510.1	Saccharomyces_arboricola	4932	15	N_dna	1	0	0	0	0	1	0	0	0	0	0	0	A	A	U	N	N							721(2.7830782123317e-09)	2.78308e-09
NM_001181510.1	Saccharomyces_eubayanus	4932	15	N_cds	1	1	1	1	0	1	0	0	0	0	0	0	A	A	U	N	N							719(0.00733616385505709)	0.00733616
NM_001181510.1	Saccharomyces_kudriavzevii	4932	15	U_una	0	0	0	0	0	0	0	0	0	1	1	0	A	A	U	N	N
NM_001181510.1	Saccharomyces_mikatae	4932	15	A_orf	1	0	0	0	0	0	0	1	0	1	1	0	A	A	U	N	N			orf_30841(3.55566243115391e-09)	3.55566e-09			721(4.88498130835069e-15)	4.88498e-15
NM_001181510.1	Saccharomyces_paradoxus	4932	15	A_orf	1	0	0	0	0	0	0	1	0	0	0	0	A	A	U	N	N			orf_2404(0),orf_2397(0)	0			298(0)	0
NM_001181510.1	Saccharomyces_uvarum	4932	15	N_dna	1	0	0	0	0	0	0	0	0	1	1	0	A	A	U	N	N							721(0.000300864218653607)	0.000300864
NM_001181546.3	Saccharomyces_arboricola	Saccharomyces	10	U_una	0	0	0	0	0	0	0	0	0	1	1	0	A	A	A	U	A
NM_001181546.3	Saccharomyces_eubayanus	Saccharomyces	10	A_gen	0	0	0	0	0	0	1	1	1	1	0	1	A	A	A	U	A	rna2928(0)	0	orf_40764(0)	0	orf_7363(0)	0
NM_001181546.3	Saccharomyces_kudriavzevii	Saccharomyces	10	A_gen	1	1	1	1	0	0	1	1	1	0	1	0	A	A	A	U	A	g3364.t1(0)	0	orf_13827(0)	0	orf_7060(0)	0	484(0)	0
NM_001181546.3	Saccharomyces_mikatae	Saccharomyces	10	A_gen	0	0	0	0	0	0	1	1	1	1	1	0	A	A	A	U	A	g3576.t1(0)	0	orf_13703(0)	0	orf_7422(0)	0
NM_001181546.3	Saccharomyces_paradoxus	Saccharomyces	10	A_gen	1	1	1	1	0	0	1	1	1	0	0	0	A	A	A	U	A	g3448.t1(0)	0	orf_15292(0)	0	orf_8253(0)	0	61(0)	0
NM_001181546.3	Saccharomyces_uvarum	Saccharomyces	10	A_gen	0	0	0	0	0	0	1	1	1	1	1	0	A	A	A	U	A	g1110.t1(9.69865205036058e-07)	9.69865e-07	orf_30598(1.50357307551197e-05)	1.50357e-05	orf_2237(2.45393247921832e-06)	2.45393e-06
NM_001181547.2	Saccharomyces_arboricola	Saccharomyces	10	U_una	0	0	0	0	0	1	0	0	0	1	1	0	U	A	A	U	A
NM_001181547.2	Saccharomyces_eubayanus	Saccharomyces	10	A_gen	0	0	0	0	0	1	1	1	1	1	0	0	U	A	A	U	A	rna2928(0)	0	orf_40764(0)	0	orf_7363(0)	0
NM_001181547.2	Saccharomyces_kudriavzevii	Saccharomyces	10	A_gen	0	0	0	0	0	0	1	1	1	1	1	0	U	A	A	U	A	g3364.t1(0)	0	orf_13827(0)	0	orf_7060(0)	0
NM_001181547.2	Saccharomyces_mikatae	Saccharomyces	10	A_gen	0	0	0	0	0	0	1	1	1	1	1	0	U	A	A	U	A	g3576.t1(0)	0	orf_13703(0)	0	orf_7422(0)	0
NM_001181547.2	Saccharomyces_paradoxus	Saccharomyces	10	U_una	0	0	0	0	0	0	0	0	0	1	1	0	U	A	A	U	A
NM_001181547.2	Saccharomyces_uvarum	Saccharomyces	10	U_una	0	0	0	0	0	1	0	0	0	1	1	0	U	A	A	U	A
NM_001181551.1	Saccharomyces_arboricola	Saccharomyces	10	A_orf	1	0	0	0	0	0	0	1	0	0	0	0	A	A	A	A	A			orf_12702(0)	0			121(0)	0
NM_001181551.1	Saccharomyces_eubayanus	Saccharomyces	10	A_orf	0	0	0	0	0	1	0	1	0	1	0	0	A	A	A	A	A			orf_13777(0)	0
NM_001181551.1	Saccharomyces_kudriavzevii	Saccharomyces	10	A_orf	1	0	0	0	0	0	0	1	0	0	1	0	A	A	A	A	A			orf_38284(0)	0			544(0)	0
NM_001181551.1	Saccharomyces_mikatae	Saccharomyces	10	A_gen	1	1	1	1	0	0	1	1	1	0	0	0	A	A	A	A	A	g4397.t1(0)	0	orf_17440(0)	0	orf_9546(0)	0	121(0)	0
NM_001181551.1	Saccharomyces_paradoxus	Saccharomyces	10	A_orf	1	1	1	1	0	0	0	1	0	0	0	0	A	A	A	A	A			orf_51303(0)	0			544(0)	0
NM_001181551.1	Saccharomyces_uvarum	Saccharomyces	10	A_gen	0	0	0	0	0	0	1	1	1	1	1	0	A	A	A	A	A	g1106.t1(0)	0	orf_4823(0)	0	orf_2232(0.0436324051007549),orf_2228(0)	0
NM_001181577.1	Saccharomyces_arboricola	Saccharomyces	10	A_gen	1	1	1	1	0	1	1	1	1	0	0	0	A	A	A	A	A	rna1722(0)	0	orf_11636(0)	0	orf_4370(0)	0	59(1.08801856413265e-14)	1.08802e-14
NM_001181577.1	Saccharomyces_eubayanus	Saccharomyces	10	A_gen	1	1	1	1	0	1	1	1	1	0	0	0	A	A	A	A	A	rna2903(0)	0	orf_14326(0)	0	orf_6862(0)	0	59(0)	0
NM_001181577.1	Saccharomyces_kudriavzevii	Saccharomyces	10	A_gen	1	1	1	1	0	1	1	1	1	0	0	0	A	A	A	A	A	g1744.t1(0)	0	orf_33445(0)	0	orf_3785(0)	0	482(0)	0
NM_001181577.1	Saccharomyces_mikatae	Saccharomyces	10	A_gen	1	1	1	1	0	1	1	1	1	0	0	0	A	A	A	A	A	g3327.t1(0)	0	orf_12632(0)	0	orf_6770(0)	0	59(0)	0
NM_001181577.1	Saccharomyces_paradoxus	Saccharomyces	10	A_gen	1	1	1	1	0	0	1	1	1	0	0	0	A	A	A	A	A	g5693.t1(0)	0	orf_51428(0)	0	orf_14212(0)	0	482(0)	0
NM_001181577.1	Saccharomyces_uvarum	Saccharomyces	10	A_gen	1	1	1	1	0	0	1	1	1	1	1	0	A	A	A	A	A	g3061.t1(0)	0	orf_13766(0)	0	orf_6972(0)	0	59(8.88178419700125e-15)	8.88178e-15
NM_001181737.1	Saccharomyces_arboricola	4932	15	A_orf	1	1	1	1	0	1	0	1	0	0	0	0	N	A	A	A	N			orf_11956(6.19718045502538e-06),orf_12453(0)	0			293(0)	0
NM_001181737.1	Saccharomyces_eubayanus	4932	15	N_cds	1	1	1	1	0	1	0	0	0	0	0	0	N	A	A	A	N							292(0)	0
NM_001181737.1	Saccharomyces_kudriavzevii	4932	15	A_orf	1	1	1	1	0	1	0	1	0	0	0	0	N	A	A	A	N			orf_51312(0)	0			716(0)	0
NM_001181737.1	Saccharomyces_mikatae	4932	15	A_orf	1	1	1	1	0	1	0	1	0	0	0	0	N	A	A	A	N			orf_17910(0)	0			293(0),716(0.00287836833736121)	0
NM_001181737.1	Saccharomyces_paradoxus	4932	15	N_cds	1	1	1	1	0	0	0	0	0	0	0	0	N	A	A	A	N							293(0)	0
NM_001181737.1	Saccharomyces_uvarum	4932	15	N_cds	1	1	1	1	0	1	0	0	0	0	0	0	N	A	A	A	N							716(0)	0
NM_001181766.1	Saccharomyces_arboricola	Saccharomyces	10	A_orf	1	1	1	1	0	1	0	1	0	0	0	0	A	A	U	A	A			orf_12980(2.4339741167001e-07)	2.43397e-07			122(0)	0
NM_001181766.1	Saccharomyces_eubayanus	Saccharomyces	10	N_cds	1	1	1	1	0	0	0	0	0	1	0	0	A	A	U	A	A							121(0)	0
NM_001181766.1	Saccharomyces_kudriavzevii	Saccharomyces	10	U_una	0	0	0	0	0	0	0	0	0	1	1	0	A	A	U	A	A
NM_001181766.1	Saccharomyces_mikatae	Saccharomyces	10	A_orf	1	0	0	0	0	1	0	1	0	0	0	0	A	A	U	A	A			orf_20156(3.27735893979053e-09),orf_20157(2.29125804995789e-08)	3.27736e-09			122(0)	0
NM_001181766.1	Saccharomyces_paradoxus	Saccharomyces	10	A_gen	1	1	1	1	0	0	1	1	1	0	0	0	A	A	U	A	A	g1130.t1(0)	0	orf_4886(0)	0	orf_2395(0)	0	122(0)	0
NM_001181766.1	Saccharomyces_uvarum	Saccharomyces	10	A_gen	0	0	0	0	0	0	1	1	1	1	1	0	A	A	U	A	A	g3456.t1(0)	0	orf_41413(2.42565967312203e-11),orf_41387(0)	0	orf_7912(0)	0
NM_001181778.1	Saccharomyces_arboricola	4932	15	A_orf	1	0	0	0	0	0	0	1	0	0	0	0	A	A	A	A	U			orf_13002(0.00167260102471989)	0.0016726			294(0)	0
NM_001181778.1	Saccharomyces_eubayanus	4932	15	N_cds	1	1	1	1	0	1	0	0	0	0	0	0	A	A	A	A	U							293(0)	0
NM_001181778.1	Saccharomyces_kudriavzevii	4932	15	A_orf	1	1	1	1	0	1	0	1	0	0	0	0	A	A	A	A	U			orf_49889(1.40385442382041e-05)	1.40385e-05			717(0)	0
NM_001181778.1	Saccharomyces_mikatae	4932	15	A_orf	1	0	0	0	0	0	0	1	0	0	0	0	A	A	A	A	U			orf_20227(1.24267263146294e-12)	1.24267e-12			294(0)	0
NM_001181778.1	Saccharomyces_paradoxus	4932	15	A_orf	1	0	0	0	0	0	0	1	0	0	0	0	A	A	A	A	U			orf_5175(0)	0			294(0)	0
NM_001181778.1	Saccharomyces_uvarum	4932	15	U_una	0	0	0	0	0	0	0	0	0	1	1	0	A	A	A	A	U
NM_001181842.1	Saccharomyces_arboricola	Saccharomyces	10	A_orf	1	0	0	0	0	1	0	1	0	1	0	0	A	A	A	A	A			orf_40964(0)	0			496(0)	0
NM_001181842.1	Saccharomyces_eubayanus	Saccharomyces	10	A_gen	1	1	1	1	0	1	1	1	1	1	0	0	A	A	A	A	A	rna3531(0)	0	orf_43725(0)	0	orf_9019(0)	0	494(0)	0
NM_001181842.1	Saccharomyces_kudriavzevii	Saccharomyces	10	A_gen	1	1	1	1	0	0	1	1	1	1	1	0	A	A	A	A	A	g1069.t1(0)	0	orf_30384(0),orf_21285(0)	0	orf_2185(0)	0	496(0)	0
NM_001181842.1	Saccharomyces_mikatae	Saccharomyces	10	A_gen	0	0	0	0	0	0	1	0	0	1	1	0	A	A	A	A	A	g2095.t1(0)	0
NM_001181842.1	Saccharomyces_paradoxus	Saccharomyces	10	A_gen	1	1	1	1	0	0	1	1	1	0	0	0	A	A	A	A	A	g4073.t1(0)	0	orf_18235(0)	0	orf_9906(0)	0	73(0)	0
NM_001181842.1	Saccharomyces_uvarum	Saccharomyces	10	A_gen	1	1	1	1	0	0	1	1	1	1	0	0	A	A	A	A	A	g2810.t1(0),g2810.t1(0)	0	orf_38550(0),orf_38550(0)	0	orf_6385(0),orf_6385(0)	0	496(0)	0
NM_001181917.1	Saccharomyces_arboricola	Saccharomyces	10	A_orf	1	1	1	1	0	1	0	1	0	1	0	0	A	U	A	A	A			orf_16001(0)	0			69(7.03104241495112e-11)	7.03104e-11
NM_001181917.1	Saccharomyces_eubayanus	Saccharomyces	10	A_gen	0	0	0	0	0	1	1	1	1	1	0	0	A	U	A	A	A	rna3581(0)	0	orf_17861(0)	0	orf_8472(0)	0
NM_001181917.1	Saccharomyces_kudriavzevii	Saccharomyces	10	A_gen	1	1	1	1	0	0	1	1	1	1	1	0	A	U	A	A	A	g2526.t1(0)	0	orf_10430(0)	0	orf_5311(0)	0	69(3.66373598126302e-15)	3.66374e-15
NM_001181917.1	Saccharomyces_mikatae	Saccharomyces	10	U_una	0	0	0	0	0	0	0	0	0	1	1	0	A	U	A	A	A
NM_001181917.1	Saccharomyces_paradoxus	Saccharomyces	10	A_gen	1	1	1	1	0	0	1	1	1	0	0	0	A	U	A	A	A	g3583.t1(0)	0	orf_41622(0)	0	orf_8700(0)	0	492(0)	0
NM_001181917.1	Saccharomyces_uvarum	Saccharomyces	10	A_gen	1	1	1	1	0	1	1	1	1	1	1	0	A	U	A	A	A	g5254.t1(0)	0	orf_23848(0)	0	orf_12396(0)	0	69(4.24640422824751e-09)	4.2464e-09
NM_001181923.1	Saccharomyces_arboricola	Saccharomyces	10	U_una	0	0	0	0	0	0	0	0	0	1	1	0	U	U	U	U	A
NM_001181923.1	Saccharomyces_eubayanus	Saccharomyces	10	A_gen	0	0	0	0	0	0	1	1	1	1	1	0	U	U	U	U	A	rna3587(0),rna1832(4.24617674354977e-10),rna71(0)	0	orf_42877(0),orf_26141(0),orf_35007(1.54146717612491e-09)	0	orf_9086(0),orf_4441(6.4009619826777e-10),orf_189(0)	0
NM_001181923.1	Saccharomyces_kudriavzevii	Saccharomyces	10	U_una	0	0	0	0	0	0	0	0	0	1	1	0	U	U	U	U	A
NM_001181923.1	Saccharomyces_mikatae	Saccharomyces	10	U_una	0	0	0	0	0	0	0	0	0	1	1	0	U	U	U	U	A
NM_001181923.1	Saccharomyces_paradoxus	Saccharomyces	10	U_una	0	0	0	0	0	0	0	0	0	1	1	0	U	U	U	U	A
NM_001181923.1	Saccharomyces_uvarum	Saccharomyces	10	A_gen	0	0	0	0	0	0	1	1	1	1	1	0	U	U	U	U	A	g5259.t1(0)	0	orf_7919(0.0252986647064635),orf_7937(0.00022333173920408),orf_50109(0)	0	orf_12458(0)	0
NM_001181929.1	Saccharomyces_arboricola	Saccharomyces	10	A_orf	0	0	0	0	0	0	0	1	0	1	0	0	A	U	A	A	A			orf_40181(0),orf_40181(0)	0
NM_001181929.1	Saccharomyces_eubayanus	Saccharomyces	10	A_gen	0	0	0	0	0	0	1	1	1	1	0	0	A	U	A	A	A	rna3592(0),rna3592(0)	0	orf_43646(0),orf_43646(0)	0	orf_9097(0),orf_9097(0)	0
NM_001181929.1	Saccharomyces_kudriavzevii	Saccharomyces	10	A_gen	1	1	1	1	0	1	1	1	1	1	0	0	A	U	A	A	A	g6352.t1(0)	0	orf_51545(0)	0	orf_13238(0)	0	498(0)	0
NM_001181929.1	Saccharomyces_mikatae	Saccharomyces	10	U_una	0	0	0	0	0	0	0	0	0	1	1	0	A	U	A	A	A
NM_001181929.1	Saccharomyces_paradoxus	Saccharomyces	10	A_gen	1	1	1	1	0	1	1	1	1	0	0	0	A	U	A	A	A	g905.t1(0.00931003049782497),g904.t1(0)	0	orf_3914(0)	0	orf_1800(0.0321545313307374),orf_1799(0)	0	75(0)	0
NM_001181929.1	Saccharomyces_uvarum	Saccharomyces	10	A_gen	0	0	0	0	0	0	1	1	1	1	1	0	A	U	A	A	A	g5264.t1(0),g5263.t1(0.0272932176196521),g5263.t1(0.0272932176196521),g5264.t1(0)	0	orf_50099(0),orf_50099(0)	0	orf_12468(0),orf_12468(0)	0
NM_001181940.1	Saccharomyces_arboricola	Saccharomyces	10	A_orf	1	0	0	0	0	0	0	1	0	1	0	0	A	U	A	A	A			orf_41550(0),orf_41550(0)	0			499(3.22245730099979e-09)	3.22246e-09
NM_001181940.1	Saccharomyces_eubayanus	Saccharomyces	10	A_gen	0	0	0	0	0	1	1	1	1	1	0	0	A	U	A	A	A	rna3603(0)	0	orf_42852(0)	0	orf_9116(0)	0
NM_001181940.1	Saccharomyces_kudriavzevii	Saccharomyces	10	A_gen	1	1	1	1	0	1	1	1	1	1	0	0	A	U	A	A	A	g1165.t1(0)	0	orf_30827(0)	0	orf_2420(0)	0	499(0.000102809253755831)	0.000102809
NM_001181940.1	Saccharomyces_mikatae	Saccharomyces	10	U_una	0	0	0	0	0	0	0	0	0	1	1	0	A	U	A	A	A
NM_001181940.1	Saccharomyces_paradoxus	Saccharomyces	10	A_gen	1	1	1	1	0	0	1	1	1	0	0	0	A	U	A	A	A	g2218.t1(0)	0	orf_9736(0)	0	orf_5125(0)	0	76(0)	0
NM_001181940.1	Saccharomyces_uvarum	Saccharomyces	10	A_gen	0	0	0	0	0	1	1	1	1	1	0	0	A	U	A	A	A	g5275.t1(0)	0	orf_50025(0)	0	orf_12484(0)	0
NM_001181969.1	Saccharomyces_arboricola	Saccharomyces	10	A_gen	1	1	1	1	0	1	1	1	1	0	0	0	A	N	U	A	A	rna2185(0)	0	orf_41515(0)	0	orf_5813(0)	0	500(0)	0
NM_001181969.1	Saccharomyces_eubayanus	Saccharomyces	10	A_gen	1	1	1	1	0	0	1	1	1	1	0	0	A	N	U	A	A	rna3631(0)	0	orf_43599(0)	0	orf_9144(0)	0	498(0)	0
NM_001181969.1	Saccharomyces_kudriavzevii	Saccharomyces	10	U_una	0	0	0	0	0	0	0	0	0	1	1	0	A	N	U	A	A
NM_001181969.1	Saccharomyces_mikatae	Saccharomyces	10	N_dna	1	0	0	0	0	0	0	0	0	1	1	0	A	N	U	A	A							500(0.0284721927961233)	0.0284722
NM_001181969.1	Saccharomyces_paradoxus	Saccharomyces	10	A_gen	1	1	1	1	0	0	1	1	1	0	0	0	A	N	U	A	A	g3374.t1(0)	0	orf_14866(0)	0	orf_8062(0)	0	77(0)	0
NM_001181969.1	Saccharomyces_uvarum	Saccharomyces	10	A_gen	0	0	0	0	0	0	1	1	1	1	1	0	A	N	U	A	A	g4154.t1(0)	0	orf_44787(0)	0	orf_9638(0)	0
NM_001182012.1	Saccharomyces_arboricola	Saccharomyces	10	A_orf	1	1	1	1	0	1	0	1	0	0	0	0	A	U	U	A	A			orf_15427(0)	0			70(6.81784750877767e-09)	6.81785e-09
NM_001182012.1	Saccharomyces_eubayanus	Saccharomyces	10	A_gen	1	1	1	1	0	0	1	1	1	1	0	0	A	U	U	A	A	rna3670(0),rna3670(0)	0	orf_17255(0),orf_17255(0)	0	orf_8566(0),orf_8566(0)	0	69(2.49151884679222e-07)	2.49152e-07
NM_001182012.1	Saccharomyces_kudriavzevii	Saccharomyces	10	U_una	0	0	0	0	0	0	0	0	0	1	1	0	A	U	U	A	A
NM_001182012.1	Saccharomyces_mikatae	Saccharomyces	10	U_una	0	0	0	0	0	0	0	0	0	1	1	0	A	U	U	A	A
NM_001182012.1	Saccharomyces_paradoxus	Saccharomyces	10	A_gen	1	1	1	1	0	1	1	1	1	0	0	0	A	U	U	A	A	g3540.t1(0)	0	orf_41304(0)	0	orf_8546(0)	0	493(0)	0
NM_001182012.1	Saccharomyces_uvarum	Saccharomyces	10	U_una	0	0	0	0	0	0	0	0	0	1	1	0	A	U	U	A	A
NM_001182043.1	Saccharomyces_arboricola	4932	15	U_ind	0	0	0	0	0	1	0	0	0	0	0	0	U	U	U	U	U
NM_001182043.1	Saccharomyces_eubayanus	4932	15	U_ind	0	0	0	0	0	1	0	0	0	0	0	0	U	U	U	U	U
NM_001182043.1	Saccharomyces_kudriavzevii	4932	15	U_scr	0	0	0	0	0	0	0	0	0	1	0	0	U	U	U	U	U
NM_001182043.1	Saccharomyces_mikatae	4932	15	U_una	0	0	0	0	0	0	0	0	0	1	1	0	U	U	U	U	U
NM_001182043.1	Saccharomyces_paradoxus	4932	15	U_una	0	0	0	0	0	0	0	0	0	1	1	0	U	U	U	U	U
NM_001182043.1	Saccharomyces_uvarum	4932	15	U_scr	0	0	0	0	0	0	0	0	0	1	0	0	U	U	U	U	U
NM_001182046.1	Saccharomyces_arboricola	4932	15	U_ind	0	0	0	0	0	1	0	0	0	0	0	0	U	U	U	U	U
NM_001182046.1	Saccharomyces_eubayanus	4932	15	U_ind	0	0	0	0	0	1	0	0	0	0	0	0	U	U	U	U	U
NM_001182046.1	Saccharomyces_kudriavzevii	4932	15	U_scr	0	0	0	0	0	0	0	0	0	1	0	0	U	U	U	U	U
NM_001182046.1	Saccharomyces_mikatae	4932	15	U_una	0	0	0	0	0	0	0	0	0	1	1	0	U	U	U	U	U
NM_001182046.1	Saccharomyces_paradoxus	4932	15	U_una	0	0	0	0	0	0	0	0	0	1	1	0	U	U	U	U	U
NM_001182046.1	Saccharomyces_uvarum	4932	15	U_scr	0	0	0	0	0	0	0	0	0	1	0	0	U	U	U	U	U
NM_001182048.1	Saccharomyces_arboricola	4932	15	U_ind	0	0	0	0	0	1	0	0	0	0	0	0	U	U	U	U	U
NM_001182048.1	Saccharomyces_eubayanus	4932	15	U_ind	0	0	0	0	0	1	0	0	0	0	0	0	U	U	U	U	U
NM_001182048.1	Saccharomyces_kudriavzevii	4932	15	U_scr	0	0	0	0	0	0	0	0	0	1	0	0	U	U	U	U	U
NM_001182048.1	Saccharomyces_mikatae	4932	15	U_una	0	0	0	0	0	0	0	0	0	1	1	0	U	U	U	U	U
NM_001182048.1	Saccharomyces_paradoxus	4932	15	U_una	0	0	0	0	0	0	0	0	0	1	1	0	U	U	U	U	U
NM_001182048.1	Saccharomyces_uvarum	4932	15	U_scr	0	0	0	0	0	0	0	0	0	1	0	0	U	U	U	U	U
NM_001182049.1	Saccharomyces_arboricola	4932	15	U_ind	0	0	0	0	0	1	0	0	0	0	0	0	N	N	N	U	U
NM_001182049.1	Saccharomyces_eubayanus	4932	15	U_ind	0	0	0	0	0	1	0	0	0	0	0	0	N	N	N	U	U
NM_001182049.1	Saccharomyces_kudriavzevii	4932	15	N_dna	1	0	0	0	0	0	0	0	0	0	1	0	N	N	N	U	U							320(0)	0
NM_001182049.1	Saccharomyces_mikatae	4932	15	N_dna	1	0	0	0	0	0	0	0	0	0	1	0	N	N	N	U	U							320(0)	0
NM_001182049.1	Saccharomyces_paradoxus	4932	15	N_dna	1	0	0	0	0	0	0	0	0	0	1	0	N	N	N	U	U							320(0)	0
NM_001182049.1	Saccharomyces_uvarum	4932	15	N_dna	1	0	0	0	0	0	0	0	0	0	0	0	N	N	N	U	U							743(0)	0
NM_001182148.1	Saccharomyces_arboricola	4932	15	A_orf	1	1	1	1	0	1	0	1	0	0	0	0	A	A	A	A	N			orf_40590(0.00365341698557309)	0.00365342			756(0)	0
NM_001182148.1	Saccharomyces_eubayanus	4932	15	N_cds	1	1	1	1	0	1	0	0	0	0	0	0	A	A	A	A	N							754(0)	0
NM_001182148.1	Saccharomyces_kudriavzevii	4932	15	A_orf	1	1	1	1	0	1	0	1	0	0	0	0	A	A	A	A	N			orf_29677(0)	0			756(0)	0
NM_001182148.1	Saccharomyces_mikatae	4932	15	A_orf	1	1	1	1	0	0	0	1	0	1	1	0	A	A	A	A	N			orf_1794(0)	0			333(0)	0
NM_001182148.1	Saccharomyces_paradoxus	4932	15	A_orf	1	1	1	1	0	0	0	1	0	0	0	0	A	A	A	A	N			orf_9051(0)	0			333(0)	0
NM_001182148.1	Saccharomyces_uvarum	4932	15	N_cds	1	1	1	1	0	1	0	0	0	0	0	0	A	A	A	A	N							333(0)	0
NM_001182185.1	Saccharomyces_arboricola	Saccharomyces	10	A_orf	1	0	0	0	0	1	0	1	0	0	0	0	A	A	A	A	A			orf_14964(0)	0			71(7.69384556065233e-14)	7.69385e-14
NM_001182185.1	Saccharomyces_eubayanus	Saccharomyces	10	A_gen	1	1	1	1	0	1	1	1	1	1	0	0	A	A	A	A	A	rna3824(0)	0	orf_18238(0)	0	orf_8720(0)	0	70(9.03277452835027e-13)	9.03277e-13
NM_001182185.1	Saccharomyces_kudriavzevii	Saccharomyces	10	A_gen	1	1	1	1	0	1	1	1	1	0	0	0	A	A	A	A	A	g3161.t1(0)	0	orf_38930(0)	0	orf_6633(0)	0	494(0)	0
NM_001182185.1	Saccharomyces_mikatae	Saccharomyces	10	A_orf	1	0	0	0	0	0	0	1	0	1	1	0	A	A	A	A	A			orf_32103(0),orf_32117(0)	0			494(0)	0
NM_001182185.1	Saccharomyces_paradoxus	Saccharomyces	10	A_gen	1	1	1	1	0	0	1	1	1	0	0	0	A	A	A	A	A	g2450.t1(0)	0	orf_36508(0)	0	orf_5738(0)	0	494(0)	0
NM_001182185.1	Saccharomyces_uvarum	Saccharomyces	10	A_gen	1	1	1	1	0	1	1	1	1	0	0	0	A	A	A	A	A	g2676.t1(0)	0	orf_37928(0)	0	orf_6073(0)	0	494(2.42149539864123e-07)	2.4215e-07
NM_001182230.1	Saccharomyces_arboricola	Saccharomyces	10	A_orf	1	0	0	0	0	0	0	1	0	1	0	0	A	U	A	A	A			orf_16414(0),orf_16414(0)	0			72(1.15103404585426e-08)	1.15103e-08
NM_001182230.1	Saccharomyces_eubayanus	Saccharomyces	10	A_gen	0	0	0	0	0	0	1	1	1	1	0	0	A	U	A	A	A	rna3864(0),rna3864(0)	0	orf_17525(0),orf_17525(0)	0	orf_8770(0),orf_8770(0)	0
NM_001182230.1	Saccharomyces_kudriavzevii	Saccharomyces	10	A_gen	1	1	1	1	0	0	1	1	1	0	0	0	A	U	A	A	A	g2792.t1(0)	0	orf_37479(0)	0	orf_5832(0)	0	495(9.24665899404431e-11)	9.24666e-11
NM_001182230.1	Saccharomyces_mikatae	Saccharomyces	10	U_una	0	0	0	0	0	0	0	0	0	1	1	0	A	U	A	A	A
NM_001182230.1	Saccharomyces_paradoxus	Saccharomyces	10	A_gen	1	1	1	1	0	0	1	1	1	0	0	0	A	U	A	A	A	g575.t1(0)	0	orf_28242(0)	0	orf_986(0)	0	495(0)	0
NM_001182230.1	Saccharomyces_uvarum	Saccharomyces	10	A_gen	0	0	0	0	0	0	1	1	1	1	1	0	A	U	A	A	A	g653.t1(0)	0	orf_28645(0)	0	orf_1229(0)	0
NM_001182235.1	Saccharomyces_arboricola	Saccharomyces	10	A_gen	0	0	0	0	0	1	1	1	1	1	0	0	A	A	A	A	A	rna1212(0.000663738130295299),rna2341(0)	0	orf_33331(0.0118654737190633),orf_39770(0)	0	orf_3316(0.00111351199796106),orf_6019(0)	0
NM_001182235.1	Saccharomyces_eubayanus	Saccharomyces	10	A_gen	1	1	1	1	0	1	1	1	1	1	0	0	A	A	A	A	A	rna3869(0),rna2196(0.000297328824062637)	0	orf_43996(0),orf_36252(0.00281086034673539)	0	orf_9458(0),orf_5497(0.000459436522413315)	0	499(3.52207152332085e-11)	3.52207e-11
NM_001182235.1	Saccharomyces_kudriavzevii	Saccharomyces	10	A_gen	0	0	0	0	0	0	1	1	1	1	1	0	A	A	A	A	A	g2088.t1(0),g6165.t1(0.000445140699985247)	0	orf_50753(0.0079205410054034),orf_34960(0)	0	orf_4511(0),orf_12821(0.00082307386098901)	0
NM_001182235.1	Saccharomyces_mikatae	Saccharomyces	10	A_gen	0	0	0	0	0	0	1	1	1	1	1	0	A	A	A	A	A	g1703.t1(0.000165152228444931)	0.000165152	orf_29643(0.000892306969382473)	0.000892307	orf_2890(0.000322519787820497)	0.00032252
NM_001182235.1	Saccharomyces_paradoxus	Saccharomyces	10	A_gen	1	1	1	1	0	0	1	1	1	1	0	0	A	A	A	A	A	g4575.t1(0),g4575.t1(0)	0	orf_20430(0),orf_20430(0)	0	orf_11115(0),orf_11115(0)	0	78(0)	0
NM_001182235.1	Saccharomyces_uvarum	Saccharomyces	10	A_gen	1	1	1	1	0	1	1	1	1	0	0	0	A	A	A	A	A	g3915.t1(0)	0	orf_17542(0)	0	orf_9022(0)	0	78(3.28982396879951e-10)	3.28982e-10
NM_001182303.1	Saccharomyces_arboricola	4932	15	U_scr	0	0	0	0	0	0	0	0	0	1	0	0	A	N	A	U	U
NM_001182303.1	Saccharomyces_eubayanus	4932	15	U_scr	0	0	0	0	0	0	0	0	0	1	0	0	A	N	A	U	U
NM_001182303.1	Saccharomyces_kudriavzevii	4932	15	A_orf	1	1	1	1	0	1	0	1	0	0	0	0	A	N	A	U	U			orf_50860(3.72855746277878e-10)	3.72856e-10			764(8.22453216642316e-12)	8.22453e-12
NM_001182303.1	Saccharomyces_mikatae	4932	15	N_cds	1	1	1	1	0	0	0	0	0	1	1	0	A	N	A	U	U							341(0)	0
NM_001182303.1	Saccharomyces_paradoxus	4932	15	A_orf	1	0	0	0	0	0	0	1	0	0	0	0	A	N	A	U	U			orf_22908(0),orf_23094(2.88421789140791e-06),orf_23012(5.64304158956475e-12)	0			341(0)	0
NM_001182303.1	Saccharomyces_uvarum	4932	15	N_cds	1	1	1	1	0	1	0	0	0	0	0	0	A	N	A	U	U							341(2.91833077703529e-08)	2.91833e-08
NM_001182341.3	Saccharomyces_arboricola	Saccharomyces	10	A_orf	1	1	1	1	0	1	0	1	0	0	0	0	A	A	A	A	A			orf_39612(0)	0			502(0)	0
NM_001182341.3	Saccharomyces_eubayanus	Saccharomyces	10	A_gen	0	0	0	0	0	1	1	1	1	1	0	0	A	A	A	A	A	rna3968(0)	0	orf_43812(0)	0	orf_9556(0)	0
NM_001182341.3	Saccharomyces_kudriavzevii	Saccharomyces	10	A_gen	0	0	0	0	0	0	1	1	1	1	1	0	A	A	A	A	A	g3787.t1(0)	0	orf_41367(0)	0	orf_7892(0)	0
NM_001182341.3	Saccharomyces_mikatae	Saccharomyces	10	A_gen	1	1	1	1	0	1	1	1	1	0	0	0	A	A	A	A	A	g2442.t1(0)	0	orf_8865(0)	0	orf_4616(0)	0	79(0)	0
NM_001182341.3	Saccharomyces_paradoxus	Saccharomyces	10	A_gen	1	1	1	1	0	0	1	1	1	0	0	0	A	A	A	A	A	g5101.t1(0)	0	orf_23029(0)	0	orf_12535(0)	0	79(0)	0
NM_001182341.3	Saccharomyces_uvarum	Saccharomyces	10	A_gen	0	0	0	0	0	1	1	1	1	1	1	0	A	A	A	A	A	g4449.t1(0)	0	orf_20083(0)	0	orf_10384(0)	0
NM_001182350.3	Saccharomyces_arboricola	s3	12	N_dna	1	0	0	0	0	0	0	0	0	0	0	0	A	A	A	N	U							561(0)	0
NM_001182350.3	Saccharomyces_eubayanus	s3	12	U_una	0	0	0	0	0	0	0	0	0	1	1	0	A	A	A	N	U
NM_001182350.3	Saccharomyces_kudriavzevii	s3	12	A_gen	1	1	1	1	0	0	1	1	1	0	1	0	A	A	A	N	U	g3349.t1(0)	0	orf_13793(0)	0	orf_7031(0)	0	138(0)	0
NM_001182350.3	Saccharomyces_mikatae	s3	12	A_gen	1	1	1	1	0	0	1	0	0	0	1	0	A	A	A	N	U	g864.t1(0)	0					561(0)	0
NM_001182350.3	Saccharomyces_paradoxus	s3	12	A_gen	1	1	1	1	0	0	1	1	1	0	0	0	A	A	A	N	U	g3884.t1(0)	0	orf_17351(0),orf_17350(0)	0	orf_9415(0)	0	138(0)	0
NM_001182350.3	Saccharomyces_uvarum	s3	12	U_una	0	0	0	0	0	0	0	0	0	1	1	0	A	A	A	N	U
NM_001182352.1	Saccharomyces_arboricola	s3	12	A_orf	1	0	0	0	0	0	0	1	0	0	0	0	A	A	A	A	U			orf_35317(0)	0			562(0)	0
NM_001182352.1	Saccharomyces_eubayanus	s3	12	U_una	0	0	0	0	0	0	0	0	0	1	1	0	A	A	A	A	U
NM_001182352.1	Saccharomyces_kudriavzevii	s3	12	A_gen	1	1	1	1	0	0	1	1	1	0	1	0	A	A	A	A	U	g3349.t1(0)	0	orf_13793(0)	0	orf_7031(0)	0	139(0)	0
NM_001182352.1	Saccharomyces_mikatae	s3	12	A_gen	1	1	1	1	0	0	1	0	0	0	0	0	A	A	A	A	U	g864.t1(0)	0					562(0)	0
NM_001182352.1	Saccharomyces_paradoxus	s3	12	A_gen	1	1	1	1	0	0	1	1	1	0	0	0	A	A	A	A	U	g3885.t1(0)	0	orf_17254(0)	0	orf_9416(0)	0	139(0)	0
NM_001182352.1	Saccharomyces_uvarum	s3	12	U_una	0	0	0	0	0	0	0	0	0	1	1	0	A	A	A	A	U
NM_001182411.1	Saccharomyces_arboricola	Saccharomyces	10	A_gen	1	1	1	1	0	0	1	1	1	1	1	0	A	A	U	A	A	rna2461(0)	0	orf_43372(0)	0	orf_6671(0)	0	506(0.000364459584299204)	0.00036446
NM_001182411.1	Saccharomyces_eubayanus	Saccharomyces	10	A_gen	0	0	0	0	0	1	1	1	1	1	0	0	A	A	U	A	A	rna4061(0),rna4956(4.14814401050734e-07)	0	orf_49455(2.26964631755422e-06),orf_45811(0)	0	orf_11787(0.0482581654324665),orf_10243(0),orf_12277(1.11916084877262e-06)	0
NM_001182411.1	Saccharomyces_kudriavzevii	Saccharomyces	10	U_una	0	0	0	0	0	0	0	0	0	1	1	0	A	A	U	A	A
NM_001182411.1	Saccharomyces_mikatae	Saccharomyces	10	A_gen	1	1	1	1	0	0	1	1	1	1	1	0	A	A	U	A	A	g2264.t1(0)	0	orf_32036(0)	0	orf_4168(0)	0	506(0)	0
NM_001182411.1	Saccharomyces_paradoxus	Saccharomyces	10	A_gen	1	1	1	1	0	0	1	1	1	0	0	0	A	A	U	A	A	g4120.t1(0)	0	orf_18369(0)	0	orf_9999(0)	0	83(0)	0
NM_001182411.1	Saccharomyces_uvarum	Saccharomyces	10	A_gen	1	1	1	1	0	0	1	1	1	1	1	0	A	A	U	A	A	g4941.t1(9.96875345604664e-08),g1117.t1(0)	0	orf_22365(1.20374217615904e-06),orf_4876(0)	0	orf_2248(0),orf_11632(2.92247040789562e-07)	0	83(3.43872074037854e-06),506(0.00166868100986139)	3.43872e-06
NM_001182649.1	Saccharomyces_arboricola	Saccharomyces	10	A_orf	1	0	0	0	0	1	0	1	0	0	0	0	A	A	A	A	A			orf_4269(0)	0			81(9.46576150795408e-12)	9.46576e-12
NM_001182649.1	Saccharomyces_eubayanus	Saccharomyces	10	A_gen	1	1	1	1	0	0	1	1	1	1	0	0	A	A	A	A	A	rna4254(0),rna4254(0)	0	orf_18876(0),orf_18876(0)	0	orf_9887(0),orf_9887(0)	0	80(4.81002524144181e-07)	4.81003e-07
NM_001182649.1	Saccharomyces_kudriavzevii	Saccharomyces	10	A_gen	1	1	1	1	0	0	1	1	1	0	0	0	A	A	A	A	A	g3597.t1(0)	0	orf_40618(0)	0	orf_7556(0)	0	504(2.58939358843691e-09)	2.58939e-09
NM_001182649.1	Saccharomyces_mikatae	Saccharomyces	10	A_gen	1	1	1	1	0	1	1	1	1	0	0	0	A	A	A	A	A	g3492.t1(0)	0	orf_37401(0)	0	orf_7201(0)	0	504(0)	0
NM_001182649.1	Saccharomyces_paradoxus	Saccharomyces	10	A_gen	1	1	1	1	0	0	1	1	1	0	0	0	A	A	A	A	A	g1583.t1(0)	0	orf_32604(0)	0	orf_3505(0)	0	504(0)	0
NM_001182649.1	Saccharomyces_uvarum	Saccharomyces	10	A_gen	1	1	1	1	0	0	1	1	1	1	0	0	A	A	A	A	A	g4331.t1(0),g4331.t1(0)	0	orf_45611(0),orf_45611(0)	0	orf_10090(0),orf_10090(0)	0	504(1.23807164520429e-09)	1.23807e-09
NM_001182680.1	Saccharomyces_arboricola	Saccharomyces	10	A_gen	1	1	1	1	0	0	1	1	1	1	0	0	A	A	A	A	A	rna691(0),rna691(0)	0	orf_29842(0),orf_29842(0)	0	orf_1889(0),orf_1889(0)	0	507(1.90847337933064e-12)	1.90847e-12
NM_001182680.1	Saccharomyces_eubayanus	Saccharomyces	10	A_gen	1	1	1	1	0	0	1	1	1	1	0	0	A	A	A	A	A	rna4280(0),rna4280(0)	0	orf_45517(0),orf_45517(0)	0	orf_10491(0),orf_10491(0)	0	505(0)	0
NM_001182680.1	Saccharomyces_kudriavzevii	Saccharomyces	10	A_orf	0	0	0	0	0	0	0	1	0	1	1	0	A	A	A	A	A			orf_48254(0)	0
NM_001182680.1	Saccharomyces_mikatae	Saccharomyces	10	A_gen	1	1	1	1	0	0	1	1	1	1	1	0	A	A	A	A	A	g3244.t1(0)	0	orf_36386(0)	0	orf_6585(0)	0	507(5.21804821573824e-14)	5.21805e-14
NM_001182680.1	Saccharomyces_paradoxus	Saccharomyces	10	A_orf	1	1	1	1	0	1	0	1	0	0	0	0	A	A	A	A	A			orf_16585(0)	0			84(0)	0
NM_001182680.1	Saccharomyces_uvarum	Saccharomyces	10	U_una	0	0	0	0	0	0	0	0	0	1	1	0	A	A	A	A	A
NM_001182681.1	Saccharomyces_arboricola	s2	11	A_gen	1	1	1	1	0	0	1	1	1	1	0	0	A	A	A	A	A	rna692(0),rna692(0)	0	orf_4308(0),orf_4308(0)	0	orf_1372(0),orf_1372(0)	0	127(0)	0
NM_001182681.1	Saccharomyces_eubayanus	s2	11	A_orf	1	1	1	1	0	0	0	1	0	1	0	0	A	A	A	A	A			orf_18905(0),orf_18905(0)	0			126(0)	0
NM_001182681.1	Saccharomyces_kudriavzevii	s2	11	A_gen	0	0	0	0	0	0	1	1	1	1	1	0	A	A	A	A	A	g5603.t1(0)	0	orf_22405(0)	0	orf_11501(0)	0
NM_001182681.1	Saccharomyces_mikatae	s2	11	A_gen	1	1	1	1	0	0	1	1	0	1	1	0	A	A	A	A	A	g3245.t1(0)	0	orf_12350(0)	0			127(0)	0
NM_001182681.1	Saccharomyces_paradoxus	s2	11	A_gen	1	1	1	1	0	1	1	1	1	0	0	0	A	A	A	A	A	g3722.t1(0)	0	orf_42074(0)	0	orf_9007(0)	0	550(0)	0
NM_001182681.1	Saccharomyces_uvarum	s2	11	U_una	0	0	0	0	0	0	0	0	0	1	1	0	A	A	A	A	A
NM_001182758.1	Saccharomyces_arboricola	Saccharomyces	10	A_gen	0	0	0	0	0	1	1	1	1	1	0	0	A	A	U	A	A	rna742(0)	0	orf_3559(0)	0	orf_1453(0)	0
NM_001182758.1	Saccharomyces_eubayanus	Saccharomyces	10	A_gen	0	0	0	0	0	0	1	1	1	1	0	0	A	A	U	A	A	rna4358(0),rna4358(0)	0	orf_20481(0),orf_20481(0)	0	orf_10032(0),orf_10032(0)	0
NM_001182758.1	Saccharomyces_kudriavzevii	Saccharomyces	10	U_una	0	0	0	0	0	0	0	0	0	1	1	0	A	A	U	A	A
NM_001182758.1	Saccharomyces_mikatae	Saccharomyces	10	A_orf	1	0	0	0	0	0	0	1	0	0	0	0	A	A	U	A	A			orf_8759(0)	0			82(0)	0
NM_001182758.1	Saccharomyces_paradoxus	Saccharomyces	10	A_orf	1	0	0	0	0	0	0	1	0	0	0	0	A	A	U	A	A			orf_28145(0)	0			505(0)	0
NM_001182758.1	Saccharomyces_uvarum	Saccharomyces	10	A_trn	0	0	0	0	0	0	0	1	1	1	1	0	A	A	U	A	A			orf_27660(0)	0	orf_748(0)	0
NM_001182858.3	Saccharomyces_arboricola	Saccharomyces	10	U_una	0	0	0	0	0	0	0	0	0	1	1	0	A	A	A	U	A
NM_001182858.3	Saccharomyces_eubayanus	Saccharomyces	10	A_gen	0	0	0	0	0	1	1	1	1	1	0	0	A	A	A	U	A	rna4726(0),rna4740(0)	0	orf_22200(0),orf_47382(0)	0	orf_11079(0),orf_11530(0)	0
NM_001182858.3	Saccharomyces_kudriavzevii	Saccharomyces	10	A_gen	0	0	0	0	0	0	1	1	1	1	1	0	A	A	A	U	A	g4272.t1(0)	0	orf_43140(0)	0	orf_8821(0)	0
NM_001182858.3	Saccharomyces_mikatae	Saccharomyces	10	A_gen	0	0	0	0	0	0	1	1	1	1	1	0	A	A	A	U	A	g5003.t1(0),g5017.t1(0)	0	orf_44142(0),orf_19999(0)	0	orf_11177(0),orf_11117(0)	0
NM_001182858.3	Saccharomyces_paradoxus	Saccharomyces	10	A_gen	0	0	0	0	0	1	1	1	1	1	1	0	A	A	A	U	A	g2279.t1(0)	0	orf_35656(0)	0	orf_5283(0)	0
NM_001182858.3	Saccharomyces_uvarum	Saccharomyces	10	A_gen	1	1	1	1	0	0	1	1	1	1	1	0	A	A	A	U	A	g2975.t1(0),g2976.t1(0)	0	orf_39258(0),orf_39231(0)	0	orf_6770(0),orf_6772(0)	0	511(0)	0
NM_001182872.3	Saccharomyces_arboricola	Saccharomyces	10	A_gen	0	0	0	0	0	0	1	1	1	1	1	0	A	A	A	A	A	rna3011(0)	0	orf_20158(0)	0	orf_7357(0)	0
NM_001182872.3	Saccharomyces_eubayanus	Saccharomyces	10	A_gen	0	0	0	0	0	0	1	1	1	1	0	0	A	A	A	A	A	rna4726(0),rna4726(0),rna4740(0)	0	orf_47382(0),orf_22200(0),orf_22200(0)	0	orf_11079(0),orf_11079(0),orf_11530(0)	0
NM_001182872.3	Saccharomyces_kudriavzevii	Saccharomyces	10	A_gen	0	0	0	0	0	0	1	1	1	1	1	0	A	A	A	A	A	g4272.t1(0),g4272.t1(0)	0	orf_43140(0),orf_43140(0)	0	orf_8821(0),orf_8821(0)	0
NM_001182872.3	Saccharomyces_mikatae	Saccharomyces	10	A_gen	0	0	0	0	0	1	1	1	1	1	1	0	A	A	A	A	A	g5003.t1(0)	0	orf_19999(0)	0	orf_11117(0)	0
NM_001182872.3	Saccharomyces_paradoxus	Saccharomyces	10	A_gen	0	0	0	0	0	0	1	1	1	1	1	0	A	A	A	A	A	g2279.t1(0),g2266.t1(0)	0	orf_35656(0),orf_9995(0)	0	orf_5244(0),orf_5283(0)	0
NM_001182872.3	Saccharomyces_uvarum	Saccharomyces	10	A_gen	0	0	0	0	0	0	1	1	1	1	1	0	A	A	A	A	A	g374.t1(0)	0	orf_1589(0)	0	orf_623(0)	0
NM_001182885.3	Saccharomyces_arboricola	Saccharomyces	10	A_gen	1	1	1	1	0	1	1	1	1	0	0	0	A	A	A	A	A	rna3003(0)	0	orf_20142(0)	0	orf_7343(0)	0	86(1.22124532708767e-15)	1.22125e-15
NM_001182885.3	Saccharomyces_eubayanus	Saccharomyces	10	A_gen	0	0	0	0	0	1	1	1	1	1	0	0	A	A	A	A	A	rna4706(0)	0	orf_22176(0)	0	orf_11062(0)	0
NM_001182885.3	Saccharomyces_kudriavzevii	Saccharomyces	10	A_gen	0	0	0	0	0	0	1	1	1	1	1	0	A	A	A	A	A	g4449.t1(0)	0	orf_43775(0)	0	orf_9149(0)	0
NM_001182885.3	Saccharomyces_mikatae	Saccharomyces	10	A_gen	0	0	0	0	0	0	1	1	1	1	1	0	A	A	A	A	A	g2087.t1(0)	0	orf_7311(0)	0	orf_3753(0)	0
NM_001182885.3	Saccharomyces_paradoxus	Saccharomyces	10	A_gen	1	1	1	1	0	0	1	1	1	0	0	0	A	A	A	A	A	g1280.t1(0)	0	orf_5508(0)	0	orf_2751(0)	0	86(0)	0
NM_001182885.3	Saccharomyces_uvarum	Saccharomyces	10	A_gen	1	1	1	1	0	0	1	1	1	1	1	0	A	A	A	A	A	g2502.t1(0)	0	orf_11349(0)	0	orf_5617(0)	0	86(5.95710687334439e-05)	5.95711e-05
NM_001182984.3	Saccharomyces_arboricola	Saccharomyces	10	A_gen	1	1	1	1	0	1	1	1	1	0	0	0	A	U	U	A	A	rna2935(0)	0	orf_19486(0)	0	orf_7232(0)	0	85(0)	0
NM_001182984.3	Saccharomyces_eubayanus	Saccharomyces	10	A_gen	1	1	1	1	0	1	1	1	1	0	0	0	A	U	U	A	A	rna4612(0)	0	orf_21477(0)	0	orf_10911(0)	0	84(9.34748722869472e-09)	9.34749e-09
NM_001182984.3	Saccharomyces_kudriavzevii	Saccharomyces	10	U_una	0	0	0	0	0	0	0	0	0	1	1	0	A	U	U	A	A
NM_001182984.3	Saccharomyces_mikatae	Saccharomyces	10	U_una	0	0	0	0	0	0	0	0	0	1	1	0	A	U	U	A	A
NM_001182984.3	Saccharomyces_paradoxus	Saccharomyces	10	A_orf	1	0	0	0	0	0	0	1	0	0	0	0	A	U	U	A	A			orf_8010(0)	0			85(0)	0
NM_001182984.3	Saccharomyces_uvarum	Saccharomyces	10	A_orf	1	0	0	0	0	0	0	1	0	1	1	0	A	U	U	A	A			orf_37286(0)	0			508(2.59548043957114e-06)	2.59548e-06
NM_001183107.1	Saccharomyces_arboricola	4932	15	U_ind	0	0	0	0	0	1	0	0	0	0	0	0	N	U	U	U	U
NM_001183107.1	Saccharomyces_eubayanus	4932	15	U_ind	0	0	0	0	0	1	0	0	0	0	0	0	N	U	U	U	U
NM_001183107.1	Saccharomyces_kudriavzevii	4932	15	U_una	0	0	0	0	0	0	0	0	0	1	1	0	N	U	U	U	U
NM_001183107.1	Saccharomyces_mikatae	4932	15	U_una	0	0	0	0	0	0	0	0	0	1	1	0	N	U	U	U	U
NM_001183107.1	Saccharomyces_paradoxus	4932	15	N_dna	1	0	0	0	0	0	0	0	0	1	0	0	N	U	U	U	U							366(5.06261699229071e-14)	5.06262e-14
NM_001183107.1	Saccharomyces_uvarum	4932	15	N_dna	1	0	0	0	0	0	0	0	0	1	1	0	N	U	U	U	U							789(0.000154375009477681)	0.000154375
NM_001183268.1	Saccharomyces_arboricola	Saccharomyces	10	A_orf	0	0	0	0	0	0	0	1	0	1	1	0	A	A	A	A	A			orf_21046(0)	0
NM_001183268.1	Saccharomyces_eubayanus	Saccharomyces	10	A_gen	0	0	0	0	0	1	1	1	1	1	0	0	A	A	A	A	A	rna4960(0)	0	orf_22523(0)	0	orf_11798(0)	0
NM_001183268.1	Saccharomyces_kudriavzevii	Saccharomyces	10	A_gen	0	0	0	0	0	0	1	1	1	1	1	0	A	A	A	A	A	g994.t1(0)	0	orf_3813(0)	0	orf_1984(0)	0
NM_001183268.1	Saccharomyces_mikatae	Saccharomyces	10	A_orf	0	0	0	0	0	0	0	1	0	1	1	0	A	A	A	A	A			orf_30546(0)	0
NM_001183268.1	Saccharomyces_paradoxus	Saccharomyces	10	A_gen	0	0	0	0	0	0	1	1	1	1	1	0	A	A	A	A	A	g371.t1(0)	0	orf_1584(0)	0	orf_505(0)	0
NM_001183268.1	Saccharomyces_uvarum	Saccharomyces	10	A_gen	0	0	0	0	0	0	1	1	1	1	1	0	A	A	A	A	A	g4937.t1(0),g4937.t1(0)	0	orf_48510(0),orf_48510(0)	0	orf_11657(0),orf_11657(0)	0
NM_001183307.1	Saccharomyces_arboricola	Saccharomyces	10	A_gen	0	0	0	0	0	1	1	1	1	1	0	0	U	A	U	A	A	rna3147(0)	0	orf_46735(0)	0	orf_8314(0)	0
NM_001183307.1	Saccharomyces_eubayanus	Saccharomyces	10	A_gen	0	0	0	0	0	0	1	1	1	1	0	0	U	A	U	A	A	rna4925(0),rna4925(0)	0	orf_50091(0),orf_50091(0)	0	orf_12250(0),orf_12250(0)	0
NM_001183307.1	Saccharomyces_kudriavzevii	Saccharomyces	10	U_una	0	0	0	0	0	0	0	0	0	1	1	0	U	A	U	A	A
NM_001183307.1	Saccharomyces_mikatae	Saccharomyces	10	A_orf	1	1	1	1	0	0	0	1	0	1	0	0	U	A	U	A	A			orf_7589(0),orf_7589(0)	0			99(0)	0
NM_001183307.1	Saccharomyces_paradoxus	Saccharomyces	10	U_una	0	0	0	0	0	0	0	0	0	1	1	0	U	A	U	A	A
NM_001183307.1	Saccharomyces_uvarum	Saccharomyces	10	A_gen	1	1	1	1	0	0	1	1	1	1	1	0	U	A	U	A	A	g3185.t1(0)	0	orf_14390(0)	0	orf_7289(0)	0	99(1.85252865270158e-08)	1.85253e-08
NM_001183363.1	Saccharomyces_arboricola	Saccharomyces	10	A_gen	0	0	0	0	0	0	1	1	1	1	0	0	A	A	A	A	A	rna3110(0),rna3110(0)	0	orf_20916(0),orf_20916(0)	0	orf_7782(0),orf_7782(0)	0
NM_001183363.1	Saccharomyces_eubayanus	Saccharomyces	10	A_gen	0	0	0	0	0	1	1	1	1	1	0	0	A	A	A	A	A	rna4868(0)	0	orf_22936(0)	0	orf_11684(0)	0
NM_001183363.1	Saccharomyces_kudriavzevii	Saccharomyces	10	A_gen	1	1	1	1	0	0	1	1	1	0	0	0	A	A	A	A	A	g5917.t1(0)	0	orf_49671(0)	0	orf_12280(0)	0	513(0)	0
NM_001183363.1	Saccharomyces_mikatae	Saccharomyces	10	A_gen	1	1	1	1	0	0	1	1	1	0	0	0	A	A	A	A	A	g891.t1(0)	0	orf_26608(0)	0	orf_1208(0)	0	513(0)	0
NM_001183363.1	Saccharomyces_paradoxus	Saccharomyces	10	A_gen	1	1	1	1	0	0	1	1	1	1	1	0	A	A	A	A	A	g4424.t1(0)	0	orf_19792(0)	0	orf_10767(0)	0	90(0)	0
NM_001183363.1	Saccharomyces_uvarum	Saccharomyces	10	A_gen	1	1	1	1	0	1	1	1	1	1	0	0	A	A	A	A	A	g3716.t1(0)	0	orf_42740(0)	0	orf_8562(0)	0	513(0)	0
NM_001183385.1	Saccharomyces_arboricola	Saccharomyces	10	A_gen	1	1	1	1	0	1	1	1	1	0	0	0	A	A	A	A	A	rna3096(0)	0	orf_22348(0)	0	orf_7760(0)	0	89(6.43162123337149e-06)	6.43162e-06
NM_001183385.1	Saccharomyces_eubayanus	Saccharomyces	10	A_gen	1	1	1	1	0	1	1	1	1	0	0	0	A	A	A	A	A	rna4848(0)	0	orf_23444(0)	0	orf_11651(0)	0	88(0.0136589918523615)	0.013659
NM_001183385.1	Saccharomyces_kudriavzevii	Saccharomyces	10	A_gen	0	0	0	0	0	0	1	1	1	1	1	0	A	A	A	A	A	g1322.t1(0)	0	orf_5418(0)	0	orf_2785(0)	0
NM_001183385.1	Saccharomyces_mikatae	Saccharomyces	10	A_gen	1	1	1	1	0	1	1	1	1	0	0	0	A	A	A	A	A	g4965.t1(0)	0	orf_44092(0)	0	orf_11074(0)	0	512(4.15223411209809e-14)	4.15223e-14
NM_001183385.1	Saccharomyces_paradoxus	Saccharomyces	10	A_gen	1	1	1	1	0	1	1	1	1	0	0	0	A	A	A	A	A	g4403.t1(0)	0	orf_19830(0)	0	orf_10739(0)	0	89(0)	0
NM_001183385.1	Saccharomyces_uvarum	Saccharomyces	10	A_gen	1	1	1	1	0	0	1	1	1	1	1	0	A	A	A	A	A	g4653.t1(0)	0	orf_47264(0)	0	orf_10927(0)	0	512(0.00109266973581756)	0.00109267
NM_001183412.1	Saccharomyces_arboricola	Saccharomyces	10	U_una	0	0	0	0	0	0	0	0	0	1	1	0	A	A	U	U	U
NM_001183412.1	Saccharomyces_eubayanus	Saccharomyces	10	U_scr	0	0	0	0	0	0	0	0	0	1	0	0	A	A	U	U	U
NM_001183412.1	Saccharomyces_kudriavzevii	Saccharomyces	10	U_una	0	0	0	0	0	0	0	0	0	1	1	0	A	A	U	U	U
NM_001183412.1	Saccharomyces_mikatae	Saccharomyces	10	A_gen	1	1	1	1	0	0	1	1	1	0	1	0	A	A	U	U	U	g682.t1(0),g622.t1(0)	0	orf_1842(0),orf_1655(0)	0	orf_758(0),orf_844(0)	0	98(0)	0
NM_001183412.1	Saccharomyces_paradoxus	Saccharomyces	10	A_gen	1	1	1	1	0	0	1	1	1	0	0	0	A	A	U	U	U	g505.t1(0),g234.t1(0)	0	orf_1103(0),orf_2135(0)	0	orf_292(0),orf_829(0)	0	98(0)	0
NM_001183412.1	Saccharomyces_uvarum	Saccharomyces	10	U_una	0	0	0	0	0	0	0	0	0	1	1	0	A	A	U	U	U
NM_001183463.1	Saccharomyces_arboricola	Saccharomyces	10	A_gen	1	1	1	1	0	1	1	1	1	0	0	0	A	U	A	A	A	rna3209(0)	0	orf_21113(0)	0	orf_7937(0)	0	93(0)	0
NM_001183463.1	Saccharomyces_eubayanus	Saccharomyces	10	A_gen	1	1	1	1	0	1	1	1	1	0	0	0	A	U	A	A	A	rna2536(0)	0	orf_11979(0)	0	orf_5916(0)	0	92(2.25819363208757e-13)	2.25819e-13
NM_001183463.1	Saccharomyces_kudriavzevii	Saccharomyces	10	A_gen	1	1	1	1	0	1	1	1	1	0	0	0	A	U	A	A	A	g1441.t1(0)	0	orf_5949(0)	0	orf_3062(0)	0	93(0)	0
NM_001183463.1	Saccharomyces_mikatae	Saccharomyces	10	U_una	0	0	0	0	0	0	0	0	0	1	1	0	A	U	A	A	A
NM_001183463.1	Saccharomyces_paradoxus	Saccharomyces	10	A_gen	1	1	1	1	0	0	1	1	1	0	0	0	A	U	A	A	A	g2556.t1(0)	0	orf_11202(0)	0	orf_5942(0)	0	93(0)	0
NM_001183463.1	Saccharomyces_uvarum	Saccharomyces	10	A_gen	1	1	1	1	0	1	1	1	1	0	0	0	A	U	A	A	A	g4232.t1(0)	0	orf_44981(0)	0	orf_9819(0)	0	516(3.92568644258517e-10)	3.92569e-10
NM_001183487.1	Saccharomyces_arboricola	4932	15	N_cds	1	1	1	1	0	1	0	0	0	0	0	0	A	U	A	N	A							825(1.0991207943789e-13)	1.09912e-13
NM_001183487.1	Saccharomyces_eubayanus	4932	15	U_scr	0	0	0	0	0	0	0	0	0	1	0	0	A	U	A	N	A
NM_001183487.1	Saccharomyces_kudriavzevii	4932	15	A_orf	1	1	1	1	0	1	0	1	0	0	0	0	A	U	A	N	A			orf_45470(0)	0			825(4.39037550759025e-08)	4.39038e-08
NM_001183487.1	Saccharomyces_mikatae	4932	15	U_una	0	0	0	0	0	0	0	0	0	1	1	0	A	U	A	N	A
NM_001183487.1	Saccharomyces_paradoxus	4932	15	A_orf	1	1	1	1	0	0	0	1	0	0	0	0	A	U	A	N	A			orf_30287(0)	0			825(0)	0
NM_001183487.1	Saccharomyces_uvarum	4932	15	A_orf	0	0	0	0	0	0	0	1	0	1	1	0	A	U	A	N	A			orf_9913(0)	0
NM_001183596.1	Saccharomyces_arboricola	Saccharomyces	10	A_gen	0	0	0	0	0	1	1	1	1	1	0	0	A	U	U	A	A	rna3296(0)	0	orf_47930(0)	0	orf_8486(0)	0
NM_001183596.1	Saccharomyces_eubayanus	Saccharomyces	10	A_gen	0	0	0	0	0	0	1	1	1	1	0	0	A	U	U	A	A	rna2659(0)	0	orf_38336(0)	0	orf_6586(0)	0
NM_001183596.1	Saccharomyces_kudriavzevii	Saccharomyces	10	U_una	0	0	0	0	0	0	0	0	0	1	1	0	A	U	U	A	A
NM_001183596.1	Saccharomyces_mikatae	Saccharomyces	10	U_una	0	0	0	0	0	0	0	0	0	1	1	0	A	U	U	A	A
NM_001183596.1	Saccharomyces_paradoxus	Saccharomyces	10	A_gen	1	1	1	1	0	0	1	1	1	0	0	0	A	U	U	A	A	g283.t1(0)	0	orf_27087(0)	0	orf_361(0)	0	523(0)	0
NM_001183596.1	Saccharomyces_uvarum	Saccharomyces	10	U_una	0	0	0	0	0	0	0	0	0	1	1	0	A	U	U	A	A
NM_001183602.1	Saccharomyces_arboricola	4932	15	A_orf	1	0	0	0	0	0	0	1	0	1	0	0	A	N	A	A	U			orf_21292(2.41171888970548e-06),orf_21292(2.41171888970548e-06)	2.41172e-06			391(1.32049815082524e-06)	1.3205e-06
NM_001183602.1	Saccharomyces_eubayanus	4932	15	U_scr	0	0	0	0	0	0	0	0	0	1	0	0	A	N	A	A	U
NM_001183602.1	Saccharomyces_kudriavzevii	4932	15	A_orf	1	0	0	0	0	0	0	1	0	1	0	0	A	N	A	A	U			orf_31118(7.17204073907851e-14)	7.17204e-14			814(2.2891910589351e-10)	2.28919e-10
NM_001183602.1	Saccharomyces_mikatae	4932	15	N_dna	1	0	0	0	0	0	0	0	0	0	0	0	A	N	A	A	U							814(7.09641234664105e-11)	7.09641e-11
NM_001183602.1	Saccharomyces_paradoxus	4932	15	A_orf	1	0	0	0	0	0	0	1	0	0	0	0	A	N	A	A	U			orf_5978(0.00289349074307665)	0.00289349			391(0),814(0.0398623501342241)	0
NM_001183602.1	Saccharomyces_uvarum	4932	15	U_una	0	0	0	0	0	0	0	0	0	1	1	0	A	N	A	A	U
NM_001183605.3	Saccharomyces_arboricola	Saccharomyces	10	A_orf	1	0	0	0	0	1	0	1	0	0	0	0	A	A	A	A	A			orf_22046(0)	0			94(5.7139626363778e-11)	5.71396e-11
NM_001183605.3	Saccharomyces_eubayanus	Saccharomyces	10	A_gen	0	0	0	0	0	0	1	1	1	1	0	0	A	A	A	A	A	rna2666(0)	0	orf_11547(0)	0	orf_6077(0)	0
NM_001183605.3	Saccharomyces_kudriavzevii	Saccharomyces	10	A_gen	0	0	0	0	0	0	1	1	1	1	0	0	A	A	A	A	A	g1220.t1(0),g1220.t1(0)	0	orf_31099(0),orf_31099(0)	0	orf_2547(0),orf_2547(0)	0
NM_001183605.3	Saccharomyces_mikatae	Saccharomyces	10	A_gen	0	0	0	0	0	0	1	1	1	1	1	0	A	A	A	A	A	g1278.t1(0)	0	orf_28000(0)	0	orf_1948(0)	0
NM_001183605.3	Saccharomyces_paradoxus	Saccharomyces	10	A_gen	1	1	1	1	0	1	1	1	1	0	0	0	A	A	A	A	A	g1406.t1(0)	0	orf_6015(0)	0	orf_3056(0)	0	94(0)	0
NM_001183605.3	Saccharomyces_uvarum	Saccharomyces	10	U_una	0	0	0	0	0	0	0	0	0	1	1	0	A	A	A	A	A
NM_001183658.6	Saccharomyces_arboricola	Saccharomyces	10	A_orf	1	0	0	0	0	1	0	1	0	1	0	0	A	A	N	A	A			orf_22101(0)	0			123(0)	0
NM_001183658.6	Saccharomyces_eubayanus	Saccharomyces	10	A_orf	1	0	0	0	0	0	0	1	0	1	0	0	A	A	N	A	A			orf_12862(0)	0			122(0)	0
NM_001183658.6	Saccharomyces_kudriavzevii	Saccharomyces	10	N_cds	1	1	1	1	0	0	0	0	0	0	1	0	A	A	N	A	A							123(0)	0
NM_001183658.6	Saccharomyces_mikatae	Saccharomyces	10	A_gen	1	1	1	1	0	0	1	1	1	0	1	0	A	A	N	A	A	g1412.t1(0)	0	orf_28500(0)	0	orf_2219(0)	0	546(0)	0
NM_001183658.6	Saccharomyces_paradoxus	Saccharomyces	10	A_gen	1	1	1	1	0	0	1	1	1	0	1	0	A	A	N	A	A	g225.t1(0)	0	orf_1063(0)	0	orf_272(0)	0	123(0),546(0.0403783318587024)	0
NM_001183658.6	Saccharomyces_uvarum	Saccharomyces	10	A_gen	0	0	0	0	0	0	1	1	1	1	1	0	A	A	N	A	A	g3240.t1(0)	0	orf_40508(0)	0	orf_7407(0)	0
NM_001183666.1	Saccharomyces_arboricola	Saccharomyces	10	A_orf	1	1	1	1	0	0	0	1	0	1	0	0	A	A	A	A	A			orf_22889(0),orf_22889(0)	0			95(0)	0
NM_001183666.1	Saccharomyces_eubayanus	Saccharomyces	10	A_gen	1	1	1	1	0	1	1	1	1	0	0	0	A	A	A	A	A	rna2717(0)	0	orf_12259(0)	0	orf_6157(0)	0	94(0)	0
NM_001183666.1	Saccharomyces_kudriavzevii	Saccharomyces	10	A_gen	1	1	1	1	0	1	1	1	1	0	0	0	A	A	A	A	A	g776.t1(0)	0	orf_2871(0)	0	orf_1513(0)	0	95(0)	0
NM_001183666.1	Saccharomyces_mikatae	Saccharomyces	10	A_gen	1	1	1	1	0	0	1	1	1	1	1	0	A	A	A	A	A	g1233.t1(0)	0	orf_27808(0)	0	orf_1855(0)	0	518(0)	0
NM_001183666.1	Saccharomyces_paradoxus	Saccharomyces	10	A_gen	1	1	1	1	0	0	1	1	1	0	0	0	A	A	A	A	A	g881.t1(0)	0	orf_3752(0)	0	orf_1738(0)	0	95(0)	0
NM_001183666.1	Saccharomyces_uvarum	Saccharomyces	10	U_una	0	0	0	0	0	0	0	0	0	1	1	0	A	A	A	A	A
NM_001183687.3	Saccharomyces_arboricola	4932	15	A_orf	1	0	0	0	0	1	0	1	0	0	0	0	A	N	A	A	A			orf_46312(0)	0			828(0)	0
NM_001183687.3	Saccharomyces_eubayanus	4932	15	A_orf	1	1	1	1	0	1	0	1	0	0	0	0	A	N	A	A	A			orf_38221(0)	0			826(0)	0
NM_001183687.3	Saccharomyces_kudriavzevii	4932	15	A_orf	1	0	0	0	0	0	0	1	0	0	1	0	A	N	A	A	A			orf_10976(0.00145913861340174),orf_10993(0)	0			405(0)	0
NM_001183687.3	Saccharomyces_mikatae	4932	15	N_dna	1	0	0	0	0	0	0	0	0	0	1	0	A	N	A	A	A							405(0)	0
NM_001183687.3	Saccharomyces_paradoxus	4932	15	A_orf	1	0	0	0	0	0	0	1	0	0	0	0	A	N	A	A	A			orf_50463(0)	0			828(0)	0
NM_001183687.3	Saccharomyces_uvarum	4932	15	U_una	0	0	0	0	0	0	0	0	0	1	1	0	A	N	A	A	A
NM_001183703.3	Saccharomyces_arboricola	Saccharomyces	10	A_orf	0	0	0	0	0	1	0	1	0	1	0	0	A	U	A	A	A			orf_22921(0)	0
NM_001183703.3	Saccharomyces_eubayanus	Saccharomyces	10	A_gen	1	1	1	1	0	1	1	1	1	0	0	0	A	U	A	A	A	rna2750(0)	0	orf_11672(0)	0	orf_6189(0)	0	95(0)	0
NM_001183703.3	Saccharomyces_kudriavzevii	Saccharomyces	10	A_gen	1	1	1	1	0	0	1	1	1	0	0	0	A	U	A	A	A	g2930.t1(0)	0	orf_37989(0)	0	orf_6109(0)	0	519(0)	0
NM_001183703.3	Saccharomyces_mikatae	Saccharomyces	10	U_una	0	0	0	0	0	0	0	0	0	1	1	0	A	U	A	A	A
NM_001183703.3	Saccharomyces_paradoxus	Saccharomyces	10	A_gen	1	1	1	1	0	0	1	1	1	0	0	0	A	U	A	A	A	g5522.t1(0)	0	orf_24841(0)	0	orf_13619(0)	0	96(0)	0
NM_001183703.3	Saccharomyces_uvarum	Saccharomyces	10	U_una	0	0	0	0	0	0	0	0	0	1	1	0	A	U	A	A	A
NM_001183807.3	Saccharomyces_arboricola	Saccharomyces	10	U_scr	0	0	0	0	0	0	0	0	0	1	0	0	A	U	U	U	U
NM_001183807.3	Saccharomyces_eubayanus	Saccharomyces	10	U_una	0	0	0	0	0	0	0	0	0	1	1	0	A	U	U	U	U
NM_001183807.3	Saccharomyces_kudriavzevii	Saccharomyces	10	U_una	0	0	0	0	0	0	0	0	0	1	1	0	A	U	U	U	U
NM_001183807.3	Saccharomyces_mikatae	Saccharomyces	10	U_una	0	0	0	0	0	0	0	0	0	1	1	0	A	U	U	U	U
NM_001183807.3	Saccharomyces_paradoxus	Saccharomyces	10	A_gen	1	1	1	1	0	0	1	1	1	0	0	0	A	U	U	U	U	g4869.t1(0),g4733.t1(0)	0	orf_47281(0),orf_21183(0)	0	orf_11603(0),orf_11964(0)	0	124(0)	0
NM_001183807.3	Saccharomyces_uvarum	Saccharomyces	10	U_una	0	0	0	0	0	0	0	0	0	1	1	0	A	U	U	U	U
NM_001183841.1	Saccharomyces_arboricola	Saccharomyces	10	A_orf	1	0	0	0	0	1	0	1	0	0	0	0	A	A	A	A	A			orf_24657(0)	0			104(0)	0
NM_001183841.1	Saccharomyces_eubayanus	Saccharomyces	10	A_gen	1	1	1	1	0	1	1	1	1	0	0	0	A	A	A	A	A	rna5429(0)	0	orf_24947(0)	0	orf_12820(0)	0	103(0)	0
NM_001183841.1	Saccharomyces_kudriavzevii	Saccharomyces	10	A_gen	0	0	0	0	0	0	1	1	1	1	1	0	A	A	A	A	A	g107.t1(0)	0	orf_26504(0)	0	orf_190(0)	0
NM_001183841.1	Saccharomyces_mikatae	Saccharomyces	10	A_gen	1	1	1	1	0	0	1	1	1	0	0	0	A	A	A	A	A	g4065.t1(0)	0	orf_15998(0)	0	orf_8738(0)	0	104(0)	0
NM_001183841.1	Saccharomyces_paradoxus	Saccharomyces	10	A_gen	1	1	1	1	0	0	1	1	1	0	0	0	A	A	A	A	A	g1362.t1(0)	0	orf_31684(0)	0	orf_2951(0)	0	527(0)	0
NM_001183841.1	Saccharomyces_uvarum	Saccharomyces	10	A_gen	1	1	1	1	0	0	1	1	1	0	0	0	A	A	A	A	A	g641.t1(0)	0	orf_28583(0)	0	orf_1200(0)	0	527(0)	0
NM_001183870.1	Saccharomyces_arboricola	4932	15	U_ind	0	0	0	0	0	1	0	0	0	0	0	0	N	N	N	U	U
NM_001183870.1	Saccharomyces_eubayanus	4932	15	N_dna	1	0	0	0	0	1	0	0	0	0	0	0	N	N	N	U	U							839(1.97004527251465e-05)	1.97005e-05
NM_001183870.1	Saccharomyces_kudriavzevii	4932	15	N_dna	1	0	0	0	0	0	0	0	0	1	1	0	N	N	N	U	U							841(0)	0
NM_001183870.1	Saccharomyces_mikatae	4932	15	N_cds	1	1	1	1	0	1	0	0	0	0	0	0	N	N	N	U	U							841(0)	0
NM_001183870.1	Saccharomyces_paradoxus	4932	15	N_dna	1	0	0	0	0	0	0	0	0	1	1	0	N	N	N	U	U							418(0)	0
NM_001183870.1	Saccharomyces_uvarum	4932	15	U_una	0	0	0	0	0	0	0	0	0	1	1	0	N	N	N	U	U
NM_001183938.1	Saccharomyces_arboricola	Saccharomyces	10	A_gen	1	1	1	1	0	1	1	1	1	0	0	0	A	A	U	A	A	rna3536(0)	0	orf_23904(0)	0	orf_8768(0)	0	103(0)	0
NM_001183938.1	Saccharomyces_eubayanus	Saccharomyces	10	A_gen	1	1	1	1	0	1	1	1	1	0	0	0	A	A	U	A	A	rna5338(0)	0	orf_25425(0)	0	orf_12703(0)	0	102(0)	0
NM_001183938.1	Saccharomyces_kudriavzevii	Saccharomyces	10	U_una	0	0	0	0	0	0	0	0	0	1	1	0	A	A	U	A	A
NM_001183938.1	Saccharomyces_mikatae	Saccharomyces	10	A_gen	1	1	1	1	0	1	1	1	1	0	0	0	A	A	U	A	A	g4285.t1(0)	0	orf_16893(0)	0	orf_9251(0)	0	103(0)	0
NM_001183938.1	Saccharomyces_paradoxus	Saccharomyces	10	A_gen	1	1	1	1	0	0	1	1	1	0	0	0	A	A	U	A	A	g2262.t1(0)	0	orf_9897(0)	0	orf_5205(0)	0	103(0)	0
NM_001183938.1	Saccharomyces_uvarum	Saccharomyces	10	A_gen	0	0	0	0	0	0	1	1	1	1	1	0	A	A	U	A	A	g2921.t1(0)	0	orf_38994(0)	0	orf_6627(0)	0
NM_001184006.1	Saccharomyces_arboricola	Saccharomyces	10	A_orf	1	0	0	0	0	1	0	1	0	1	0	0	A	A	U	A	A			orf_48908(0)	0			531(4.92894614012584e-11)	4.92895e-11
NM_001184006.1	Saccharomyces_eubayanus	Saccharomyces	10	A_gen	1	1	1	1	0	0	1	1	1	1	0	0	A	A	U	A	A	rna5272(0),rna5272(0)	0	orf_51498(0),orf_51498(0)	0	orf_13175(0),orf_13175(0)	0	529(0)	0
NM_001184006.1	Saccharomyces_kudriavzevii	Saccharomyces	10	U_una	0	0	0	0	0	0	0	0	0	1	1	0	A	A	U	A	A
NM_001184006.1	Saccharomyces_mikatae	Saccharomyces	10	A_gen	0	0	0	0	0	1	1	1	1	1	0	0	A	A	U	A	A	g2727.t1(0)	0	orf_34142(0)	0	orf_5344(0)	0
NM_001184006.1	Saccharomyces_paradoxus	Saccharomyces	10	A_gen	1	1	1	1	0	1	1	1	1	0	0	0	A	A	U	A	A	g5350.t1(0)	0	orf_49469(0)	0	orf_13195(0)	0	531(0)	0
NM_001184006.1	Saccharomyces_uvarum	Saccharomyces	10	A_gen	1	1	1	1	0	0	1	1	1	1	1	0	A	A	U	A	A	g2041.t1(0)	0	orf_9152(0)	0	orf_4500(0)	0	108(4.08691500042302e-06)	4.08692e-06
NM_001184014.1	Saccharomyces_arboricola	Saccharomyces	10	A_gen	1	1	1	1	0	1	1	1	1	0	0	0	A	A	A	A	A	rna3488(0)	0	orf_23819(0)	0	orf_8719(0)	0	102(3.15301118547495e-10)	3.15301e-10
NM_001184014.1	Saccharomyces_eubayanus	Saccharomyces	10	A_gen	1	1	1	1	0	1	1	1	1	0	0	0	A	A	A	A	A	rna5266(0)	0	orf_24702(0)	0	orf_12630(0)	0	101(1.44062863738359e-06)	1.44063e-06
NM_001184014.1	Saccharomyces_kudriavzevii	Saccharomyces	10	A_orf	0	0	0	0	0	1	0	1	0	1	0	0	A	A	A	A	A			orf_9867(0)	0
NM_001184014.1	Saccharomyces_mikatae	Saccharomyces	10	A_orf	0	0	0	0	0	0	0	1	0	1	1	0	A	A	A	A	A			orf_10136(0)	0
NM_001184014.1	Saccharomyces_paradoxus	Saccharomyces	10	A_orf	1	1	1	1	0	0	0	1	0	0	0	0	A	A	A	A	A			orf_24026(0)	0			102(0)	0
NM_001184014.1	Saccharomyces_uvarum	Saccharomyces	10	A_orf	1	1	1	1	0	0	0	1	0	1	1	0	A	A	A	A	A			orf_34875(0)	0			525(8.00266501954638e-07)	8.00267e-07
NM_001184015.1	Saccharomyces_arboricola	Saccharomyces	10	A_gen	1	1	1	1	0	1	1	1	1	0	0	0	A	A	A	A	A	rna3487(0)	0	orf_48914(0)	0	orf_9051(0)	0	530(0)	0
NM_001184015.1	Saccharomyces_eubayanus	Saccharomyces	10	A_gen	1	1	1	1	0	1	1	1	1	0	0	0	A	A	A	A	A	rna5265(0)	0	orf_50831(0)	0	orf_13170(0)	0	528(0)	0
NM_001184015.1	Saccharomyces_kudriavzevii	Saccharomyces	10	A_gen	0	0	0	0	0	1	1	1	1	1	0	0	A	A	A	A	A	g2352.t1(0)	0	orf_35893(0)	0	orf_5003(0)	0
NM_001184015.1	Saccharomyces_mikatae	Saccharomyces	10	A_gen	1	1	1	1	0	0	1	1	1	0	1	0	A	A	A	A	A	g3321.t1(0)	0	orf_36687(0)	0	orf_6760(0)	0	530(0)	0
NM_001184015.1	Saccharomyces_paradoxus	Saccharomyces	10	A_gen	1	1	1	1	0	0	1	1	1	0	0	0	A	A	A	A	A	g5343.t1(0)	0	orf_49479(0)	0	orf_13190(0)	0	107(0.0315856425774292),530(0)	0
NM_001184015.1	Saccharomyces_uvarum	Saccharomyces	10	A_gen	0	0	0	0	0	0	1	1	1	1	1	0	A	A	A	A	A	g2312.t1(0)	0	orf_10484(0)	0	orf_5139(0)	0
NM_001184037.1	Saccharomyces_arboricola	Saccharomyces	10	A_gen	1	1	1	1	0	1	1	1	1	0	0	0	A	A	A	A	A	rna3473(0)	0	orf_50235(0)	0	orf_9032(0)	0	529(0)	0
NM_001184037.1	Saccharomyces_eubayanus	Saccharomyces	10	A_gen	0	0	0	0	0	1	1	1	1	1	0	0	A	A	A	A	A	rna5244(0)	0	orf_51537(0)	0	orf_13148(0)	0
NM_001184037.1	Saccharomyces_kudriavzevii	Saccharomyces	10	A_gen	1	1	1	1	0	0	1	1	1	1	1	0	A	A	A	A	A	g6239.t1(0)	0	orf_25284(0)	0	orf_12977(0)	0	106(0)	0
NM_001184037.1	Saccharomyces_mikatae	Saccharomyces	10	A_gen	1	1	1	1	0	1	1	1	1	0	0	0	A	A	A	A	A	g3274.t1(0)	0	orf_36488(0)	0	orf_6670(0)	0	529(0)	0
NM_001184037.1	Saccharomyces_paradoxus	Saccharomyces	10	A_gen	1	1	1	1	0	0	1	1	1	0	0	0	A	A	A	A	A	g5322.t1(0)	0	orf_49509(0)	0	orf_13166(0)	0	529(0)	0
NM_001184037.1	Saccharomyces_uvarum	Saccharomyces	10	A_gen	1	1	1	1	0	1	1	1	1	0	0	0	A	A	A	A	A	g1408.t1(0)	0	orf_6216(0)	0	orf_2950(0)	0	106(8.01874122657864e-11)	8.01874e-11
NM_001184071.1	Saccharomyces_arboricola	Saccharomyces	10	U_una	0	0	0	0	0	1	0	0	0	1	1	0	A	U	U	U	U
NM_001184071.1	Saccharomyces_eubayanus	Saccharomyces	10	U_ind	0	0	0	0	0	1	0	0	0	1	0	0	A	U	U	U	U
NM_001184071.1	Saccharomyces_kudriavzevii	Saccharomyces	10	U_una	0	0	0	0	0	0	0	0	0	1	1	0	A	U	U	U	U
NM_001184071.1	Saccharomyces_mikatae	Saccharomyces	10	U_una	0	0	0	0	0	0	0	0	0	1	1	0	A	U	U	U	U
NM_001184071.1	Saccharomyces_paradoxus	Saccharomyces	10	A_orf	0	0	0	0	0	0	0	1	0	1	1	0	A	U	U	U	U			orf_23836(0)	0
NM_001184071.1	Saccharomyces_uvarum	Saccharomyces	10	U_una	0	0	0	0	0	0	0	0	0	1	1	0	A	U	U	U	U
NM_001184102.1	Saccharomyces_arboricola	Saccharomyces	10	A_gen	0	0	0	0	0	0	1	1	1	1	0	0	A	A	A	A	A	rna3618(0),rna3618(0)	0	orf_49293(0),orf_49293(0)	0	orf_9257(0),orf_9257(0)	0
NM_001184102.1	Saccharomyces_eubayanus	Saccharomyces	10	A_gen	0	0	0	0	0	1	1	1	1	1	0	0	A	A	A	A	A	rna5460(0)	0	orf_51867(0)	0	orf_13421(0)	0
NM_001184102.1	Saccharomyces_kudriavzevii	Saccharomyces	10	A_gen	1	1	1	1	0	0	1	1	1	1	1	0	A	A	A	A	A	g3890.t1(0)	0	orf_41755(0)	0	orf_8097(0)	0	532(0)	0
NM_001184102.1	Saccharomyces_mikatae	Saccharomyces	10	A_gen	0	0	0	0	0	1	1	1	1	1	1	0	A	A	A	A	A	g3161.t1(0)	0	orf_36060(0)	0	orf_6413(0)	0
NM_001184102.1	Saccharomyces_paradoxus	Saccharomyces	10	A_gen	1	1	1	1	0	0	1	1	1	0	0	0	A	A	A	A	A	g2562.t1(0)	0	orf_11269(0)	0	orf_5986(0)	0	109(0)	0
NM_001184102.1	Saccharomyces_uvarum	Saccharomyces	10	U_una	0	0	0	0	0	0	0	0	0	1	1	0	A	A	A	A	A
NM_001184124.1	Saccharomyces_arboricola	Saccharomyces	10	A_gen	1	1	1	1	0	1	1	1	1	0	0	0	A	A	U	A	A	rna3635(0)	0	orf_49258(0)	0	orf_9288(0)	0	533(0)	0
NM_001184124.1	Saccharomyces_eubayanus	Saccharomyces	10	A_gen	1	1	1	1	0	0	1	1	1	1	0	0	A	A	U	A	A	rna5484(0)	0	orf_51839(0)	0	orf_13459(0)	0	531(0)	0
NM_001184124.1	Saccharomyces_kudriavzevii	Saccharomyces	10	U_una	0	0	0	0	0	0	0	0	0	1	1	0	A	A	U	A	A
NM_001184124.1	Saccharomyces_mikatae	Saccharomyces	10	A_gen	1	1	1	1	0	0	1	1	1	1	1	0	A	A	U	A	A	g3404.t1(0)	0	orf_37052(0)	0	orf_7009(0)	0	533(0)	0
NM_001184124.1	Saccharomyces_paradoxus	Saccharomyces	10	A_gen	1	1	1	1	0	0	1	1	1	0	0	0	A	A	U	A	A	g1889.t1(0)	0	orf_8293(0)	0	orf_4272(0)	0	110(0)	0
NM_001184124.1	Saccharomyces_uvarum	Saccharomyces	10	A_gen	1	1	1	1	0	1	1	1	1	0	0	0	A	A	U	A	A	g4056.t1(0)	0	orf_44240(0)	0	orf_9407(0)	0	533(0)	0
NM_001184168.1	Saccharomyces_arboricola	Saccharomyces	10	U_ind	0	0	0	0	0	1	0	0	0	1	0	0	A	U	A	U	A
NM_001184168.1	Saccharomyces_eubayanus	Saccharomyces	10	A_orf	0	0	0	0	0	1	0	1	0	1	0	0	A	U	A	U	A			orf_25702(0),orf_24435(0)	0
NM_001184168.1	Saccharomyces_kudriavzevii	Saccharomyces	10	A_orf	0	0	0	0	0	0	0	1	0	1	1	0	A	U	A	U	A			orf_28717(0)	0
NM_001184168.1	Saccharomyces_mikatae	Saccharomyces	10	U_una	0	0	0	0	0	0	0	0	0	1	1	0	A	U	A	U	A
NM_001184168.1	Saccharomyces_paradoxus	Saccharomyces	10	A_orf	0	0	0	0	0	0	0	1	0	1	1	0	A	U	A	U	A			orf_30193(0)	0
NM_001184168.1	Saccharomyces_uvarum	Saccharomyces	10	A_orf	0	0	0	0	0	0	0	1	0	1	1	0	A	U	A	U	A			orf_7447(6.01740879346835e-14),orf_7448(4.46225176076176e-06)	6.01741e-14
NM_001184175.1	Saccharomyces_arboricola	Saccharomyces	10	A_gen	1	1	1	1	0	0	1	1	1	1	0	0	A	A	A	A	A	rna3664(0),rna3664(0)	0	orf_49853(0),orf_49853(0)	0	orf_9319(0),orf_9319(0)	0	534(2.93531988715401e-08)	2.93532e-08
NM_001184175.1	Saccharomyces_eubayanus	Saccharomyces	10	A_gen	1	1	1	1	0	0	1	1	1	1	0	0	A	A	A	A	A	rna5527(0),rna5527(0)	0	orf_50425(0),orf_50425(0)	0	orf_13492(0),orf_13492(0)	0	532(2.93531988715401e-08)	2.93532e-08
NM_001184175.1	Saccharomyces_kudriavzevii	Saccharomyces	10	A_gen	1	1	1	1	0	0	1	1	1	1	1	0	A	A	A	A	A	g5448.t1(0)	0	orf_21790(0)	0	orf_11168(0)	0	111(1.11022302462516e-15)	1.11022e-15
NM_001184175.1	Saccharomyces_mikatae	Saccharomyces	10	A_gen	1	1	1	1	0	0	1	1	1	1	1	0	A	A	A	A	A	g3500.t1(0),g1879.t1(0)	0	orf_37515(0),orf_30372(0)	0	orf_7225(0),orf_3277(0)	0	534(0)	0
NM_001184175.1	Saccharomyces_paradoxus	Saccharomyces	10	A_gen	1	1	1	1	0	0	1	1	1	0	0	0	A	A	A	A	A	g1251.t1(0)	0	orf_5381(0)	0	orf_2691(0)	0	111(0)	0
NM_001184175.1	Saccharomyces_uvarum	Saccharomyces	10	A_gen	0	0	0	0	0	0	1	1	1	1	1	0	A	A	A	A	A	g1679.t1(0)	0	orf_33243(0)	0	orf_3636(0)	0
NM_001184193.1	Saccharomyces_arboricola	4932	15	N_dna	1	0	0	0	0	1	0	0	0	1	0	0	A	N	U	N	U							844(0)	0
NM_001184193.1	Saccharomyces_eubayanus	4932	15	N_dna	1	0	0	0	0	1	0	0	0	1	0	0	A	N	U	N	U							842(1.11022302462516e-15)	1.11022e-15
NM_001184193.1	Saccharomyces_kudriavzevii	4932	15	U_una	0	0	0	0	0	0	0	0	0	1	1	0	A	N	U	N	U
NM_001184193.1	Saccharomyces_mikatae	4932	15	N_cds	1	1	1	1	0	1	0	0	0	1	0	0	A	N	U	N	U							421(0.0246290538001041)	0.0246291
NM_001184193.1	Saccharomyces_paradoxus	4932	15	A_orf	1	1	1	1	0	1	0	1	0	0	0	0	A	N	U	N	U			orf_8916(0)	0			421(0)	0
NM_001184193.1	Saccharomyces_uvarum	4932	15	U_una	0	0	0	0	0	0	0	0	0	1	1	0	A	N	U	N	U
NM_001184299.1	Saccharomyces_arboricola	s3	12	N_dna	1	0	0	0	0	0	0	0	0	0	1	0	A	A	A	N	U							563(0)	0
NM_001184299.1	Saccharomyces_eubayanus	s3	12	U_una	0	0	0	0	0	0	0	0	0	1	1	0	A	A	A	N	U
NM_001184299.1	Saccharomyces_kudriavzevii	s3	12	A_gen	1	1	1	1	0	0	1	1	1	0	1	0	A	A	A	N	U	g3101.t1(6.65356658657856e-12),g3349.t1(0)	0	orf_13793(0)	0	orf_7031(0)	0	563(0)	0
NM_001184299.1	Saccharomyces_mikatae	s3	12	A_gen	1	1	1	1	0	0	1	0	0	0	1	0	A	A	A	N	U	g864.t1(0)	0					563(0)	0
NM_001184299.1	Saccharomyces_paradoxus	s3	12	A_gen	1	1	1	1	0	0	1	1	1	0	0	0	A	A	A	N	U	g3884.t1(0)	0	orf_17350(0)	0	orf_9415(0)	0	140(0)	0
NM_001184299.1	Saccharomyces_uvarum	s3	12	U_una	0	0	0	0	0	0	0	0	0	1	1	0	A	A	A	N	U
NM_001184300.1	Saccharomyces_arboricola	s3	12	N_dna	1	0	0	0	0	0	0	0	0	0	0	0	A	A	A	N	U							564(0)	0
NM_001184300.1	Saccharomyces_eubayanus	s3	12	U_una	0	0	0	0	0	0	0	0	0	1	1	0	A	A	A	N	U
NM_001184300.1	Saccharomyces_kudriavzevii	s3	12	A_gen	1	1	1	1	0	0	1	1	1	0	1	0	A	A	A	N	U	g3349.t1(0)	0	orf_13793(0)	0	orf_7031(0)	0	564(0)	0
NM_001184300.1	Saccharomyces_mikatae	s3	12	A_gen	1	1	1	1	0	0	1	0	0	0	0	0	A	A	A	N	U	g864.t1(0)	0					564(0)	0
NM_001184300.1	Saccharomyces_paradoxus	s3	12	A_gen	1	1	1	1	0	0	1	1	1	0	0	0	A	A	A	N	U	g3885.t1(2.48101013733404e-06)	2.48101e-06	orf_17254(0),orf_17351(0)	0	orf_9416(1.55804310647545e-05)	1.55804e-05	141(0)	0
NM_001184300.1	Saccharomyces_uvarum	s3	12	U_una	0	0	0	0	0	0	0	0	0	1	1	0	A	A	A	N	U
NM_001184305.1	Saccharomyces_arboricola	4932	15	U_ind	0	0	0	0	0	1	0	0	0	1	0	0	A	U	U	U	U
NM_001184305.1	Saccharomyces_eubayanus	4932	15	U_ind	0	0	0	0	0	1	0	0	0	1	0	0	A	U	U	U	U
NM_001184305.1	Saccharomyces_kudriavzevii	4932	15	U_una	0	0	0	0	0	0	0	0	0	1	1	0	A	U	U	U	U
NM_001184305.1	Saccharomyces_mikatae	4932	15	U_una	0	0	0	0	0	0	0	0	0	1	1	0	A	U	U	U	U
NM_001184305.1	Saccharomyces_paradoxus	4932	15	A_orf	1	0	0	0	0	0	0	1	0	1	0	0	A	U	U	U	U			orf_42402(0.000373299007205175),orf_42402(0.000373299007205175)	0.000373299			823(2.07221753623088e-06)	2.07222e-06
NM_001184305.1	Saccharomyces_uvarum	4932	15	U_una	0	0	0	0	0	0	0	0	0	1	1	0	A	U	U	U	U
NM_001184326.1	Saccharomyces_arboricola	4932	15	A_orf	0	0	0	0	0	1	0	1	0	1	0	0	U	A	U	A	U			orf_1837(7.69564821867519e-08)	7.69565e-08
NM_001184326.1	Saccharomyces_eubayanus	4932	15	N_cds	1	1	1	1	0	0	0	0	0	1	1	0	U	A	U	A	U							621(0.0114473039817065)	0.0114473
NM_001184326.1	Saccharomyces_kudriavzevii	4932	15	U_una	0	0	0	0	0	0	0	0	0	1	1	0	U	A	U	A	U
NM_001184326.1	Saccharomyces_mikatae	4932	15	A_orf	0	0	0	0	0	1	0	1	0	1	1	0	U	A	U	A	U			orf_11830(1.08829142830835e-06)	1.08829e-06
NM_001184326.1	Saccharomyces_paradoxus	4932	15	U_una	0	0	0	0	0	0	0	0	0	1	1	0	U	A	U	A	U
NM_001184326.1	Saccharomyces_uvarum	4932	15	U_una	0	0	0	0	0	1	0	0	0	1	1	0	U	A	U	A	U
NM_001184332.1	Saccharomyces_arboricola	4932	15	A_orf	0	0	0	0	0	1	0	1	0	1	1	0	A	U	A	A	U			orf_5056(0),orf_41260(0),orf_30477(2.78852496649051e-11),orf_27146(1.49921186576307e-11)	0
NM_001184332.1	Saccharomyces_eubayanus	4932	15	U_scr	0	0	0	0	0	0	0	0	0	1	0	0	A	U	A	A	U
NM_001184332.1	Saccharomyces_kudriavzevii	4932	15	A_orf	0	0	0	0	0	0	0	1	0	1	1	0	A	U	A	A	U			orf_22567(0.00754080044627436),orf_50333(0.000107473140608105)	0.000107473
NM_001184332.1	Saccharomyces_mikatae	4932	15	U_una	0	0	0	0	0	0	0	0	0	1	1	0	A	U	A	A	U
NM_001184332.1	Saccharomyces_paradoxus	4932	15	A_orf	0	0	0	0	0	0	0	1	0	1	1	0	A	U	A	A	U			orf_12110(7.57642465432085e-08),orf_2257(4.23538537575041e-09),orf_56(4.23538537575041e-09),orf_102(2.10142863110718e-08),orf_10(4.23538537575041e-09)	4.23539e-09
NM_001184332.1	Saccharomyces_uvarum	4932	15	U_una	0	0	0	0	0	0	0	0	0	1	1	0	A	U	A	A	U
NM_001184342.1	Saccharomyces_arboricola	4932	15	U_ind	0	0	0	0	0	1	0	0	0	0	0	0	N	N	U	U	U
NM_001184342.1	Saccharomyces_eubayanus	4932	15	U_scr	0	0	0	0	0	0	0	0	0	1	0	0	N	N	U	U	U
NM_001184342.1	Saccharomyces_kudriavzevii	4932	15	U_una	0	0	0	0	0	0	0	0	0	1	1	0	N	N	U	U	U
NM_001184342.1	Saccharomyces_mikatae	4932	15	N_dna	1	0	0	0	0	0	0	0	0	1	1	0	N	N	U	U	U							785(0)	0
NM_001184342.1	Saccharomyces_paradoxus	4932	15	N_dna	1	0	0	0	0	0	0	0	0	1	1	0	N	N	U	U	U							362(1.4490519117949e-08)	1.44905e-08
NM_001184342.1	Saccharomyces_uvarum	4932	15	N_cds	1	1	1	1	0	1	0	0	0	0	0	0	N	N	U	U	U							362(0.00123903599664299)	0.00123904
NM_001184403.1	Saccharomyces_arboricola	Saccharomyces	10	U_ind	0	0	0	0	0	1	0	0	0	1	0	0	A	U	A	U	A
NM_001184403.1	Saccharomyces_eubayanus	Saccharomyces	10	A_orf	0	0	0	0	0	0	0	1	0	1	0	0	A	U	A	U	A			orf_10495(0.00117129333339872)	0.00117129
NM_001184403.1	Saccharomyces_kudriavzevii	Saccharomyces	10	A_gen	0	0	0	0	0	0	1	1	1	1	1	0	A	U	A	U	A	g3364.t1(0)	0	orf_13827(0)	0	orf_7060(0)	0
NM_001184403.1	Saccharomyces_mikatae	Saccharomyces	10	U_una	0	0	0	0	0	0	0	0	0	1	1	0	A	U	A	U	A
NM_001184403.1	Saccharomyces_paradoxus	Saccharomyces	10	A_gen	1	1	1	1	0	0	1	1	1	0	0	0	A	U	A	U	A	g3448.t1(0)	0	orf_15292(0)	0	orf_8253(0)	0	41(0)	0
NM_001184403.1	Saccharomyces_uvarum	Saccharomyces	10	U_una	0	0	0	0	0	0	0	0	0	1	1	0	A	U	A	U	A
NM_001184404.2	Saccharomyces_arboricola	Saccharomyces	10	U_scr	0	0	0	0	0	0	0	0	0	1	0	0	A	U	A	U	A
NM_001184404.2	Saccharomyces_eubayanus	Saccharomyces	10	A_orf	0	0	0	0	0	0	0	1	0	1	0	0	A	U	A	U	A			orf_10495(0.000918205982237463)	0.000918206
NM_001184404.2	Saccharomyces_kudriavzevii	Saccharomyces	10	A_gen	1	0	0	0	0	0	1	1	1	0	1	0	A	U	A	U	A	g3364.t1(0)	0	orf_13827(0)	0	orf_7060(0)	0	465(0)	0
NM_001184404.2	Saccharomyces_mikatae	Saccharomyces	10	U_una	0	0	0	0	0	0	0	0	0	1	1	0	A	U	A	U	A
NM_001184404.2	Saccharomyces_paradoxus	Saccharomyces	10	A_gen	1	1	1	1	0	0	1	1	1	0	0	0	A	U	A	U	A	g3448.t1(0)	0	orf_15292(0)	0	orf_8253(0)	0	42(0)	0
NM_001184404.2	Saccharomyces_uvarum	Saccharomyces	10	U_una	0	0	0	0	0	0	0	0	0	1	1	0	A	U	A	U	A
NM_001184439.1	Saccharomyces_arboricola	Saccharomyces	10	A_orf	1	1	1	1	0	1	0	1	0	0	0	0	A	A	A	A	A			orf_18501(0)	0			80(0)	0
NM_001184439.1	Saccharomyces_eubayanus	Saccharomyces	10	A_gen	0	0	0	0	0	1	1	1	1	1	0	0	A	A	A	A	A	rna4055(0)	0	orf_18602(0)	0	orf_9644(0)	0
NM_001184439.1	Saccharomyces_kudriavzevii	Saccharomyces	10	A_orf	1	1	1	1	0	1	0	1	0	0	0	0	A	A	A	A	A			orf_11644(0)	0			80(0)	0
NM_001184439.1	Saccharomyces_mikatae	Saccharomyces	10	A_orf	1	0	0	0	0	0	0	1	0	0	1	0	A	A	A	A	A			orf_1625(0)	0			80(0)	0
NM_001184439.1	Saccharomyces_paradoxus	Saccharomyces	10	A_orf	1	0	0	0	0	0	0	1	0	0	0	0	A	A	A	A	A			orf_43995(0)	0			503(0)	0
NM_001184439.1	Saccharomyces_uvarum	Saccharomyces	10	A_gen	0	0	0	0	0	0	1	1	1	1	1	0	A	A	A	A	A	g5329.t1(0)	0	orf_50549(0)	0	orf_12667(0)	0
NM_001184450.1	Saccharomyces_arboricola	Saccharomyces	10	A_gen	0	0	0	0	0	0	1	1	1	1	0	0	A	U	A	A	A	rna346(0)	0	orf_27900(0)	0	orf_986(0)	0
NM_001184450.1	Saccharomyces_eubayanus	Saccharomyces	10	A_gen	1	0	0	0	0	0	1	1	1	0	0	0	A	U	A	A	A	rna732(0)	0	orf_29418(0)	0	orf_1849(0)	0	435(0)	0
NM_001184450.1	Saccharomyces_kudriavzevii	Saccharomyces	10	A_orf	0	0	0	0	0	1	0	1	0	1	1	0	A	U	A	A	A			orf_14143(0)	0
NM_001184450.1	Saccharomyces_mikatae	Saccharomyces	10	U_una	0	0	0	0	0	0	0	0	0	1	1	0	A	U	A	A	A
NM_001184450.1	Saccharomyces_paradoxus	Saccharomyces	10	A_gen	1	1	1	1	0	0	1	1	1	0	1	0	A	U	A	A	A	g4280.t1(0)	0	orf_19110(0)	0	orf_10375(0)	0	13(0)	0
NM_001184450.1	Saccharomyces_uvarum	Saccharomyces	10	A_gen	0	0	0	0	0	0	1	1	1	1	1	0	A	U	A	A	A	g3878.t1(0)	0	orf_43324(0),orf_43322(0),orf_43350(1.05598729760459e-09)	0	orf_8956(0)	0
NM_001184456.1	Saccharomyces_arboricola	4932	15	A_orf	1	1	1	1	0	0	0	1	0	1	0	0	A	A	U	A	A			orf_31467(0),orf_31467(0)	0			643(0)	0
NM_001184456.1	Saccharomyces_eubayanus	4932	15	N_cds	1	1	1	1	0	0	0	0	0	1	0	0	A	A	U	A	A							641(0)	0
NM_001184456.1	Saccharomyces_kudriavzevii	4932	15	U_una	0	0	0	0	0	0	0	0	0	1	1	0	A	A	U	A	A
NM_001184456.1	Saccharomyces_mikatae	4932	15	A_orf	1	1	1	1	0	0	0	1	0	0	0	0	A	A	U	A	A			orf_48163(0)	0			643(0)	0
NM_001184456.1	Saccharomyces_paradoxus	4932	15	A_orf	1	1	1	1	0	0	0	1	0	0	0	0	A	A	U	A	A			orf_39407(0)	0			643(0)	0
NM_001184456.1	Saccharomyces_uvarum	4932	15	A_orf	0	0	0	0	0	0	0	1	0	1	1	0	A	A	U	A	A			orf_11651(0)	0
NM_001184458.1	Saccharomyces_arboricola	Saccharomyces	10	A_gen	1	0	0	0	0	0	1	1	1	0	1	0	A	A	A	A	A	rna984(0),rna800(0)	0	orf_41570(0),orf_6176(0),orf_6966(0),orf_32122(0),orf_23081(0),orf_15212(0),orf_23085(0),orf_41701(0),orf_20302(0)	0	orf_2025(0),orf_2581(0)	0	8(0)	0
NM_001184458.1	Saccharomyces_eubayanus	Saccharomyces	10	A_gen	1	0	0	0	0	0	1	1	1	0	1	0	A	A	A	A	A	rna1800(0),rna3975(0),rna2446(0),rna1802(0),rna1610(0),rna4811(0)	0	orf_7407(0),orf_34793(0),orf_22306(0),orf_7402(0),orf_26000(0),orf_17716(0),orf_11155(0),orf_33866(0)	0	orf_3929(0),orf_3922(0),orf_4018(0),orf_5205(0),orf_8951(0),orf_11174(0)	0	430(0)	0
NM_001184458.1	Saccharomyces_kudriavzevii	Saccharomyces	10	A_gen	1	1	1	1	0	0	1	1	1	0	1	0	A	A	A	A	A	g1062.t1(0),g2018.t1(0),g4404.t1(0),g6355.t1(0),g1211.t1(0),g975.t1(0),g1171.t1(0),g5821.t1(0),g2090.t1(0),g901.t1(0),g1446.t1(0),g5609.t1(0),g1156.t1(0),g4155.t1(0),g184.t1(0),g4566.t1(0),g1730.t1(0),g903.t1(0),g708.t1(0),g1208.t1(0),g1981.t1(0),g2082.t1(0),g1065.t1(0),g2406.t1(0)	0	orf_17831(0),orf_51610(0),orf_34701(0),orf_30778(0),orf_5963(0),orf_30881(0),orf_31018(0),orf_29946(0),orf_28811(0),orf_4218(0),orf_34941(0),orf_48298(0),orf_49258(0),orf_31026(0),orf_33413(0),orf_29622(0),orf_34567(0),orf_29620(0),orf_4186(0),orf_34974(0),orf_26810(0),orf_36090(0),orf_42687(0),orf_44307(0)	0	orf_2173(0),orf_13249(0),orf_5100(0),orf_4396(0),orf_8601(0),orf_4515(0),orf_11523(0),orf_4340(0),orf_9056(0),orf_1941(0),orf_2443(0),orf_1387(0),orf_2520(0),orf_3755(0),orf_1801(0),orf_4498(0),orf_9411(0),orf_1802(0),orf_2521(0),orf_327(0),orf_2172(0),orf_2396(0),orf_3082(0),orf_12052(0)	0	431(0)	0
NM_001184458.1	Saccharomyces_mikatae	Saccharomyces	10	A_gen	1	1	1	1	0	0	1	1	1	0	1	0	A	A	A	A	A	g157.t1(0),g3107.t1(0),g2608.t1(0),g71.t1(0),g1189.t1(0),g2568.t1(0),g18.t1(0),g2428.t1(0),g38.t1(0),g1561.t1(0),g350.t1(0),g1920.t1(0),g1144.t1(0),g2430.t1(6.91981845080125e-05),g931.t1(0),g21.t1(0),g3915.t1(0),g55.t1(0)	0	orf_33376(0),orf_3428(0),orf_5051(0),orf_24054(0),orf_107(0),orf_24063(0),orf_24860(0),orf_24375(0),orf_27638(0),orf_30569(0),orf_24136(0),orf_15319(0),orf_24188(0),orf_8803(0),orf_2680(0),orf_11716(0),orf_33622(0)	0	orf_41(0),orf_1272(0),orf_3374(0),orf_8371(0),orf_4945(0),orf_4580(0),orf_356(0),orf_20(0),orf_142(0),orf_67(0),orf_6252(0),orf_1678(0),orf_5057(0),orf_22(0),orf_2577(0),orf_53(0),orf_1753(0)	0	8(0)	0
NM_001184458.1	Saccharomyces_paradoxus	Saccharomyces	10	A_gen	1	1	1	1	0	0	1	1	1	0	1	0	A	A	A	A	A	g2858.t1(0),g37.t1(0),g4799.t1(0),g58.t1(0),g1638.t1(0),g87.t1(0),g99.t1(2.00099626868067e-08),g102.t1(0),g216.t1(0),g129.t1(0),g19.t1(0),g4726.t1(0),g1097.t1(0),g108.t1(0),g3854.t1(0),g835.t1(0),g140.t1(0)	0	orf_29395(0),orf_26277(7.64312912959753e-07),orf_17110(0),orf_153(0),orf_476(0),orf_26299(0),orf_46968(0),orf_4730(0),orf_21442(0),orf_3057(0),orf_32764(0),orf_337(0),orf_12513(0),orf_26613(0),orf_26037(0),orf_1029(0),orf_26579(0),orf_686(0),orf_65(0)	0	orf_6735(0),orf_11743(0),orf_11654(0),orf_2300(0),orf_3616(0),orf_98(1.34488350456152e-07),orf_153(0),orf_89(0),orf_260(0),orf_38(0),orf_101(1.57651669496772e-14),orf_141(0),orf_1657(0),orf_17(0),orf_107(0),orf_9319(0),orf_58(0)	0	8(0)	0
NM_001184458.1	Saccharomyces_uvarum	Saccharomyces	10	A_gen	1	1	1	1	0	0	1	1	1	0	1	0	A	A	A	A	A	g5260.t1(0),g151.t1(0),g1773.t1(0),g822.t1(0),g5087.t1(0),g2569.t1(0),g2335.t1(0),g65.t1(0),g1772.t1(0),g17.t1(0),g214.t1(0)	0	orf_3578(0),orf_22942(0),orf_36252(0),orf_26074(0),orf_7915(0),orf_11622(0),orf_591(0),orf_49985(0),orf_869(0),orf_25889(0),orf_7918(0)	0	orf_11979(0),orf_5214(0),orf_1583(0),orf_12459(0),orf_336(0),orf_89(0),orf_23(0),orf_3864(0),orf_5776(0),orf_223(0),orf_3865(0)	0	8(0)	0
NM_001184465.1	Saccharomyces_arboricola	4932	15	N_dna	1	0	0	0	0	1	0	0	0	0	0	0	A	A	A	N	N							189(1.37817491454584e-05)	1.37817e-05
NM_001184465.1	Saccharomyces_eubayanus	4932	15	N_cds	1	1	1	1	0	1	0	0	0	0	0	0	A	A	A	N	N							188(7.32210635123742e-07)	7.32211e-07
NM_001184465.1	Saccharomyces_kudriavzevii	4932	15	A_orf	1	0	0	0	0	0	0	1	0	1	1	0	A	A	A	N	N			orf_8421(3.40716187086088e-06)	3.40716e-06			189(3.02424751907893e-12),612(0.00791640191441445)	3.02425e-12
NM_001184465.1	Saccharomyces_mikatae	4932	15	A_orf	1	1	1	1	0	1	0	1	0	0	0	0	A	A	A	N	N			orf_11168(9.84939352299818e-10)	9.84939e-10			189(9.92872450922277e-13)	9.92872e-13
NM_001184465.1	Saccharomyces_paradoxus	4932	15	A_orf	1	1	1	1	0	0	0	1	0	0	0	0	A	A	A	N	N			orf_25275(0)	0			189(0),612(0.00880311140483869)	0
NM_001184465.1	Saccharomyces_uvarum	4932	15	N_dna	1	0	0	0	0	1	0	0	0	0	0	0	A	A	A	N	N							189(0.000225450848188813)	0.000225451
NM_001184472.1	Saccharomyces_arboricola	Saccharomyces	10	A_orf	0	0	0	0	0	1	0	1	0	1	1	0	A	A	A	A	A			orf_31870(1.53092954979783e-08)	1.53093e-08
NM_001184472.1	Saccharomyces_eubayanus	Saccharomyces	10	A_gen	0	0	0	0	0	1	1	1	1	1	0	0	A	A	A	A	A	rna1866(2.36074892967508e-08)	2.36075e-08	orf_34738(8.4082335094493e-08)	8.40823e-08	orf_4468(5.61577460089779e-08)	5.61577e-08
NM_001184472.1	Saccharomyces_kudriavzevii	Saccharomyces	10	A_gen	0	0	0	0	0	0	1	1	1	1	1	0	A	A	A	A	A	g3648.t1(9.4240948378399e-11)	9.42409e-11	orf_14968(1.43014267095509e-09)	1.43014e-09	orf_7627(3.66292329800899e-10)	3.66292e-10
NM_001184472.1	Saccharomyces_mikatae	Saccharomyces	10	A_gen	0	0	0	0	0	1	1	1	1	1	1	0	A	A	A	A	A	g5586.t1(1.46687995083994e-10)	1.46688e-10	orf_22729(2.60850008260149e-10)	2.6085e-10	orf_12694(5.50399725796069e-10)	5.504e-10
NM_001184472.1	Saccharomyces_paradoxus	Saccharomyces	10	A_gen	0	0	0	0	0	0	1	1	1	1	1	0	A	A	A	A	A	g4529.t1(0)	0	orf_45755(0)	0	orf_11064(0)	0
NM_001184472.1	Saccharomyces_uvarum	Saccharomyces	10	A_gen	0	0	0	0	0	1	1	1	1	1	1	0	A	A	A	A	A	g5173.t1(6.15383299873429e-11)	6.15383e-11	orf_23433(7.77569342247375e-10)	7.77569e-10	orf_12194(2.06171191230453e-10)	2.06171e-10
NM_001184476.1	Saccharomyces_arboricola	4932	15	U_ind	0	0	0	0	0	1	0	0	0	1	0	0	A	A	A	U	A
NM_001184476.1	Saccharomyces_eubayanus	4932	15	A_orf	0	0	0	0	0	1	0	1	0	1	0	0	A	A	A	U	A			orf_40660(2.59738985874947e-09)	2.59739e-09
NM_001184476.1	Saccharomyces_kudriavzevii	4932	15	A_orf	1	0	0	0	0	0	0	1	0	0	0	0	A	A	A	U	A			orf_204(0)	0			299(0)	0
NM_001184476.1	Saccharomyces_mikatae	4932	15	A_orf	1	0	0	0	0	0	0	1	0	0	0	0	A	A	A	U	A			orf_36910(0)	0			722(0)	0
NM_001184476.1	Saccharomyces_paradoxus	4932	15	A_orf	1	1	1	1	0	0	0	1	0	0	0	0	A	A	A	U	A			orf_13030(0)	0			299(0)	0
NM_001184476.1	Saccharomyces_uvarum	4932	15	A_orf	0	0	0	0	0	0	0	1	0	1	1	0	A	A	A	U	A			orf_3762(8.50160675192058e-08)	8.50161e-08
NM_001184482.1	Saccharomyces_arboricola	4932	15	A_orf	1	1	1	1	0	1	0	1	0	0	0	0	A	A	U	A	A			orf_39452(8.61051230316434e-10)	8.61051e-10			729(1.18460796727504e-13)	1.18461e-13
NM_001184482.1	Saccharomyces_eubayanus	4932	15	A_orf	1	1	1	1	0	1	0	1	0	0	0	0	A	A	U	A	A			orf_41675(7.79882859551773e-05)	7.79883e-05			727(0.0117491063166879)	0.0117491
NM_001184482.1	Saccharomyces_kudriavzevii	4932	15	U_una	0	0	0	0	0	0	0	0	0	1	1	0	A	A	U	A	A
NM_001184482.1	Saccharomyces_mikatae	4932	15	A_orf	1	0	0	0	0	1	0	1	0	0	0	0	A	A	U	A	A			orf_47831(2.57583954166307e-11)	2.57584e-11			729(2.13296029838439e-05)	2.13296e-05
NM_001184482.1	Saccharomyces_paradoxus	4932	15	A_orf	1	0	0	0	0	0	0	1	0	0	0	0	A	A	U	A	A			orf_19204(0)	0			306(0)	0
NM_001184482.1	Saccharomyces_uvarum	4932	15	A_orf	1	0	0	0	0	0	0	1	0	1	0	0	A	A	U	A	A			orf_46752(1.61567392797934e-09),orf_46752(1.61567392797934e-09)	1.61567e-09			729(4.48485693027578e-11)	4.48486e-11
NM_001184487.1	Saccharomyces_arboricola	4932	15	N_dna	1	0	0	0	0	1	0	0	0	0	0	0	A	N	N	N	A							779(3.61710661422876e-13)	3.61711e-13
NM_001184487.1	Saccharomyces_eubayanus	4932	15	A_orf	0	0	0	0	0	0	0	1	0	1	0	0	A	N	N	N	A			orf_45762(9.26542176316048e-11)	9.26542e-11
NM_001184487.1	Saccharomyces_kudriavzevii	4932	15	N_cds	1	1	1	1	0	1	0	0	0	0	0	0	A	N	N	N	A							779(1.66533453693773e-14)	1.66533e-14
NM_001184487.1	Saccharomyces_mikatae	4932	15	N_cds	1	1	1	1	0	0	0	0	0	1	1	0	A	N	N	N	A							779(1.22124532708767e-15)	1.22125e-15
NM_001184487.1	Saccharomyces_paradoxus	4932	15	A_orf	1	0	0	0	0	1	0	1	0	0	0	0	A	N	N	N	A			orf_1961(2.79332112995689e-12)	2.79332e-12			356(0)	0
NM_001184487.1	Saccharomyces_uvarum	4932	15	A_orf	0	0	0	0	0	0	0	1	0	1	1	0	A	N	N	N	A			orf_6968(5.09365682965779e-09)	5.09366e-09
NM_001184493.1	Saccharomyces_arboricola	Saccharomyces	10	U_una	0	0	0	0	0	0	0	0	0	1	1	0	A	A	U	U	A
NM_001184493.1	Saccharomyces_eubayanus	Saccharomyces	10	A_gen	1	1	1	1	0	0	1	1	1	0	0	0	A	A	U	U	A	rna3977(0)	0	orf_16916(0)	0	orf_8952(0)	0	96(0)	0
NM_001184493.1	Saccharomyces_kudriavzevii	Saccharomyces	10	U_una	0	0	0	0	0	0	0	0	0	1	1	0	A	A	U	U	A
NM_001184493.1	Saccharomyces_mikatae	Saccharomyces	10	A_orf	1	0	0	0	0	0	0	1	0	0	0	0	A	A	U	U	A			orf_25916(0)	0			520(0)	0
NM_001184493.1	Saccharomyces_paradoxus	Saccharomyces	10	A_orf	1	0	0	0	0	0	0	1	0	0	0	0	A	A	U	U	A			orf_2145(0),orf_43037(0)	0			97(0)	0
NM_001184493.1	Saccharomyces_uvarum	Saccharomyces	10	A_orf	1	0	0	0	0	0	0	1	0	0	0	0	A	A	U	U	A			orf_3576(0)	0			97(0)	0
NM_001184526.1	Saccharomyces_arboricola	4932	15	N_cds	1	1	1	1	0	0	0	0	0	0	1	0	A	N	A	N	A							389(0)	0
NM_001184526.1	Saccharomyces_eubayanus	4932	15	A_orf	1	1	0	1	0	0	0	1	0	0	0	0	A	N	A	N	A			orf_12630(3.09257452979494e-09),orf_370(1.22142496117306e-09),orf_8396(4.21052914756359e-09),orf_21612(1.22142496117306e-09),orf_22195(1.58590918175605e-11),orf_45798(1.38928979431796e-10),orf_49175(3.09257452979494e-09)	1.58591e-11			810(0)	0
NM_001184526.1	Saccharomyces_kudriavzevii	4932	15	A_orf	1	1	1	1	0	0	0	1	0	0	1	0	A	N	A	N	A			orf_41198(1.17084697492942e-08),orf_43763(3.37507799486048e-12),orf_590(6.31594776479005e-11),orf_43135(1.23011600905443e-11)	3.37508e-12			389(7.7715611723761e-16)	7.77156e-16
NM_001184526.1	Saccharomyces_mikatae	4932	15	N_cds	1	1	1	1	0	0	0	0	0	0	1	0	A	N	A	N	A							389(0)	0
NM_001184526.1	Saccharomyces_paradoxus	4932	15	A_orf	1	0	0	0	0	0	0	1	0	0	1	0	A	N	A	N	A			orf_4935(2.11164419283705e-13),orf_26736(8.79375772200319e-09),orf_1225(4.00368627140324e-12)	2.11164e-13			812(0)	0
NM_001184526.1	Saccharomyces_uvarum	4932	15	A_orf	1	1	1	1	0	0	0	1	0	0	1	0	A	N	A	N	A			orf_48614(1.72905245676702e-09),orf_3628(9.02371510846933e-11),orf_4303(1.14721565580567e-11)	1.14722e-11			389(0)	0
NM_001184539.1	Saccharomyces_arboricola	4932	15	N_cds	1	1	1	1	0	1	0	0	0	0	0	0	N	N	U	N	U							159(8.12748319585221e-05)	8.12748e-05
NM_001184539.1	Saccharomyces_eubayanus	4932	15	N_cds	1	1	1	1	0	0	0	0	0	1	1	0	N	N	U	N	U							158(1.62278468440746e-08)	1.62278e-08
NM_001184539.1	Saccharomyces_kudriavzevii	4932	15	U_una	0	0	0	0	1	0	0	0	0	1	1	0	N	N	U	N	U
NM_001184539.1	Saccharomyces_mikatae	4932	15	N_dna	1	0	0	0	0	0	0	0	0	0	1	0	N	N	U	N	U							582(1.40799816250592e-10)	1.408e-10
NM_001184539.1	Saccharomyces_paradoxus	4932	15	N_cds	1	1	1	1	0	0	0	0	0	0	0	0	N	N	U	N	U							159(0)	0
NM_001184539.1	Saccharomyces_uvarum	4932	15	U_una	0	0	0	0	0	0	0	0	0	1	1	0	N	N	U	N	U
NM_001184540.1	Saccharomyces_arboricola	4932	15	U_ind	0	0	0	0	0	1	0	0	0	0	0	0	N	U	U	U	U
NM_001184540.1	Saccharomyces_eubayanus	4932	15	U_scr	0	0	0	0	0	0	0	0	0	1	0	0	N	U	U	U	U
NM_001184540.1	Saccharomyces_kudriavzevii	4932	15	U_una	0	0	0	0	0	0	0	0	0	1	1	0	N	U	U	U	U
NM_001184540.1	Saccharomyces_mikatae	4932	15	U_ind	0	0	0	0	0	1	0	0	0	0	0	0	N	U	U	U	U
NM_001184540.1	Saccharomyces_paradoxus	4932	15	N_cds	1	1	1	1	0	1	0	0	0	0	0	0	N	U	U	U	U							590(2.33536422200586e-06)	2.33536e-06
NM_001184540.1	Saccharomyces_uvarum	4932	15	U_una	0	0	0	0	0	0	0	0	0	1	1	0	N	U	U	U	U
NM_001184541.3	Saccharomyces_arboricola	4932	15	N_dna	1	0	0	0	0	1	0	0	0	0	0	0	A	U	A	N	U							594(0.00550475507399728)	0.00550476
NM_001184541.3	Saccharomyces_eubayanus	4932	15	U_ind	0	0	0	0	0	1	0	0	0	0	0	0	A	U	A	N	U
NM_001184541.3	Saccharomyces_kudriavzevii	4932	15	A_orf	1	0	0	0	0	1	0	1	0	0	0	0	A	U	A	N	U			orf_30651(0.00199129413863075)	0.00199129			594(2.47926012122424e-05)	2.47926e-05
NM_001184541.3	Saccharomyces_mikatae	4932	15	U_ind	0	0	0	0	0	1	0	0	0	0	0	0	A	U	A	N	U
NM_001184541.3	Saccharomyces_paradoxus	4932	15	A_orf	1	1	1	1	0	0	0	1	0	0	0	0	A	U	A	N	U			orf_37397(0)	0			594(0)	0
NM_001184541.3	Saccharomyces_uvarum	4932	15	U_ind	0	0	0	0	0	1	0	0	0	0	0	0	A	U	A	N	U
NM_001184542.1	Saccharomyces_arboricola	4932	15	U_ind	0	0	0	0	0	1	0	0	0	0	0	0	U	U	U	U	U
NM_001184542.1	Saccharomyces_eubayanus	4932	15	U_ind	0	0	0	0	0	1	0	0	0	0	0	0	U	U	U	U	U
NM_001184542.1	Saccharomyces_kudriavzevii	4932	15	U_ind	0	0	0	0	0	1	0	0	0	0	0	0	U	U	U	U	U
NM_001184542.1	Saccharomyces_mikatae	4932	15	U_ind	0	0	0	0	0	1	0	0	0	0	0	0	U	U	U	U	U
NM_001184542.1	Saccharomyces_paradoxus	4932	15	U_ind	0	0	0	0	0	1	0	0	0	0	0	0	U	U	U	U	U
NM_001184542.1	Saccharomyces_uvarum	4932	15	U_una	0	0	0	0	0	0	0	0	0	1	1	0	U	U	U	U	U
NM_001184543.1	Saccharomyces_arboricola	4932	15	U_scr	0	0	0	0	0	0	0	0	0	1	0	0	U	U	U	U	U
NM_001184543.1	Saccharomyces_eubayanus	4932	15	U_una	0	0	0	0	0	0	0	0	0	1	1	0	U	U	U	U	U
NM_001184543.1	Saccharomyces_kudriavzevii	4932	15	U_una	0	0	0	0	0	0	0	0	0	1	1	0	U	U	U	U	U
NM_001184543.1	Saccharomyces_mikatae	4932	15	U_una	0	0	0	0	0	0	0	0	0	1	1	0	U	U	U	U	U
NM_001184543.1	Saccharomyces_paradoxus	4932	15	U_scr	0	0	0	0	0	0	0	0	0	1	0	0	U	U	U	U	U
NM_001184543.1	Saccharomyces_uvarum	4932	15	U_una	0	0	0	0	0	0	0	0	0	1	1	0	U	U	U	U	U
NM_001184544.3	Saccharomyces_arboricola	4932	15	U_ind	0	0	0	0	0	1	0	0	0	0	0	0	N	U	U	U	U
NM_001184544.3	Saccharomyces_eubayanus	4932	15	U_ind	0	0	0	0	0	1	0	0	0	0	0	0	N	U	U	U	U
NM_001184544.3	Saccharomyces_kudriavzevii	4932	15	U_ind	0	0	0	0	0	1	0	0	0	0	0	0	N	U	U	U	U
NM_001184544.3	Saccharomyces_mikatae	4932	15	U_una	0	0	0	0	0	0	0	0	0	1	1	0	N	U	U	U	U
NM_001184544.3	Saccharomyces_paradoxus	4932	15	N_dna	1	0	0	0	0	1	0	0	0	0	0	0	N	U	U	U	U							626(2.17260926755891e-05)	2.17261e-05
NM_001184544.3	Saccharomyces_uvarum	4932	15	U_una	0	0	0	0	0	0	0	0	0	1	1	0	N	U	U	U	U
NM_001184546.1	Saccharomyces_arboricola	4932	15	U_ind	0	0	0	0	0	1	0	0	0	0	0	0	N	U	N	U	U
NM_001184546.1	Saccharomyces_eubayanus	4932	15	U_ind	0	0	0	0	0	1	0	0	0	0	0	0	N	U	N	U	U
NM_001184546.1	Saccharomyces_kudriavzevii	4932	15	N_cds	1	1	1	1	0	1	0	0	0	0	0	0	N	U	N	U	U							193(0.0150150235891443)	0.015015
NM_001184546.1	Saccharomyces_mikatae	4932	15	U_una	0	0	0	0	0	0	0	0	0	1	1	0	N	U	N	U	U
NM_001184546.1	Saccharomyces_paradoxus	4932	15	N_cds	1	1	1	1	0	0	0	0	0	0	0	0	N	U	N	U	U							193(0.00522837784275509)	0.00522838
NM_001184546.1	Saccharomyces_uvarum	4932	15	U_ind	0	0	0	0	0	1	0	0	0	0	0	0	N	U	N	U	U
NM_001184547.3	Saccharomyces_arboricola	4932	15	U_ind	0	0	0	0	0	1	0	0	0	0	0	0	N	U	U	U	U
NM_001184547.3	Saccharomyces_eubayanus	4932	15	U_scr	0	0	0	0	0	0	0	0	0	1	0	0	N	U	U	U	U
NM_001184547.3	Saccharomyces_kudriavzevii	4932	15	U_ind	0	0	0	0	0	1	0	0	0	0	0	0	N	U	U	U	U
NM_001184547.3	Saccharomyces_mikatae	4932	15	U_una	0	0	0	0	0	0	0	0	0	1	1	0	N	U	U	U	U
NM_001184547.3	Saccharomyces_paradoxus	4932	15	N_dna	1	0	0	0	0	0	0	0	0	0	0	0	N	U	U	U	U							194(3.03540631469978e-05)	3.03541e-05
NM_001184547.3	Saccharomyces_uvarum	4932	15	U_una	0	0	0	0	0	0	0	0	0	1	1	0	N	U	U	U	U
NM_001184548.3	Saccharomyces_arboricola	4932	15	U_ind	0	0	0	0	0	1	0	0	0	1	0	0	N	A	N	U	U
NM_001184548.3	Saccharomyces_eubayanus	4932	15	U_scr	0	0	0	0	0	0	0	0	0	1	0	0	N	A	N	U	U
NM_001184548.3	Saccharomyces_kudriavzevii	4932	15	N_dna	1	0	0	0	0	1	0	0	0	0	0	0	N	A	N	U	U							213(0.0353826520562209)	0.0353827
NM_001184548.3	Saccharomyces_mikatae	4932	15	A_orf	0	0	0	0	0	0	0	1	0	1	1	0	N	A	N	U	U			orf_44820(0.00385574685094747),orf_44820(0.00385574685094747)	0.00385575
NM_001184548.3	Saccharomyces_paradoxus	4932	15	N_dna	1	0	0	0	0	1	0	0	0	0	0	0	N	A	N	U	U							636(0)	0
NM_001184548.3	Saccharomyces_uvarum	4932	15	U_una	0	0	0	0	0	1	0	0	0	1	1	0	N	A	N	U	U
NM_001184549.1	Saccharomyces_arboricola	Saccharomyces	10	A_orf	1	1	1	1	0	0	0	1	0	1	0	0	A	U	U	A	A			orf_7013(5.15427700520377e-11),orf_7013(5.15427700520377e-11)	5.15428e-11			29(6.99354541167096e-06)	6.99355e-06
NM_001184549.1	Saccharomyces_eubayanus	Saccharomyces	10	A_gen	0	0	0	0	0	1	1	1	1	0	0	0	A	U	U	A	A	rna1813(1.22064642837927e-07)	1.22065e-07	orf_8561(7.68886938562474e-07)	7.68887e-07	orf_4269(1.9604427237141e-07)	1.96044e-07
NM_001184549.1	Saccharomyces_kudriavzevii	Saccharomyces	10	U_una	0	0	0	0	0	0	0	0	0	1	1	0	A	U	U	A	A
NM_001184549.1	Saccharomyces_mikatae	Saccharomyces	10	U_ind	0	0	0	0	0	1	0	0	0	0	0	0	A	U	U	A	A
NM_001184549.1	Saccharomyces_paradoxus	Saccharomyces	10	A_gen	1	1	1	1	0	1	1	1	1	0	0	0	A	U	U	A	A	g3331.t1(0)	0	orf_40335(0)	0	orf_7990(0)	0	452(1.58080215584278e-10)	1.5808e-10
NM_001184549.1	Saccharomyces_uvarum	Saccharomyces	10	U_ind	0	0	0	0	0	1	0	0	0	0	0	0	A	U	U	A	A
NM_001184550.1	Saccharomyces_arboricola	4932	15	U_scr	0	0	0	0	0	0	0	0	0	1	0	0	N	U	U	U	U
NM_001184550.1	Saccharomyces_eubayanus	4932	15	U_una	0	0	0	0	0	1	0	0	0	1	1	0	N	U	U	U	U
NM_001184550.1	Saccharomyces_kudriavzevii	4932	15	U_ind	0	0	0	0	0	1	0	0	0	1	0	0	N	U	U	U	U
NM_001184550.1	Saccharomyces_mikatae	4932	15	U_ind	0	0	0	0	0	1	0	0	0	0	0	0	N	U	U	U	U
NM_001184550.1	Saccharomyces_paradoxus	4932	15	N_cds	1	1	1	1	0	0	0	0	0	0	0	0	N	U	U	U	U							249(0)	0
NM_001184550.1	Saccharomyces_uvarum	4932	15	U_una	0	0	0	0	0	0	0	0	0	1	1	0	N	U	U	U	U
NM_001184551.1	Saccharomyces_arboricola	4932	15	U_scr	0	0	0	0	0	0	0	0	0	1	0	0	N	U	U	U	U
NM_001184551.1	Saccharomyces_eubayanus	4932	15	U_scr	0	0	0	0	0	0	0	0	0	1	0	0	N	U	U	U	U
NM_001184551.1	Saccharomyces_kudriavzevii	4932	15	U_una	0	0	0	0	0	0	0	0	0	1	1	0	N	U	U	U	U
NM_001184551.1	Saccharomyces_mikatae	4932	15	U_una	0	0	0	0	0	0	0	0	0	1	1	0	N	U	U	U	U
NM_001184551.1	Saccharomyces_paradoxus	4932	15	N_dna	1	0	0	0	0	1	0	0	0	0	0	0	N	U	U	U	U							665(0.000166423690248774)	0.000166424
NM_001184551.1	Saccharomyces_uvarum	4932	15	U_una	0	0	0	0	0	0	0	0	0	1	1	0	N	U	U	U	U
NM_001184552.1	Saccharomyces_arboricola	4932	15	N_dna	1	0	0	0	0	1	0	0	0	0	0	0	A	N	U	N	N							680(0.000432181093139583)	0.000432181
NM_001184552.1	Saccharomyces_eubayanus	4932	15	N_cds	1	1	1	1	0	1	0	0	0	0	0	0	A	N	U	N	N							678(0.00499870550237869)	0.00499871
NM_001184552.1	Saccharomyces_kudriavzevii	4932	15	U_una	0	0	0	0	0	0	0	0	0	1	1	0	A	N	U	N	N
NM_001184552.1	Saccharomyces_mikatae	4932	15	N_cds	1	1	1	1	0	0	0	0	0	1	1	0	A	N	U	N	N							257(0.000144932774696627)	0.000144933
NM_001184552.1	Saccharomyces_paradoxus	4932	15	A_orf	1	0	0	0	0	0	0	1	0	0	0	0	A	N	U	N	N			orf_45071(3.46970655096257e-07),orf_45024(4.13172718261023e-10)	4.13173e-10			680(5.32907051820075e-14)	5.32907e-14
NM_001184552.1	Saccharomyces_uvarum	4932	15	N_dna	1	0	0	0	0	1	0	0	0	0	0	0	A	N	U	N	N							257(0.0126753304130585)	0.0126753
NM_001184553.1	Saccharomyces_arboricola	4932	15	U_ind	0	0	0	0	0	1	0	0	0	0	0	0	A	N	U	U	U
NM_001184553.1	Saccharomyces_eubayanus	4932	15	U_ind	0	0	0	0	0	1	0	0	0	0	0	0	A	N	U	U	U
NM_001184553.1	Saccharomyces_kudriavzevii	4932	15	U_una	0	0	0	0	0	0	0	0	0	1	1	0	A	N	U	U	U
NM_001184553.1	Saccharomyces_mikatae	4932	15	N_cds	1	1	1	1	0	1	0	0	0	0	0	0	A	N	U	U	U							262(9.45741907010245e-09)	9.45742e-09
NM_001184553.1	Saccharomyces_paradoxus	4932	15	A_orf	1	0	0	0	0	0	0	1	0	0	0	0	A	N	U	U	U			orf_29017(2.05169214950729e-13)	2.05169e-13			685(0)	0
NM_001184553.1	Saccharomyces_uvarum	4932	15	U_ind	0	0	0	0	0	1	0	0	0	0	0	0	A	N	U	U	U
NM_001184554.1	Saccharomyces_arboricola	4932	15	A_orf	0	0	0	0	0	1	0	1	0	1	0	0	N	U	U	A	U			orf_10172(0.00081248919042709)	0.000812489
NM_001184554.1	Saccharomyces_eubayanus	4932	15	U_ind	0	0	0	0	0	1	0	0	0	1	0	0	N	U	U	A	U
NM_001184554.1	Saccharomyces_kudriavzevii	4932	15	U_ind	0	0	0	0	0	1	0	0	0	1	0	0	N	U	U	A	U
NM_001184554.1	Saccharomyces_mikatae	4932	15	U_ind	0	0	0	0	0	1	0	0	0	1	0	0	N	U	U	A	U
NM_001184554.1	Saccharomyces_paradoxus	4932	15	N_dna	1	0	0	0	0	0	0	0	0	1	0	0	N	U	U	A	U							688(0)	0
NM_001184554.1	Saccharomyces_uvarum	4932	15	U_ind	0	0	0	0	0	1	0	0	0	1	0	0	N	U	U	A	U
NM_001184555.1	Saccharomyces_arboricola	4932	15	N_dna	1	0	0	0	0	1	0	0	0	0	0	0	N	U	U	N	U							708(8.46115519648194e-06)	8.46116e-06
NM_001184555.1	Saccharomyces_eubayanus	4932	15	U_ind	0	0	0	0	0	1	0	0	0	1	0	0	N	U	U	N	U
NM_001184555.1	Saccharomyces_kudriavzevii	4932	15	U_una	0	0	0	0	0	0	0	0	0	1	1	0	N	U	U	N	U
NM_001184555.1	Saccharomyces_mikatae	4932	15	U_ind	0	0	0	0	0	1	0	0	0	1	0	0	N	U	U	N	U
NM_001184555.1	Saccharomyces_paradoxus	4932	15	N_cds	1	1	1	1	0	0	0	0	0	0	0	0	N	U	U	N	U							285(0)	0
NM_001184555.1	Saccharomyces_uvarum	4932	15	U_ind	0	0	0	0	0	1	0	0	0	1	0	0	N	U	U	N	U
NM_001184556.1	Saccharomyces_arboricola	4932	15	U_ind	0	0	0	0	0	1	0	0	0	1	0	0	U	U	U	U	U
NM_001184556.1	Saccharomyces_eubayanus	4932	15	U_una	0	0	0	0	0	0	0	0	0	1	1	0	U	U	U	U	U
NM_001184556.1	Saccharomyces_kudriavzevii	4932	15	U_una	0	0	0	0	0	0	0	0	0	1	1	0	U	U	U	U	U
NM_001184556.1	Saccharomyces_mikatae	4932	15	U_una	0	0	0	0	0	0	0	0	0	1	1	0	U	U	U	U	U
NM_001184556.1	Saccharomyces_paradoxus	4932	15	U_ind	0	0	0	0	0	1	0	0	0	0	0	0	U	U	U	U	U
NM_001184556.1	Saccharomyces_uvarum	4932	15	U_una	0	0	0	0	0	0	0	0	0	1	1	0	U	U	U	U	U
NM_001184557.1	Saccharomyces_arboricola	4932	15	U_scr	0	0	0	0	0	0	0	0	0	1	0	0	A	U	U	U	U
NM_001184557.1	Saccharomyces_eubayanus	4932	15	U_ind	0	0	0	0	0	1	0	0	0	0	0	0	A	U	U	U	U
NM_001184557.1	Saccharomyces_kudriavzevii	4932	15	U_una	0	0	0	0	0	0	0	0	0	1	1	0	A	U	U	U	U
NM_001184557.1	Saccharomyces_mikatae	4932	15	U_nm	0	0	0	0	0	0	0	0	0	0	0	0	A	U	U	U	U
NM_001184557.1	Saccharomyces_paradoxus	4932	15	A_orf	1	0	0	0	0	0	0	1	0	0	0	0	A	U	U	U	U			orf_18605(0.000120144801259103),orf_18480(0.0385282290960205)	0.000120145			305(2.75960987394797e-09)	2.75961e-09
NM_001184557.1	Saccharomyces_uvarum	4932	15	U_ind	0	0	0	0	0	1	0	0	0	1	0	0	A	U	U	U	U
NM_001184559.1	Saccharomyces_arboricola	4932	15	N_cds	1	1	1	1	0	1	0	0	0	0	0	0	A	U	N	N	U							312(1.86568538043108e-05)	1.86569e-05
NM_001184559.1	Saccharomyces_eubayanus	4932	15	U_ind	0	0	0	0	0	1	0	0	0	0	0	0	A	U	N	N	U
NM_001184559.1	Saccharomyces_kudriavzevii	4932	15	N_cds	1	1	1	1	0	0	0	0	0	1	1	0	A	U	N	N	U							735(0.000105460425207093)	0.00010546
NM_001184559.1	Saccharomyces_mikatae	4932	15	U_una	0	0	0	0	0	0	0	0	0	1	1	0	A	U	N	N	U
NM_001184559.1	Saccharomyces_paradoxus	4932	15	A_orf	1	1	1	1	0	0	0	1	0	0	0	0	A	U	N	N	U			orf_32472(2.5937710868007e-08)	2.59377e-08			735(0)	0
NM_001184559.1	Saccharomyces_uvarum	4932	15	U_una	0	0	0	0	0	0	0	0	0	1	1	0	A	U	N	N	U
NM_001184560.1	Saccharomyces_arboricola	4932	15	U_scr	0	0	0	0	0	0	0	0	0	1	0	0	A	A	A	U	A
NM_001184560.1	Saccharomyces_eubayanus	4932	15	U_scr	0	0	0	0	0	0	0	0	0	1	0	0	A	A	A	U	A
NM_001184560.1	Saccharomyces_kudriavzevii	4932	15	A_orf	1	0	0	0	0	0	0	1	0	0	0	0	A	A	A	U	A			orf_14221(0)	0			326(0)	0
NM_001184560.1	Saccharomyces_mikatae	4932	15	A_orf	1	0	0	0	0	0	0	1	0	0	0	0	A	A	A	U	A			orf_30941(0)	0			749(0)	0
NM_001184560.1	Saccharomyces_paradoxus	4932	15	A_orf	1	1	1	1	0	0	0	1	0	0	1	0	A	A	A	U	A			orf_26436(0),orf_4(0),orf_26(0),orf_26057(0),orf_640(0),orf_88(0),orf_484(0),orf_251(0),orf_568(0),orf_26382(0),orf_25863(0),orf_26328(1.36779476633819e-13),orf_542(0),orf_26261(0),orf_26535(0),orf_26389(0),orf_547(0),orf_215(0)	0			326(0)	0
NM_001184560.1	Saccharomyces_uvarum	4932	15	A_orf	1	0	0	0	0	0	0	1	0	0	0	0	A	A	A	U	A			orf_9600(0)	0			326(0)	0
NM_001184561.1	Saccharomyces_arboricola	4932	15	U_ind	0	0	0	0	0	1	0	0	0	0	0	0	N	N	N	U	U
NM_001184561.1	Saccharomyces_eubayanus	4932	15	U_ind	0	0	0	0	0	1	0	0	0	0	0	0	N	N	N	U	U
NM_001184561.1	Saccharomyces_kudriavzevii	4932	15	N_dna	1	0	0	0	0	0	0	0	0	0	0	0	N	N	N	U	U							329(0)	0
NM_001184561.1	Saccharomyces_mikatae	4932	15	N_dna	1	0	0	0	0	0	0	0	0	0	1	0	N	N	N	U	U							752(0)	0
NM_001184561.1	Saccharomyces_paradoxus	4932	15	N_dna	1	0	0	0	0	0	0	0	0	0	1	0	N	N	N	U	U							329(0)	0
NM_001184561.1	Saccharomyces_uvarum	4932	15	N_dna	1	0	0	0	0	0	0	0	0	0	0	0	N	N	N	U	U							329(0)	0
NM_001184563.1	Saccharomyces_arboricola	4932	15	U_ind	0	0	0	0	0	1	0	0	0	0	0	0	N	N	N	U	U
NM_001184563.1	Saccharomyces_eubayanus	4932	15	U_ind	0	0	0	0	0	1	0	0	0	0	0	0	N	N	N	U	U
NM_001184563.1	Saccharomyces_kudriavzevii	4932	15	N_dna	1	0	0	0	0	0	0	0	0	0	0	0	N	N	N	U	U							328(0)	0
NM_001184563.1	Saccharomyces_mikatae	4932	15	N_dna	1	0	0	0	0	0	0	0	0	0	1	0	N	N	N	U	U							751(0)	0
NM_001184563.1	Saccharomyces_paradoxus	4932	15	N_dna	1	0	0	0	0	0	0	0	0	0	1	0	N	N	N	U	U							751(0)	0
NM_001184563.1	Saccharomyces_uvarum	4932	15	N_dna	1	0	0	0	0	0	0	0	0	0	0	0	N	N	N	U	U							328(0)	0
NM_001184564.1	Saccharomyces_arboricola	4932	15	U_ind	0	0	0	0	0	1	0	0	0	0	0	0	N	N	N	U	U
NM_001184564.1	Saccharomyces_eubayanus	4932	15	U_ind	0	0	0	0	0	1	0	0	0	0	0	0	N	N	N	U	U
NM_001184564.1	Saccharomyces_kudriavzevii	4932	15	N_dna	1	0	0	0	0	0	0	0	0	0	0	0	N	N	N	U	U							327(0)	0
NM_001184564.1	Saccharomyces_mikatae	4932	15	N_dna	1	0	0	0	0	0	0	0	0	0	1	0	N	N	N	U	U							750(0)	0
NM_001184564.1	Saccharomyces_paradoxus	4932	15	N_dna	1	0	0	0	0	0	0	0	0	0	1	0	N	N	N	U	U							327(0)	0
NM_001184564.1	Saccharomyces_uvarum	4932	15	N_dna	1	0	0	0	0	0	0	0	0	0	0	0	N	N	N	U	U							327(0)	0
NM_001184565.1	Saccharomyces_arboricola	4932	15	U_ind	0	0	0	0	0	1	0	0	0	0	0	0	N	N	N	U	U
NM_001184565.1	Saccharomyces_eubayanus	4932	15	U_ind	0	0	0	0	0	1	0	0	0	0	0	0	N	N	N	U	U
NM_001184565.1	Saccharomyces_kudriavzevii	4932	15	N_dna	1	0	0	0	0	0	0	0	0	0	0	0	N	N	N	U	U							330(0)	0
NM_001184565.1	Saccharomyces_mikatae	4932	15	N_dna	1	0	0	0	0	0	0	0	0	0	1	0	N	N	N	U	U							753(0)	0
NM_001184565.1	Saccharomyces_paradoxus	4932	15	N_dna	1	0	0	0	0	0	0	0	0	0	1	0	N	N	N	U	U							753(0)	0
NM_001184565.1	Saccharomyces_uvarum	4932	15	N_dna	1	0	0	0	0	0	0	0	0	0	0	0	N	N	N	U	U							330(0)	0
NM_001184567.1	Saccharomyces_arboricola	4932	15	U_ind	0	0	0	0	0	1	0	0	0	1	0	0	N	U	U	U	U
NM_001184567.1	Saccharomyces_eubayanus	4932	15	U_ind	0	0	0	0	0	1	0	0	0	0	0	0	N	U	U	U	U
NM_001184567.1	Saccharomyces_kudriavzevii	4932	15	U_ind	0	0	0	0	0	1	0	0	0	0	0	0	N	U	U	U	U
NM_001184567.1	Saccharomyces_mikatae	4932	15	U_una	0	0	0	0	0	0	0	0	0	1	1	0	N	U	U	U	U
NM_001184567.1	Saccharomyces_paradoxus	4932	15	N_dna	1	0	0	0	0	1	0	0	0	0	0	0	N	U	U	U	U							335(5.35674717916379e-08)	5.35675e-08
NM_001184567.1	Saccharomyces_uvarum	4932	15	U_una	0	0	0	0	0	0	0	0	0	1	1	0	N	U	U	U	U
NM_001184569.1	Saccharomyces_arboricola	4932	15	U_ind	0	0	0	0	0	1	0	0	0	0	0	0	N	U	U	U	U
NM_001184569.1	Saccharomyces_eubayanus	4932	15	U_ind	0	0	0	0	0	1	0	0	0	1	0	0	N	U	U	U	U
NM_001184569.1	Saccharomyces_kudriavzevii	4932	15	U_una	0	0	0	0	0	0	0	0	0	1	1	0	N	U	U	U	U
NM_001184569.1	Saccharomyces_mikatae	4932	15	U_una	0	0	0	0	0	0	0	0	0	1	1	0	N	U	U	U	U
NM_001184569.1	Saccharomyces_paradoxus	4932	15	N_cds	1	1	1	1	0	0	0	0	0	0	0	0	N	U	U	U	U							745(0)	0
NM_001184569.1	Saccharomyces_uvarum	4932	15	U_una	0	0	0	0	0	1	0	0	0	1	1	0	N	U	U	U	U
NM_001184570.3	Saccharomyces_arboricola	4932	15	U_scr	0	0	0	0	0	0	0	0	0	1	0	0	N	A	N	U	A
NM_001184570.3	Saccharomyces_eubayanus	4932	15	A_orf	0	0	0	0	0	0	0	1	0	1	0	0	N	A	N	U	A			orf_43122(6.21199059165356e-05)	6.21199e-05
NM_001184570.3	Saccharomyces_kudriavzevii	4932	15	N_dna	1	0	0	0	0	1	0	0	0	0	0	0	N	A	N	U	A							763(0.000304735780306542)	0.000304736
NM_001184570.3	Saccharomyces_mikatae	4932	15	A_orf	0	0	0	0	0	0	0	1	0	1	1	0	N	A	N	U	A			orf_5006(4.24427356491286e-05)	4.24427e-05
NM_001184570.3	Saccharomyces_paradoxus	4932	15	N_dna	1	0	0	0	0	0	0	0	0	0	0	0	N	A	N	U	A							340(0)	0
NM_001184570.3	Saccharomyces_uvarum	4932	15	A_orf	1	0	0	0	0	1	0	1	0	0	0	0	N	A	N	U	A			orf_25059(0.000402366239571905)	0.000402366			340(0.00104754220579317)	0.00104754
NM_001184571.1	Saccharomyces_arboricola	4932	15	U_una	0	0	0	0	0	0	0	0	0	1	1	0	A	N	U	U	U
NM_001184571.1	Saccharomyces_eubayanus	4932	15	U_scr	0	0	0	0	0	0	0	0	0	1	0	0	A	N	U	U	U
NM_001184571.1	Saccharomyces_kudriavzevii	4932	15	U_una	0	0	0	0	0	0	0	0	0	1	1	0	A	N	U	U	U
NM_001184571.1	Saccharomyces_mikatae	4932	15	N_cds	1	1	1	1	0	1	0	0	0	1	1	0	A	N	U	U	U							778(0)	0
NM_001184571.1	Saccharomyces_paradoxus	4932	15	A_orf	1	1	1	1	0	0	0	1	0	0	0	0	A	N	U	U	U			orf_18427(0)	0			355(0)	0
NM_001184571.1	Saccharomyces_uvarum	4932	15	U_una	0	0	0	0	0	1	0	0	0	1	1	0	A	N	U	U	U
NM_001184572.1	Saccharomyces_arboricola	4932	15	N_dna	1	0	0	0	0	1	0	0	0	0	0	0	N	N	U	N	U							344(2.97817350336516e-07)	2.97817e-07
NM_001184572.1	Saccharomyces_eubayanus	4932	15	U_ind	0	0	0	0	0	1	0	0	0	1	0	0	N	N	U	N	U
NM_001184572.1	Saccharomyces_kudriavzevii	4932	15	U_una	0	0	0	0	0	0	0	0	0	1	1	0	N	N	U	N	U
NM_001184572.1	Saccharomyces_mikatae	4932	15	N_dna	1	0	0	0	0	0	0	0	0	0	0	0	N	N	U	N	U							344(0.000806004210223255)	0.000806004
NM_001184572.1	Saccharomyces_paradoxus	4932	15	N_cds	1	1	1	1	0	0	0	0	0	0	0	0	N	N	U	N	U							767(0)	0
NM_001184572.1	Saccharomyces_uvarum	4932	15	N_dna	1	0	0	0	0	0	0	0	0	1	1	0	N	N	U	N	U							767(0.000195840462554608)	0.00019584
NM_001184573.1	Saccharomyces_arboricola	4932	15	U_ind	0	0	0	0	0	1	0	0	0	1	0	0	N	U	U	U	U
NM_001184573.1	Saccharomyces_eubayanus	4932	15	N_cds	1	1	1	1	0	1	0	0	0	1	0	0	N	U	U	U	U							347(0.00367855616452673)	0.00367856
NM_001184573.1	Saccharomyces_kudriavzevii	4932	15	U_una	0	0	0	0	0	0	0	0	0	1	1	0	N	U	U	U	U
NM_001184573.1	Saccharomyces_mikatae	4932	15	U_una	0	0	0	0	0	0	0	0	0	1	1	0	N	U	U	U	U
NM_001184573.1	Saccharomyces_paradoxus	4932	15	N_dna	1	0	0	0	0	0	0	0	0	1	0	0	N	U	U	U	U							771(4.84519624421864e-09)	4.8452e-09
NM_001184573.1	Saccharomyces_uvarum	4932	15	U_una	0	0	0	0	0	1	0	0	0	1	1	0	N	U	U	U	U
NM_001184574.1	Saccharomyces_arboricola	4932	15	U_ind	0	0	0	0	0	1	0	0	0	0	0	0	N	N	U	U	U
NM_001184574.1	Saccharomyces_eubayanus	4932	15	U_ind	0	0	0	0	0	1	0	0	0	0	0	0	N	N	U	U	U
NM_001184574.1	Saccharomyces_kudriavzevii	4932	15	U_ind	0	0	0	0	0	1	0	0	0	0	0	0	N	N	U	U	U
NM_001184574.1	Saccharomyces_mikatae	4932	15	N_dna	1	0	0	0	0	1	0	0	0	0	0	0	N	N	U	U	U							796(0.0352880168041817)	0.035288
NM_001184574.1	Saccharomyces_paradoxus	4932	15	N_dna	1	0	0	0	0	1	0	0	0	0	0	0	N	N	U	U	U							796(7.01650737511272e-10)	7.01651e-10
NM_001184574.1	Saccharomyces_uvarum	4932	15	U_una	0	0	0	0	0	0	0	0	0	1	1	0	N	N	U	U	U
NM_001184575.1	Saccharomyces_arboricola	4932	15	U_una	0	0	0	0	0	0	0	0	0	1	1	0	U	U	U	U	U
NM_001184575.1	Saccharomyces_eubayanus	4932	15	U_una	0	0	0	0	0	0	0	0	0	1	1	0	U	U	U	U	U
NM_001184575.1	Saccharomyces_kudriavzevii	4932	15	U_una	0	0	0	0	0	0	0	0	0	1	1	0	U	U	U	U	U
NM_001184575.1	Saccharomyces_mikatae	4932	15	U_una	0	0	0	0	0	0	0	0	0	1	1	0	U	U	U	U	U
NM_001184575.1	Saccharomyces_paradoxus	4932	15	U_una	0	0	0	0	0	0	0	0	0	1	1	0	U	U	U	U	U
NM_001184575.1	Saccharomyces_uvarum	4932	15	U_una	0	0	0	0	0	0	0	0	0	1	1	0	U	U	U	U	U
NM_001184576.1	Saccharomyces_arboricola	4932	15	U_scr	0	0	0	0	0	0	0	0	0	1	0	0	U	U	U	U	U
NM_001184576.1	Saccharomyces_eubayanus	4932	15	U_ind	0	0	0	0	0	1	0	0	0	1	0	0	U	U	U	U	U
NM_001184576.1	Saccharomyces_kudriavzevii	4932	15	U_una	0	0	0	0	0	0	0	0	0	1	1	0	U	U	U	U	U
NM_001184576.1	Saccharomyces_mikatae	4932	15	U_una	0	0	0	0	0	0	0	0	0	1	1	0	U	U	U	U	U
NM_001184576.1	Saccharomyces_paradoxus	4932	15	U_scr	0	0	0	0	0	0	0	0	0	1	0	0	U	U	U	U	U
NM_001184576.1	Saccharomyces_uvarum	4932	15	U_una	0	0	0	0	0	0	0	0	0	1	1	0	U	U	U	U	U
NM_001184577.1	Saccharomyces_arboricola	4932	15	U_ind	0	0	0	0	0	1	0	0	0	1	0	0	N	N	N	U	N
NM_001184577.1	Saccharomyces_eubayanus	4932	15	N_dna	1	0	0	0	0	1	0	0	0	1	0	0	N	N	N	U	N							406(0.0376266249348411),828(0.00173175864280173)	0.00173176
NM_001184577.1	Saccharomyces_kudriavzevii	4932	15	N_dna	1	0	0	0	0	0	0	0	0	1	1	0	N	N	N	U	N							830(0.000699049658405837)	0.00069905
NM_001184577.1	Saccharomyces_mikatae	4932	15	N_dna	1	0	0	0	0	0	0	0	0	1	1	0	N	N	N	U	N							407(2.7804028857048e-06)	2.7804e-06
NM_001184577.1	Saccharomyces_paradoxus	4932	15	N_dna	1	0	0	0	0	1	0	0	0	0	0	0	N	N	N	U	N							830(0)	0
NM_001184577.1	Saccharomyces_uvarum	4932	15	N_dna	1	0	0	0	0	0	0	0	0	1	0	0	N	N	N	U	N							830(0.00423606241850294)	0.00423606
NM_001184578.1	Saccharomyces_arboricola	4932	15	U_ind	0	0	0	0	0	1	0	0	0	0	0	0	N	U	U	U	U
NM_001184578.1	Saccharomyces_eubayanus	4932	15	U_ind	0	0	0	0	0	1	0	0	0	0	0	0	N	U	U	U	U
NM_001184578.1	Saccharomyces_kudriavzevii	4932	15	U_ind	0	0	0	0	0	1	0	0	0	0	0	0	N	U	U	U	U
NM_001184578.1	Saccharomyces_mikatae	4932	15	U_ind	0	0	0	0	0	1	0	0	0	0	0	0	N	U	U	U	U
NM_001184578.1	Saccharomyces_paradoxus	4932	15	N_dna	1	0	0	0	0	0	0	0	0	1	0	0	N	U	U	U	U							818(0.00240093820038378)	0.00240094
NM_001184578.1	Saccharomyces_uvarum	4932	15	U_ind	0	0	0	0	0	1	0	0	0	0	0	0	N	U	U	U	U
NM_001184579.3	Saccharomyces_arboricola	4932	15	U_ind	0	0	0	0	0	1	0	0	0	0	0	0	N	U	U	U	U
NM_001184579.3	Saccharomyces_eubayanus	4932	15	U_una	0	0	0	0	0	0	0	0	0	1	1	0	N	U	U	U	U
NM_001184579.3	Saccharomyces_kudriavzevii	4932	15	U_scr	0	0	0	0	0	0	0	0	0	1	0	0	N	U	U	U	U
NM_001184579.3	Saccharomyces_mikatae	4932	15	U_una	0	0	0	0	0	0	0	0	0	1	1	0	N	U	U	U	U
NM_001184579.3	Saccharomyces_paradoxus	4932	15	N_dna	1	0	0	0	0	1	0	0	0	0	0	0	N	U	U	U	U							819(0.000161556571861787)	0.000161557
NM_001184579.3	Saccharomyces_uvarum	4932	15	U_ind	0	0	0	0	0	1	0	0	0	0	0	0	N	U	U	U	U
NM_001184580.1	Saccharomyces_arboricola	4932	15	U_ind	0	0	0	0	0	1	0	0	0	0	0	0	U	U	U	U	U
NM_001184580.1	Saccharomyces_eubayanus	4932	15	U_scr	0	0	0	0	0	0	0	0	0	1	0	0	U	U	U	U	U
NM_001184580.1	Saccharomyces_kudriavzevii	4932	15	U_una	0	0	0	0	0	0	0	0	0	1	1	0	U	U	U	U	U
NM_001184580.1	Saccharomyces_mikatae	4932	15	U_ind	0	0	0	0	0	1	0	0	0	0	0	0	U	U	U	U	U
NM_001184580.1	Saccharomyces_paradoxus	4932	15	U_una	0	0	0	0	0	0	0	0	0	1	1	0	U	U	U	U	U
NM_001184580.1	Saccharomyces_uvarum	4932	15	U_ind	0	0	0	0	0	1	0	0	0	0	0	0	U	U	U	U	U
NM_001184581.1	Saccharomyces_arboricola	4932	15	N_dna	1	0	0	0	0	1	0	0	0	0	0	0	N	N	N	N	U							414(0)	0
NM_001184581.1	Saccharomyces_eubayanus	4932	15	U_scr	0	0	0	0	0	0	0	0	0	1	0	0	N	N	N	N	U
NM_001184581.1	Saccharomyces_kudriavzevii	4932	15	N_cds	1	1	1	1	0	0	0	0	0	0	1	0	N	N	N	N	U							837(0)	0
NM_001184581.1	Saccharomyces_mikatae	4932	15	N_cds	1	1	1	1	0	1	0	0	0	0	1	0	N	N	N	N	U							837(0)	0
NM_001184581.1	Saccharomyces_paradoxus	4932	15	N_dna	1	0	0	0	0	1	0	0	0	0	0	0	N	N	N	N	U							837(0)	0
NM_001184581.1	Saccharomyces_uvarum	4932	15	U_scr	0	0	0	0	0	0	0	0	0	1	0	0	N	N	N	N	U
NM_001184582.1	Saccharomyces_arboricola	4932	15	N_dna	1	0	0	0	0	0	0	0	0	0	0	0	A	N	A	N	U							149(0)	0
NM_001184582.1	Saccharomyces_eubayanus	4932	15	U_una	0	0	0	0	1	0	0	0	0	1	1	0	A	N	A	N	U
NM_001184582.1	Saccharomyces_kudriavzevii	4932	15	A_orf	1	0	0	0	1	1	0	1	0	1	1	0	A	N	A	N	U			orf_3426(0),orf_25800(1.34554575954571e-05),orf_8922(0.000490091841055418),orf_2623(3.63923855140058e-06),orf_8523(0.000183939041524139),orf_22433(0.000254952131946151),orf_18501(5.81867887206045e-13),orf_30375(0),orf_23426(7.74935671188359e-13),orf_16873(5.81867887206045e-13),orf_8886(1.94066984704477e-13)	0			149(2.30456645434751e-05)	2.30457e-05
NM_001184582.1	Saccharomyces_mikatae	4932	15	N_dna	1	0	0	0	0	0	0	0	0	1	1	0	A	N	A	N	U							572(0.00227396811757874)	0.00227397
NM_001184582.1	Saccharomyces_paradoxus	4932	15	A_orf	0	0	0	0	0	0	0	1	0	1	1	0	A	N	A	N	U			orf_3575(1.93985925209805e-05)	1.93986e-05
NM_001184582.1	Saccharomyces_uvarum	4932	15	U_una	0	0	0	0	0	0	0	0	0	1	1	0	A	N	A	N	U
NM_001184583.1	Saccharomyces_arboricola	4932	15	U_ind	0	0	0	0	0	1	0	0	0	0	0	0	N	N	U	U	U
NM_001184583.1	Saccharomyces_eubayanus	4932	15	U_ind	0	0	0	0	0	1	0	0	0	0	0	0	N	N	U	U	U
NM_001184583.1	Saccharomyces_kudriavzevii	4932	15	U_scr	0	0	0	0	0	0	0	0	0	1	0	0	N	N	U	U	U
NM_001184583.1	Saccharomyces_mikatae	4932	15	N_cds	1	1	1	1	0	1	0	0	0	0	0	0	N	N	U	U	U							155(2.41042240913814e-05)	2.41042e-05
NM_001184583.1	Saccharomyces_paradoxus	4932	15	N_dna	1	0	0	0	0	1	0	0	0	0	0	0	N	N	U	U	U							155(0.00072390134947542)	0.000723901
NM_001184583.1	Saccharomyces_uvarum	4932	15	U_ind	0	0	0	0	0	1	0	0	0	0	0	0	N	N	U	U	U
NM_001184584.1	Saccharomyces_arboricola	4932	15	N_dna	1	0	0	0	0	0	0	0	0	0	0	0	A	A	U	N	U							587(0)	0
NM_001184584.1	Saccharomyces_eubayanus	4932	15	U_ind	0	0	0	0	0	1	0	0	0	1	0	0	A	A	U	N	U
NM_001184584.1	Saccharomyces_kudriavzevii	4932	15	U_ind	0	0	0	0	0	1	0	0	0	1	0	0	A	A	U	N	U
NM_001184584.1	Saccharomyces_mikatae	4932	15	A_orf	0	0	0	0	0	1	0	1	0	1	0	0	A	A	U	N	U			orf_21582(0.0129096320407964)	0.0129096
NM_001184584.1	Saccharomyces_paradoxus	4932	15	A_trn	1	1	1	1	0	0	0	0	1	0	0	0	A	A	U	N	U					orf_7840(0.00110840614053576)	0.00110841	164(0)	0
NM_001184584.1	Saccharomyces_uvarum	4932	15	U_ind	0	0	0	0	0	1	0	0	0	1	0	0	A	A	U	N	U
NM_001184585.1	Saccharomyces_arboricola	4932	15	A_orf	1	1	1	1	0	0	0	1	0	1	0	0	U	U	U	A	U			orf_1604(0.00819269937270539)	0.0081927			156(2.74580358450294e-12)	2.7458e-12
NM_001184585.1	Saccharomyces_eubayanus	4932	15	U_scr	0	0	0	0	0	0	0	0	0	1	0	0	U	U	U	A	U
NM_001184585.1	Saccharomyces_kudriavzevii	4932	15	U_una	0	0	0	0	0	0	0	0	0	1	1	0	U	U	U	A	U
NM_001184585.1	Saccharomyces_mikatae	4932	15	U_una	0	0	0	0	0	0	0	0	0	1	1	0	U	U	U	A	U
NM_001184585.1	Saccharomyces_paradoxus	4932	15	U_una	0	0	0	0	0	0	0	0	0	1	1	0	U	U	U	A	U
NM_001184585.1	Saccharomyces_uvarum	4932	15	N_dna	1	0	0	0	0	0	0	0	0	1	0	0	U	U	U	A	U							579(4.05710396167436e-06)	4.0571e-06
NM_001184586.1	Saccharomyces_arboricola	4932	15	U_ind	0	0	0	0	0	1	0	0	0	1	0	0	U	U	U	U	U
NM_001184586.1	Saccharomyces_eubayanus	4932	15	U_ind	0	0	0	0	0	1	0	0	0	1	0	0	U	U	U	U	U
NM_001184586.1	Saccharomyces_kudriavzevii	4932	15	U_una	0	0	0	0	0	0	0	0	0	1	1	0	U	U	U	U	U
NM_001184586.1	Saccharomyces_mikatae	4932	15	U_una	0	0	0	0	0	0	0	0	0	1	1	0	U	U	U	U	U
NM_001184586.1	Saccharomyces_paradoxus	4932	15	U_ind	0	0	0	0	0	1	0	0	0	0	0	0	U	U	U	U	U
NM_001184586.1	Saccharomyces_uvarum	4932	15	U_una	0	0	0	0	0	0	0	0	0	1	1	0	U	U	U	U	U
NM_001184587.3	Saccharomyces_arboricola	4932	15	U_una	0	0	0	0	0	0	0	0	0	1	1	0	U	U	U	U	U
NM_001184587.3	Saccharomyces_eubayanus	4932	15	U_scr	0	0	0	0	0	0	0	0	0	1	0	0	U	U	U	U	U
NM_001184587.3	Saccharomyces_kudriavzevii	4932	15	U_una	0	0	0	0	0	0	0	0	0	1	1	0	U	U	U	U	U
NM_001184587.3	Saccharomyces_mikatae	4932	15	U_una	0	0	0	0	0	0	0	0	0	1	1	0	U	U	U	U	U
NM_001184587.3	Saccharomyces_paradoxus	4932	15	U_ind	0	0	0	0	0	1	0	0	0	1	0	0	U	U	U	U	U
NM_001184587.3	Saccharomyces_uvarum	4932	15	U_una	0	0	0	0	0	0	0	0	0	1	1	0	U	U	U	U	U
NM_001184588.1	Saccharomyces_arboricola	4932	15	A_orf	1	0	0	0	0	1	0	1	0	1	0	0	U	U	U	A	U			orf_32213(5.30204284707736e-05)	5.30204e-05			598(5.79123415889171e-11)	5.79123e-11
NM_001184588.1	Saccharomyces_eubayanus	4932	15	U_scr	0	0	0	0	0	0	0	0	0	1	0	0	U	U	U	A	U
NM_001184588.1	Saccharomyces_kudriavzevii	4932	15	U_una	0	0	0	0	0	0	0	0	0	1	1	0	U	U	U	A	U
NM_001184588.1	Saccharomyces_mikatae	4932	15	U_una	0	0	0	0	0	0	0	0	0	1	1	0	U	U	U	A	U
NM_001184588.1	Saccharomyces_paradoxus	4932	15	U_scr	0	0	0	0	0	0	0	0	0	1	0	0	U	U	U	A	U
NM_001184588.1	Saccharomyces_uvarum	4932	15	U_una	0	0	0	0	0	0	0	0	0	1	1	0	U	U	U	A	U
NM_001184589.1	Saccharomyces_arboricola	4932	15	U_ind	0	0	0	0	0	1	0	0	0	0	0	0	N	U	U	U	U
NM_001184589.1	Saccharomyces_eubayanus	4932	15	U_ind	0	0	0	0	0	1	0	0	0	0	0	0	N	U	U	U	U
NM_001184589.1	Saccharomyces_kudriavzevii	4932	15	U_ind	0	0	0	0	0	1	0	0	0	0	0	0	N	U	U	U	U
NM_001184589.1	Saccharomyces_mikatae	4932	15	U_ind	0	0	0	0	0	1	0	0	0	0	0	0	N	U	U	U	U
NM_001184589.1	Saccharomyces_paradoxus	4932	15	N_dna	1	0	0	0	0	1	0	0	0	0	0	0	N	U	U	U	U							215(3.64102500203245e-05)	3.64103e-05
NM_001184589.1	Saccharomyces_uvarum	4932	15	U_ind	0	0	0	0	0	1	0	0	0	0	0	0	N	U	U	U	U
NM_001184590.1	Saccharomyces_arboricola	4932	15	A_orf	1	0	0	0	0	0	0	1	0	0	0	0	U	A	A	A	U			orf_25071(0)	0			225(0)	0
NM_001184590.1	Saccharomyces_eubayanus	4932	15	U_una	0	0	0	0	0	0	0	0	0	1	1	0	U	A	A	A	U
NM_001184590.1	Saccharomyces_kudriavzevii	4932	15	A_orf	1	1	1	1	0	0	0	1	0	0	0	0	U	A	A	A	U			orf_39646(0),orf_12732(0)	0			225(0)	0
NM_001184590.1	Saccharomyces_mikatae	4932	15	A_orf	1	1	1	1	0	0	0	1	0	0	0	0	U	A	A	A	U			orf_553(0)	0			225(0)	0
NM_001184590.1	Saccharomyces_paradoxus	4932	15	U_una	0	0	0	0	0	0	0	0	0	1	1	0	U	A	A	A	U
NM_001184590.1	Saccharomyces_uvarum	4932	15	U_una	0	0	0	0	0	0	0	0	0	1	1	0	U	A	A	A	U
NM_001184591.1	Saccharomyces_arboricola	4932	15	U_ind	0	0	0	0	0	1	0	0	0	1	0	0	A	N	U	U	A
NM_001184591.1	Saccharomyces_eubayanus	4932	15	N_dna	1	0	0	0	0	1	0	0	0	1	0	0	A	N	U	U	A							651(4.05875333342465e-11)	4.05875e-11
NM_001184591.1	Saccharomyces_kudriavzevii	4932	15	U_una	0	0	0	0	0	0	0	0	0	1	1	0	A	N	U	U	A
NM_001184591.1	Saccharomyces_mikatae	4932	15	N_dna	1	0	0	0	0	0	0	0	0	1	0	0	A	N	U	U	A							230(0)	0
NM_001184591.1	Saccharomyces_paradoxus	4932	15	A_orf	1	0	0	0	0	0	0	1	0	0	0	0	A	N	U	U	A			orf_20254(0)	0			230(0)	0
NM_001184591.1	Saccharomyces_uvarum	4932	15	A_orf	0	0	0	0	0	0	0	1	0	1	1	0	A	N	U	U	A			orf_35653(0.0474515672821957)	0.0474516
NM_001184592.3	Saccharomyces_arboricola	4932	15	N_dna	1	0	0	0	0	1	0	0	0	1	0	0	N	N	A	N	U							674(1.03113873057836e-05)	1.03114e-05
NM_001184592.3	Saccharomyces_eubayanus	4932	15	U_ind	0	0	0	0	0	1	0	0	0	1	0	0	N	N	A	N	U
NM_001184592.3	Saccharomyces_kudriavzevii	4932	15	A_orf	1	0	0	0	0	1	0	1	0	0	0	0	N	N	A	N	U			orf_49086(3.2342065359181e-08)	3.23421e-08			674(3.97120891726388e-10)	3.97121e-10
NM_001184592.3	Saccharomyces_mikatae	4932	15	N_dna	1	0	0	0	0	1	0	0	0	1	0	0	N	N	A	N	U							251(3.67167334314189e-07)	3.67167e-07
NM_001184592.3	Saccharomyces_paradoxus	4932	15	N_dna	1	0	0	0	0	1	0	0	0	1	1	0	N	N	A	N	U							251(1.33226762955019e-15)	1.33227e-15
NM_001184592.3	Saccharomyces_uvarum	4932	15	N_dna	1	0	0	0	0	1	0	0	0	1	0	0	N	N	A	N	U							251(2.7563190729829e-06)	2.75632e-06
NM_001184593.3	Saccharomyces_arboricola	4932	15	U_ind	0	0	0	0	0	1	0	0	0	1	0	0	A	U	U	U	U
NM_001184593.3	Saccharomyces_eubayanus	4932	15	U_ind	0	0	0	0	0	1	0	0	0	1	0	0	A	U	U	U	U
NM_001184593.3	Saccharomyces_kudriavzevii	4932	15	U_ind	0	0	0	0	0	1	0	0	0	0	0	0	A	U	U	U	U
NM_001184593.3	Saccharomyces_mikatae	4932	15	U_ind	0	0	0	0	0	1	0	0	0	1	0	0	A	U	U	U	U
NM_001184593.3	Saccharomyces_paradoxus	4932	15	A_orf	1	0	0	0	0	1	0	1	0	1	0	0	A	U	U	U	U			orf_13182(0.000407452825260557)	0.000407453			247(0.000102733380883624)	0.000102733
NM_001184593.3	Saccharomyces_uvarum	4932	15	U_ind	0	0	0	0	0	1	0	0	0	0	0	0	A	U	U	U	U
NM_001184594.1	Saccharomyces_arboricola	Saccharomyces	10	A_orf	0	0	0	0	0	1	0	1	0	1	0	0	N	A	N	A	A			orf_32452(0.000161904273899616),orf_33178(7.16093850883226e-12)	7.16094e-12
NM_001184594.1	Saccharomyces_eubayanus	Saccharomyces	10	A_gen	1	1	1	1	0	1	1	1	1	1	0	0	N	A	N	A	A	rna2308(1.33226762955019e-15)	1.33227e-15	orf_35295(0)	0	orf_5597(2.1094237467878e-15)	2.10942e-15	462(0)	0
NM_001184594.1	Saccharomyces_kudriavzevii	Saccharomyces	10	N_dna	1	0	0	0	0	0	0	0	0	0	0	0	N	A	N	A	A							463(0)	0
NM_001184594.1	Saccharomyces_mikatae	Saccharomyces	10	A_orf	1	0	0	0	0	0	0	1	0	0	0	0	N	A	N	A	A			orf_35903(1.13403169077486e-08)	1.13403e-08			463(0)	0
NM_001184594.1	Saccharomyces_paradoxus	Saccharomyces	10	N_cds	1	1	1	1	0	0	0	0	0	0	0	0	N	A	N	A	A							463(0)	0
NM_001184594.1	Saccharomyces_uvarum	Saccharomyces	10	A_orf	1	0	0	0	0	1	0	1	0	1	0	0	N	A	N	A	A			orf_7052(1.19509629969983e-08)	1.1951e-08			40(0)	0
NM_001184595.3	Saccharomyces_arboricola	4932	15	U_ind	0	0	0	0	0	1	0	0	0	1	0	0	N	U	U	U	U
NM_001184595.3	Saccharomyces_eubayanus	4932	15	U_ind	0	0	0	0	0	1	0	0	0	1	0	0	N	U	U	U	U
NM_001184595.3	Saccharomyces_kudriavzevii	4932	15	U_una	0	0	0	0	0	1	0	0	0	1	1	0	N	U	U	U	U
NM_001184595.3	Saccharomyces_mikatae	4932	15	U_ind	0	0	0	0	0	1	0	0	0	1	0	0	N	U	U	U	U
NM_001184595.3	Saccharomyces_paradoxus	4932	15	N_dna	1	0	0	0	0	1	0	0	0	0	0	0	N	U	U	U	U							244(0.00122871843228811)	0.00122872
NM_001184595.3	Saccharomyces_uvarum	4932	15	U_una	0	0	0	0	0	1	0	0	0	1	1	0	N	U	U	U	U
NM_001184596.1	Saccharomyces_arboricola	4932	15	U_ind	0	0	0	0	0	1	0	0	0	0	0	0	N	U	U	U	U
NM_001184596.1	Saccharomyces_eubayanus	4932	15	U_ind	0	0	0	0	0	1	0	0	0	0	0	0	N	U	U	U	U
NM_001184596.1	Saccharomyces_kudriavzevii	4932	15	U_ind	0	0	0	0	0	1	0	0	0	0	0	0	N	U	U	U	U
NM_001184596.1	Saccharomyces_mikatae	4932	15	U_ind	0	0	0	0	0	1	0	0	0	0	0	0	N	U	U	U	U
NM_001184596.1	Saccharomyces_paradoxus	4932	15	N_dna	1	0	0	0	0	0	0	0	0	0	0	0	N	U	U	U	U							679(0.00265591281349886)	0.00265591
NM_001184596.1	Saccharomyces_uvarum	4932	15	U_una	0	0	0	0	0	0	0	0	0	1	1	0	N	U	U	U	U
NM_001184597.1	Saccharomyces_arboricola	4932	15	U_scr	0	0	0	0	0	0	0	0	0	1	0	0	N	N	U	U	U
NM_001184597.1	Saccharomyces_eubayanus	4932	15	U_scr	0	0	0	0	0	0	0	0	0	1	0	0	N	N	U	U	U
NM_001184597.1	Saccharomyces_kudriavzevii	4932	15	U_una	0	0	0	0	0	0	0	0	0	1	1	0	N	N	U	U	U
NM_001184597.1	Saccharomyces_mikatae	4932	15	N_dna	1	0	0	0	0	0	0	0	0	1	0	0	N	N	U	U	U							695(7.08337695403127e-05)	7.08338e-05
NM_001184597.1	Saccharomyces_paradoxus	4932	15	N_dna	1	0	0	0	0	1	0	0	0	0	0	0	N	N	U	U	U							272(3.81574771779469e-11)	3.81575e-11
NM_001184597.1	Saccharomyces_uvarum	4932	15	U_una	0	0	0	0	0	0	0	0	0	1	1	0	N	N	U	U	U
NM_001184598.3	Saccharomyces_arboricola	Saccharomyces	10	U_una	0	0	0	0	0	0	0	0	0	1	1	0	A	A	U	U	A
NM_001184598.3	Saccharomyces_eubayanus	Saccharomyces	10	U_una	0	0	0	0	0	0	0	0	0	1	1	0	A	A	U	U	A
NM_001184598.3	Saccharomyces_kudriavzevii	Saccharomyces	10	U_una	0	0	0	0	0	0	0	0	0	1	1	0	A	A	U	U	A
NM_001184598.3	Saccharomyces_mikatae	Saccharomyces	10	A_gen	0	0	0	0	0	0	1	0	0	1	0	0	A	A	U	U	A	g5074.t1(0)	0
NM_001184598.3	Saccharomyces_paradoxus	Saccharomyces	10	A_gen	1	1	1	1	0	0	1	1	1	0	0	0	A	A	U	U	A	g899.t1(2.98960856071062e-11)	2.98961e-11	orf_29653(3.22223869808624e-09)	3.22224e-09	orf_1792(3.91630727847314e-10)	3.91631e-10	468(0)	0
NM_001184598.3	Saccharomyces_uvarum	Saccharomyces	10	A_orf	0	0	0	0	0	0	0	1	0	1	1	0	A	A	U	U	A			orf_22890(0.0099402743605701),orf_22785(0.00409825477821746)	0.00409825
NM_001184599.3	Saccharomyces_arboricola	4932	15	U_una	0	0	0	0	0	0	0	0	0	1	1	0	A	U	N	U	U
NM_001184599.3	Saccharomyces_eubayanus	4932	15	U_una	0	0	0	0	0	0	0	0	0	1	1	0	A	U	N	U	U
NM_001184599.3	Saccharomyces_kudriavzevii	4932	15	N_dna	1	0	0	0	0	0	0	0	0	1	1	0	A	U	N	U	U							689(0.0435548350266585)	0.0435548
NM_001184599.3	Saccharomyces_mikatae	4932	15	U_scr	0	0	0	0	0	0	0	0	0	1	0	0	A	U	N	U	U
NM_001184599.3	Saccharomyces_paradoxus	4932	15	A_orf	1	0	0	0	0	0	0	1	0	0	1	0	A	U	N	U	U			orf_26017(1.11688436277291e-13),orf_29655(1.72894500038989e-06),orf_29644(1.11688436277291e-13),orf_26018(1.72894500038989e-06),orf_765(1.11688436277291e-13)	1.11688e-13			689(0)	0
NM_001184599.3	Saccharomyces_uvarum	4932	15	U_una	0	0	0	0	0	0	0	0	0	1	1	0	A	U	N	U	U
NM_001184600.1	Saccharomyces_arboricola	4932	15	U_una	0	0	0	0	0	0	0	0	0	1	1	0	A	U	A	U	U
NM_001184600.1	Saccharomyces_eubayanus	4932	15	U_una	0	0	0	0	0	0	0	0	0	1	1	0	A	U	A	U	U
NM_001184600.1	Saccharomyces_kudriavzevii	4932	15	A_orf	1	0	0	0	0	0	0	1	0	1	1	0	A	U	A	U	U			orf_29920(0.0339603553327883)	0.0339604			690(7.81405992937856e-05)	7.81406e-05
NM_001184600.1	Saccharomyces_mikatae	4932	15	U_scr	0	0	0	0	0	0	0	0	0	1	0	0	A	U	A	U	U
NM_001184600.1	Saccharomyces_paradoxus	4932	15	A_orf	1	0	0	0	0	0	0	1	0	0	1	0	A	U	A	U	U			orf_130(1.24837208217432e-05),orf_763(1.24837208217432e-05),orf_26019(1.24837208217432e-05)	1.24837e-05			690(0)	0
NM_001184600.1	Saccharomyces_uvarum	4932	15	U_una	0	0	0	0	0	0	0	0	0	1	1	0	A	U	A	U	U
NM_001184601.1	Saccharomyces_arboricola	4932	15	U_una	0	0	0	0	0	0	0	0	0	1	1	0	N	U	U	U	U
NM_001184601.1	Saccharomyces_eubayanus	4932	15	U_una	0	0	0	0	0	0	0	0	0	1	1	0	N	U	U	U	U
NM_001184601.1	Saccharomyces_kudriavzevii	4932	15	U_una	0	0	0	0	0	0	0	0	0	1	1	0	N	U	U	U	U
NM_001184601.1	Saccharomyces_mikatae	4932	15	U_una	0	0	0	0	0	0	0	0	0	1	1	0	N	U	U	U	U
NM_001184601.1	Saccharomyces_paradoxus	4932	15	N_cds	1	1	1	1	0	0	0	0	0	1	1	0	N	U	U	U	U							276(1.54986159905945e-06)	1.54986e-06
NM_001184601.1	Saccharomyces_uvarum	4932	15	U_una	0	0	0	0	0	0	0	0	0	1	1	0	N	U	U	U	U
NM_001184602.3	Saccharomyces_arboricola	4932	15	U_una	0	0	0	0	0	0	0	0	0	1	1	0	N	U	U	U	U
NM_001184602.3	Saccharomyces_eubayanus	4932	15	U_una	0	0	0	0	0	0	0	0	0	1	1	0	N	U	U	U	U
NM_001184602.3	Saccharomyces_kudriavzevii	4932	15	U_una	0	0	0	0	0	0	0	0	0	1	1	0	N	U	U	U	U
NM_001184602.3	Saccharomyces_mikatae	4932	15	U_una	0	0	0	0	0	0	0	0	0	1	1	0	N	U	U	U	U
NM_001184602.3	Saccharomyces_paradoxus	4932	15	N_cds	1	1	1	1	0	0	0	0	0	1	1	0	N	U	U	U	U							277(0)	0
NM_001184602.3	Saccharomyces_uvarum	4932	15	U_una	0	0	0	0	0	0	0	0	0	1	1	0	N	U	U	U	U
NM_001184603.1	Saccharomyces_arboricola	4932	15	N_cds	1	1	1	1	0	1	0	0	0	0	0	0	U	N	U	N	N							290(0.000600123329490554)	0.000600123
NM_001184603.1	Saccharomyces_eubayanus	4932	15	N_cds	1	1	1	1	0	1	0	0	0	0	0	0	U	N	U	N	N							289(0.000880295760064209)	0.000880296
NM_001184603.1	Saccharomyces_kudriavzevii	4932	15	U_una	0	0	0	0	0	0	0	0	0	1	1	0	U	N	U	N	N
NM_001184603.1	Saccharomyces_mikatae	4932	15	N_dna	1	0	0	0	0	0	0	0	0	1	1	0	U	N	U	N	N							290(0.000144313033968779)	0.000144313
NM_001184603.1	Saccharomyces_paradoxus	4932	15	U_una	0	0	0	0	0	0	0	0	0	1	1	0	U	N	U	N	N
NM_001184603.1	Saccharomyces_uvarum	4932	15	N_dna	1	0	0	0	0	0	0	0	0	1	1	0	U	N	U	N	N							290(0.000115071751852547)	0.000115072
NM_001184604.1	Saccharomyces_arboricola	4932	15	N_dna	1	0	0	0	0	0	0	0	0	0	0	0	N	A	N	N	U							732(0.0051129029049739)	0.0051129
NM_001184604.1	Saccharomyces_eubayanus	4932	15	U_ind	0	0	0	0	0	1	0	0	0	0	0	0	N	A	N	N	U
NM_001184604.1	Saccharomyces_kudriavzevii	4932	15	N_dna	1	0	0	0	0	1	0	0	0	0	0	0	N	A	N	N	U							732(6.98639939766821e-05)	6.9864e-05
NM_001184604.1	Saccharomyces_mikatae	4932	15	A_orf	1	1	1	1	0	1	0	1	0	0	0	0	N	A	N	N	U			orf_47631(0.0494010705860634)	0.0494011			732(4.88498130835069e-15)	4.88498e-15
NM_001184604.1	Saccharomyces_paradoxus	4932	15	N_dna	1	0	0	0	0	0	0	0	0	0	0	0	N	A	N	N	U							309(0)	0
NM_001184604.1	Saccharomyces_uvarum	4932	15	U_scr	0	0	0	0	0	0	0	0	0	1	0	0	N	A	N	N	U
NM_001184605.1	Saccharomyces_arboricola	4932	15	U_una	0	0	0	0	0	0	0	0	0	1	1	0	U	U	U	U	U
NM_001184605.1	Saccharomyces_eubayanus	4932	15	U_una	0	0	0	0	0	0	0	0	0	1	1	0	U	U	U	U	U
NM_001184605.1	Saccharomyces_kudriavzevii	4932	15	U_una	0	0	0	0	0	1	0	0	0	1	1	0	U	U	U	U	U
NM_001184605.1	Saccharomyces_mikatae	4932	15	U_una	0	0	0	0	0	0	0	0	0	1	1	0	U	U	U	U	U
NM_001184605.1	Saccharomyces_paradoxus	4932	15	U_una	0	0	0	0	0	0	0	0	0	1	1	0	U	U	U	U	U
NM_001184605.1	Saccharomyces_uvarum	4932	15	U_una	0	0	0	0	0	0	0	0	0	1	1	0	U	U	U	U	U
NM_001184608.1	Saccharomyces_arboricola	4932	15	U_ind	0	0	0	0	0	1	0	0	0	0	0	0	U	U	U	U	U
NM_001184608.1	Saccharomyces_eubayanus	4932	15	U_ind	0	0	0	0	0	1	0	0	0	0	0	0	U	U	U	U	U
NM_001184608.1	Saccharomyces_kudriavzevii	4932	15	U_scr	0	0	0	0	0	0	0	0	0	1	0	0	U	U	U	U	U
NM_001184608.1	Saccharomyces_mikatae	4932	15	U_una	0	0	0	0	0	0	0	0	0	1	1	0	U	U	U	U	U
NM_001184608.1	Saccharomyces_paradoxus	4932	15	U_una	0	0	0	0	0	0	0	0	0	1	1	0	U	U	U	U	U
NM_001184608.1	Saccharomyces_uvarum	4932	15	U_scr	0	0	0	0	0	0	0	0	0	1	0	0	U	U	U	U	U
NM_001184609.1	Saccharomyces_arboricola	4932	15	U_ind	0	0	0	0	0	1	0	0	0	0	0	0	U	U	U	U	U
NM_001184609.1	Saccharomyces_eubayanus	4932	15	U_ind	0	0	0	0	0	1	0	0	0	0	0	0	U	U	U	U	U
NM_001184609.1	Saccharomyces_kudriavzevii	4932	15	U_scr	0	0	0	0	0	0	0	0	0	1	0	0	U	U	U	U	U
NM_001184609.1	Saccharomyces_mikatae	4932	15	U_una	0	0	0	0	0	0	0	0	0	1	1	0	U	U	U	U	U
NM_001184609.1	Saccharomyces_paradoxus	4932	15	U_una	0	0	0	0	0	0	0	0	0	1	1	0	U	U	U	U	U
NM_001184609.1	Saccharomyces_uvarum	4932	15	U_scr	0	0	0	0	0	0	0	0	0	1	0	0	U	U	U	U	U
NM_001184610.1	Saccharomyces_arboricola	4932	15	U_ind	0	0	0	0	0	1	0	0	0	0	0	0	U	U	N	U	U
NM_001184610.1	Saccharomyces_eubayanus	4932	15	U_scr	0	0	0	0	0	0	0	0	0	1	0	0	U	U	N	U	U
NM_001184610.1	Saccharomyces_kudriavzevii	4932	15	N_dna	1	0	0	0	0	1	0	0	0	0	0	0	U	U	N	U	U							762(0.0458283494510936)	0.0458283
NM_001184610.1	Saccharomyces_mikatae	4932	15	U_una	0	0	0	0	0	0	0	0	0	1	1	0	U	U	N	U	U
NM_001184610.1	Saccharomyces_paradoxus	4932	15	U_ind	0	0	0	0	0	1	0	0	0	0	0	0	U	U	N	U	U
NM_001184610.1	Saccharomyces_uvarum	4932	15	U_una	0	0	0	0	0	0	0	0	0	1	1	0	U	U	N	U	U
NM_001184612.1	Saccharomyces_arboricola	4932	15	U_ind	0	0	0	0	0	1	0	0	0	0	0	0	A	A	U	U	U
NM_001184612.1	Saccharomyces_eubayanus	4932	15	U_ind	0	0	0	0	0	1	0	0	0	0	0	0	A	A	U	U	U
NM_001184612.1	Saccharomyces_kudriavzevii	4932	15	U_una	0	0	0	0	0	0	0	0	0	0	1	0	A	A	U	U	U
NM_001184612.1	Saccharomyces_mikatae	4932	15	A_orf	1	0	0	0	0	0	0	1	0	0	0	0	A	A	U	U	U			orf_20363(9.20114463482946e-05),orf_20454(1.04579668258609e-08)	1.0458e-08			342(0)	0
NM_001184612.1	Saccharomyces_paradoxus	4932	15	A_orf	1	0	0	0	0	0	0	1	0	0	0	0	A	A	U	U	U			orf_48764(0)	0			765(0)	0
NM_001184612.1	Saccharomyces_uvarum	4932	15	U_una	0	0	0	0	0	0	0	0	0	1	1	0	A	A	U	U	U
NM_001184613.1	Saccharomyces_arboricola	4932	15	A_gen	1	0	0	0	0	1	1	0	1	0	0	0	N	N	A	A	N	rna2495(0.0282851564324217)	0.0282852			orf_6215(0.0490024715565047)	0.0490025	780(7.75712827305597e-11)	7.75713e-11
NM_001184613.1	Saccharomyces_eubayanus	4932	15	N_dna	1	0	0	0	0	1	0	0	0	0	0	0	N	N	A	A	N							778(8.06421208032759e-07)	8.06421e-07
NM_001184613.1	Saccharomyces_kudriavzevii	4932	15	A_orf	1	0	0	0	0	1	0	1	0	0	0	0	N	N	A	A	N			orf_33633(0.0242379162838104)	0.0242379			780(1.08703046564074e-11)	1.08703e-11
NM_001184613.1	Saccharomyces_mikatae	4932	15	N_dna	1	0	0	0	0	1	0	0	0	0	0	0	N	N	A	A	N							780(3.65388719281157e-10)	3.65389e-10
NM_001184613.1	Saccharomyces_paradoxus	4932	15	N_dna	1	0	0	0	0	1	0	0	0	0	0	0	N	N	A	A	N							357(0)	0
NM_001184613.1	Saccharomyces_uvarum	4932	15	N_dna	1	0	0	0	0	1	0	0	0	0	0	0	N	N	A	A	N							357(7.33511127926079e-06)	7.33511e-06
NM_001184614.1	Saccharomyces_arboricola	4932	15	U_scr	0	0	0	0	0	0	0	0	0	1	0	0	A	U	N	U	U
NM_001184614.1	Saccharomyces_eubayanus	4932	15	U_ind	0	0	0	0	0	1	0	0	0	1	0	0	A	U	N	U	U
NM_001184614.1	Saccharomyces_kudriavzevii	4932	15	N_dna	1	0	0	0	0	1	0	0	0	1	1	0	A	U	N	U	U							345(0.000894294839000831)	0.000894295
NM_001184614.1	Saccharomyces_mikatae	4932	15	U_una	0	0	0	0	0	0	0	0	0	1	1	0	A	U	N	U	U
NM_001184614.1	Saccharomyces_paradoxus	4932	15	A_orf	1	0	0	0	0	0	0	1	0	0	0	0	A	U	N	U	U			orf_40705(0.00023952223551893)	0.000239522			768(0)	0
NM_001184614.1	Saccharomyces_uvarum	4932	15	U_una	0	0	0	0	0	0	0	0	0	1	1	0	A	U	N	U	U
NM_001184615.1	Saccharomyces_arboricola	4932	15	U_ind	0	0	0	0	0	1	0	0	0	0	0	0	N	N	U	U	U
NM_001184615.1	Saccharomyces_eubayanus	4932	15	U_ind	0	0	0	0	0	1	0	0	0	1	0	0	N	N	U	U	U
NM_001184615.1	Saccharomyces_kudriavzevii	4932	15	U_ind	0	0	0	0	0	1	0	0	0	0	0	0	N	N	U	U	U
NM_001184615.1	Saccharomyces_mikatae	4932	15	N_dna	1	0	0	0	0	1	0	0	0	0	0	0	N	N	U	U	U							347(0.0461701538600915)	0.0461702
NM_001184615.1	Saccharomyces_paradoxus	4932	15	N_dna	1	0	0	0	0	1	0	0	0	0	0	0	N	N	U	U	U							770(0)	0
NM_001184615.1	Saccharomyces_uvarum	4932	15	U_ind	0	0	0	0	0	1	0	0	0	1	0	0	N	N	U	U	U
NM_001184616.1	Saccharomyces_arboricola	4932	15	N_dna	1	0	0	0	0	1	0	0	0	1	0	0	N	A	N	N	U							349(0.00047229320440545)	0.000472293
NM_001184616.1	Saccharomyces_eubayanus	4932	15	U_ind	0	0	0	0	0	1	0	0	0	1	0	0	N	A	N	N	U
NM_001184616.1	Saccharomyces_kudriavzevii	4932	15	N_cds	1	1	1	1	0	1	0	0	0	1	1	0	N	A	N	N	U							772(4.23939439109233e-10)	4.23939e-10
NM_001184616.1	Saccharomyces_mikatae	4932	15	A_orf	0	0	0	0	0	0	0	1	0	1	1	0	N	A	N	N	U			orf_7436(0.00255002222171363)	0.00255002
NM_001184616.1	Saccharomyces_paradoxus	4932	15	N_dna	1	0	0	0	0	0	0	0	0	1	0	0	N	A	N	N	U							772(0)	0
NM_001184616.1	Saccharomyces_uvarum	4932	15	U_una	0	0	0	0	0	0	0	0	0	1	1	0	N	A	N	N	U
NM_001184617.1	Saccharomyces_arboricola	4932	15	N_dna	1	0	0	0	0	1	0	0	0	0	0	0	N	N	U	N	U							351(0.0190668186905045)	0.0190668
NM_001184617.1	Saccharomyces_eubayanus	4932	15	U_scr	0	0	0	0	0	0	0	0	0	1	0	0	N	N	U	N	U
NM_001184617.1	Saccharomyces_kudriavzevii	4932	15	U_ind	0	0	0	0	0	1	0	0	0	0	0	0	N	N	U	N	U
NM_001184617.1	Saccharomyces_mikatae	4932	15	N_dna	1	0	0	0	0	0	0	0	0	0	0	0	N	N	U	N	U							351(0.0415007984686511)	0.0415008
NM_001184617.1	Saccharomyces_paradoxus	4932	15	N_dna	1	0	0	0	0	0	0	0	0	0	0	0	N	N	U	N	U							351(6.45814109256904e-06)	6.45814e-06
NM_001184617.1	Saccharomyces_uvarum	4932	15	U_ind	0	0	0	0	0	1	0	0	0	0	0	0	N	N	U	N	U
NM_001184618.1	Saccharomyces_arboricola	4932	15	U_una	0	0	0	0	0	0	0	0	0	1	1	0	U	U	U	U	U
NM_001184618.1	Saccharomyces_eubayanus	4932	15	U_scr	0	0	0	0	0	0	0	0	0	1	0	0	U	U	U	U	U
NM_001184618.1	Saccharomyces_kudriavzevii	4932	15	U_una	0	0	0	0	0	0	0	0	0	1	1	0	U	U	U	U	U
NM_001184618.1	Saccharomyces_mikatae	4932	15	U_ind	0	0	0	0	0	1	0	0	0	0	0	0	U	U	U	U	U
NM_001184618.1	Saccharomyces_paradoxus	4932	15	U_ind	0	0	0	0	0	1	0	0	0	0	0	0	U	U	U	U	U
NM_001184618.1	Saccharomyces_uvarum	4932	15	U_una	0	0	0	0	0	0	0	0	0	1	1	0	U	U	U	U	U
NM_001184620.1	Saccharomyces_arboricola	4932	15	U_una	0	0	0	0	0	0	0	0	0	1	1	0	N	N	U	U	U
NM_001184620.1	Saccharomyces_eubayanus	4932	15	N_cds	1	1	1	1	0	1	0	0	0	1	1	0	N	N	U	U	U							795(0.0012880364891843)	0.00128804
NM_001184620.1	Saccharomyces_kudriavzevii	4932	15	U_ind	0	0	0	0	0	1	0	0	0	1	0	0	N	N	U	U	U
NM_001184620.1	Saccharomyces_mikatae	4932	15	N_cds	1	1	1	1	0	1	0	0	0	0	0	0	N	N	U	U	U							797(0.000349333032925281)	0.000349333
NM_001184620.1	Saccharomyces_paradoxus	4932	15	N_cds	1	1	1	1	0	0	0	0	0	0	0	0	N	N	U	U	U							797(0)	0
NM_001184620.1	Saccharomyces_uvarum	4932	15	U_una	0	0	0	0	0	0	0	0	0	1	1	0	N	N	U	U	U
NM_001184621.3	Saccharomyces_arboricola	4932	15	N_dna	1	0	0	0	0	0	0	0	0	0	0	0	A	U	A	N	U							375(3.99680288865056e-15)	3.9968e-15
NM_001184621.3	Saccharomyces_eubayanus	4932	15	N_dna	1	0	0	0	0	0	0	0	0	1	1	0	A	U	A	N	U							796(9.49810693429143e-08)	9.49811e-08
NM_001184621.3	Saccharomyces_kudriavzevii	4932	15	A_orf	0	0	0	0	0	0	0	1	0	1	1	0	A	U	A	N	U			orf_30375(6.73773471682182e-07),orf_8922(0.00458090247925569),orf_16873(0.000125984581343275),orf_8523(0.0122124655445699),orf_18501(0.000125984581343275),orf_2623(0.000241902248938053),orf_22433(0.00238304465114414),orf_3426(1.77259071310054e-05),orf_25800(0.000893879178796686),orf_23426(9.08932269966245e-05),orf_8886(0.000125984581343275)	6.73773e-07
NM_001184621.3	Saccharomyces_mikatae	4932	15	U_una	0	0	0	0	0	0	0	0	0	1	1	0	A	U	A	N	U
NM_001184621.3	Saccharomyces_paradoxus	4932	15	A_orf	0	0	0	0	0	0	0	1	0	1	1	0	A	U	A	N	U			orf_2783(0.015401351783278),orf_3575(0.000453213519060469),orf_2713(0.015401351783278)	0.000453214
NM_001184621.3	Saccharomyces_uvarum	4932	15	U_una	0	0	0	0	0	0	0	0	0	1	1	0	A	U	A	N	U
NM_001184622.1	Saccharomyces_arboricola	4932	15	U_una	0	0	0	0	0	0	0	0	0	1	1	0	N	U	U	U	U
NM_001184622.1	Saccharomyces_eubayanus	4932	15	U_ind	0	0	0	0	0	1	0	0	0	1	0	0	N	U	U	U	U
NM_001184622.1	Saccharomyces_kudriavzevii	4932	15	U_una	0	0	0	0	0	0	0	0	0	1	1	0	N	U	U	U	U
NM_001184622.1	Saccharomyces_mikatae	4932	15	U_una	0	0	0	0	0	0	0	0	0	1	1	0	N	U	U	U	U
NM_001184622.1	Saccharomyces_paradoxus	4932	15	N_dna	1	0	0	0	0	0	0	0	0	0	0	0	N	U	U	U	U							382(0)	0
NM_001184622.1	Saccharomyces_uvarum	4932	15	N_cds	1	1	1	1	0	1	0	0	0	1	1	0	N	U	U	U	U							805(0)	0
NM_001184623.1	Saccharomyces_arboricola	4932	15	U_una	0	0	0	0	0	0	0	0	0	1	1	0	U	U	U	U	U
NM_001184623.1	Saccharomyces_eubayanus	4932	15	U_una	0	0	0	0	0	0	0	0	0	1	1	0	U	U	U	U	U
NM_001184623.1	Saccharomyces_kudriavzevii	4932	15	U_una	0	0	0	0	0	0	0	0	0	1	1	0	U	U	U	U	U
NM_001184623.1	Saccharomyces_mikatae	4932	15	U_una	0	0	0	0	0	0	0	0	0	1	1	0	U	U	U	U	U
NM_001184623.1	Saccharomyces_paradoxus	4932	15	U_scr	0	0	0	0	0	0	0	0	0	1	0	0	U	U	U	U	U
NM_001184623.1	Saccharomyces_uvarum	4932	15	U_una	0	0	0	0	0	0	0	0	0	1	1	0	U	U	U	U	U
NM_001184624.1	Saccharomyces_arboricola	4932	15	N_cds	1	1	1	1	0	1	0	0	0	0	0	0	N	N	U	N	U							387(0.0104206326107151)	0.0104206
NM_001184624.1	Saccharomyces_eubayanus	4932	15	N_dna	1	0	0	0	0	1	0	0	0	0	0	0	N	N	U	N	U							386(4.13534084753309e-08)	4.13534e-08
NM_001184624.1	Saccharomyces_kudriavzevii	4932	15	U_una	0	0	0	0	0	0	0	0	0	1	1	0	N	N	U	N	U
NM_001184624.1	Saccharomyces_mikatae	4932	15	N_cds	1	1	1	1	0	0	0	0	0	1	1	0	N	N	U	N	U							810(0)	0
NM_001184624.1	Saccharomyces_paradoxus	4932	15	N_dna	1	0	0	0	0	0	0	0	0	0	0	0	N	N	U	N	U							387(0)	0
NM_001184624.1	Saccharomyces_uvarum	4932	15	U_una	0	0	0	0	0	0	0	0	0	1	1	0	N	N	U	N	U
NM_001184625.1	Saccharomyces_arboricola	4932	15	U_ind	0	0	0	0	0	1	0	0	0	0	0	0	U	U	U	U	U
NM_001184625.1	Saccharomyces_eubayanus	4932	15	U_ind	0	0	0	0	0	1	0	0	0	0	0	0	U	U	U	U	U
NM_001184625.1	Saccharomyces_kudriavzevii	4932	15	U_una	0	0	0	0	0	0	0	0	0	1	1	0	U	U	U	U	U
NM_001184625.1	Saccharomyces_mikatae	4932	15	U_una	0	0	0	0	0	0	0	0	0	1	1	0	U	U	U	U	U
NM_001184625.1	Saccharomyces_paradoxus	4932	15	U_ind	0	0	0	0	0	1	0	0	0	0	0	0	U	U	U	U	U
NM_001184625.1	Saccharomyces_uvarum	4932	15	U_ind	0	0	0	0	0	1	0	0	0	0	0	0	U	U	U	U	U
NM_001184626.1	Saccharomyces_arboricola	4932	15	U_una	0	0	0	0	0	0	0	0	0	1	1	0	U	U	U	U	U
NM_001184626.1	Saccharomyces_eubayanus	4932	15	U_una	0	0	0	0	0	0	0	0	0	1	1	0	U	U	U	U	U
NM_001184626.1	Saccharomyces_kudriavzevii	4932	15	U_una	0	0	0	0	0	0	0	0	0	1	1	0	U	U	U	U	U
NM_001184626.1	Saccharomyces_mikatae	4932	15	U_una	0	0	0	0	0	0	0	0	0	1	1	0	U	U	U	U	U
NM_001184626.1	Saccharomyces_paradoxus	4932	15	U_una	0	0	0	0	0	0	0	0	0	1	1	0	U	U	U	U	U
NM_001184626.1	Saccharomyces_uvarum	4932	15	U_una	0	0	0	0	0	0	0	0	0	1	1	0	U	U	U	U	U
NM_001184627.1	Saccharomyces_arboricola	4932	15	U_ind	0	0	0	0	0	1	0	0	0	0	0	0	U	U	U	U	U
NM_001184627.1	Saccharomyces_eubayanus	4932	15	U_ind	0	0	0	0	0	1	0	0	0	0	0	0	U	U	U	U	U
NM_001184627.1	Saccharomyces_kudriavzevii	4932	15	U_ind	0	0	0	0	0	1	0	0	0	0	0	0	U	U	U	U	U
NM_001184627.1	Saccharomyces_mikatae	4932	15	U_ind	0	0	0	0	0	1	0	0	0	0	0	0	U	U	U	U	U
NM_001184627.1	Saccharomyces_paradoxus	4932	15	U_ind	0	0	0	0	0	1	0	0	0	0	0	0	U	U	U	U	U
NM_001184627.1	Saccharomyces_uvarum	4932	15	U_ind	0	0	0	0	0	1	0	0	0	0	0	0	U	U	U	U	U
NM_001184628.1	Saccharomyces_arboricola	4932	15	N_dna	1	0	0	0	0	0	0	0	0	0	0	0	A	A	A	N	A							422(1.01252339845814e-13)	1.01252e-13
NM_001184628.1	Saccharomyces_eubayanus	4932	15	A_orf	1	1	1	1	0	0	0	1	0	0	0	0	A	A	A	N	A			orf_36863(0.0484473652860284),orf_3684(0.0103091819645363),orf_40008(0.0484473652860284),orf_19304(0.0191463604154671)	0.0103092			421(1.44551037806195e-13)	1.44551e-13
NM_001184628.1	Saccharomyces_kudriavzevii	4932	15	A_orf	1	0	0	0	0	0	0	1	0	0	1	0	A	A	A	N	A			orf_22752(0.00637187259238425),orf_15895(0.0088286141454591),orf_50946(0.0234614979053837),orf_20127(0.00459660450468036),orf_39207(0.00637187259238425),orf_24550(0.0088286141454591),orf_17427(0.0234614979053837),orf_29332(0.0234614979053837)	0.0045966			422(4.9960036108132e-15)	4.996e-15
NM_001184628.1	Saccharomyces_mikatae	4932	15	A_orf	1	0	0	0	0	0	0	1	0	0	1	0	A	A	A	N	A			orf_22796(0.0267792916994098),orf_36067(0.0267792916994098),orf_30133(0.000549726878305012)	0.000549727			845(0)	0
NM_001184628.1	Saccharomyces_paradoxus	4932	15	A_orf	1	0	0	0	0	1	0	1	0	0	0	0	A	A	A	N	A			orf_22591(7.51056667781524e-05)	7.51057e-05			422(1.11022302462516e-15)	1.11022e-15
NM_001184628.1	Saccharomyces_uvarum	4932	15	A_orf	1	0	0	0	0	0	0	1	0	0	1	0	A	A	A	N	A			orf_30108(0.0478933823272456),orf_13477(0.0478933823272456),orf_25712(0.0109722406149502),orf_22373(0.00453424510861222),orf_24428(0.0109722406149502),orf_38234(0.0147260952213071),orf_3304(0.0109722406149502)	0.00453425			422(0)	0
NM_001184629.1	Saccharomyces_arboricola	4932	15	N_dna	1	0	0	0	0	1	0	0	0	0	0	0	N	N	N	N	N							577(0.00115440271648026)	0.0011544
NM_001184629.1	Saccharomyces_eubayanus	4932	15	N_cds	1	1	1	1	0	1	0	0	0	0	0	0	N	N	N	N	N							575(2.66603344334371e-05)	2.66603e-05
NM_001184629.1	Saccharomyces_kudriavzevii	4932	15	N_dna	1	0	0	0	0	0	0	0	0	0	0	0	N	N	N	N	N							577(5.88734850448525e-06)	5.88735e-06
NM_001184629.1	Saccharomyces_mikatae	4932	15	N_dna	1	0	0	0	0	1	0	0	0	0	0	0	N	N	N	N	N							577(0.00590754892333134)	0.00590755
NM_001184629.1	Saccharomyces_paradoxus	4932	15	N_dna	1	0	0	0	0	0	0	0	0	0	0	0	N	N	N	N	N							154(3.00613110474357e-05)	3.00613e-05
NM_001184629.1	Saccharomyces_uvarum	4932	15	N_cds	1	1	1	1	0	0	0	0	0	0	0	0	N	N	N	N	N							577(3.32541355652083e-06)	3.32541e-06
NM_001184631.1	Saccharomyces_arboricola	Saccharomyces	10	A_gen	1	1	1	1	0	0	1	1	1	0	1	0	A	A	A	A	A	rna2814(0)	0	orf_42622(0.0272753803484266),orf_41726(0)	0	orf_7078(0)	0	539(0)	0
NM_001184631.1	Saccharomyces_eubayanus	Saccharomyces	10	A_orf	1	1	1	1	0	0	0	1	0	0	0	0	A	A	A	A	A			orf_27363(0)	0			537(0)	0
NM_001184631.1	Saccharomyces_kudriavzevii	Saccharomyces	10	A_gen	1	1	1	1	0	0	1	1	1	0	0	0	A	A	A	A	A	g1268.t1(0)	0	orf_31382(0)	0	orf_2661(0)	0	539(0)	0
NM_001184631.1	Saccharomyces_mikatae	Saccharomyces	10	A_gen	1	1	1	1	0	0	1	1	0	0	0	0	A	A	A	A	A	g3647.t1(0)	0	orf_38178(0)	0			539(0)	0
NM_001184631.1	Saccharomyces_paradoxus	Saccharomyces	10	A_gen	1	1	1	1	0	0	1	1	1	0	0	0	A	A	A	A	A	g3086.t1(0)	0	orf_13645(0)	0	orf_7329(0)	0	116(0)	0
NM_001184631.1	Saccharomyces_uvarum	Saccharomyces	10	A_gen	1	1	1	1	0	0	1	1	1	0	0	0	A	A	A	A	A	g2068.t1(0)	0	orf_35034(0)	0	orf_4570(0)	0	539(0)	0
NM_001184632.3	Saccharomyces_arboricola	4932	15	A_orf	1	1	1	1	0	1	0	1	0	0	0	0	N	N	N	A	U			orf_18353(1.53212111930756e-06)	1.53212e-06			195(0)	0
NM_001184632.3	Saccharomyces_eubayanus	4932	15	N_cds	1	1	1	1	0	1	0	0	0	0	0	0	N	N	N	A	U							194(0)	0
NM_001184632.3	Saccharomyces_kudriavzevii	4932	15	N_dna	1	0	0	0	0	1	0	0	0	0	0	0	N	N	N	A	U							195(0)	0
NM_001184632.3	Saccharomyces_mikatae	4932	15	N_cds	1	1	0	0	0	0	0	0	0	0	0	0	N	N	N	A	U							195(0)	0
NM_001184632.3	Saccharomyces_paradoxus	4932	15	N_dna	1	0	0	0	0	0	0	0	0	0	0	0	N	N	N	A	U							618(0)	0
NM_001184632.3	Saccharomyces_uvarum	4932	15	U_una	0	0	0	0	0	0	0	0	0	1	1	0	N	N	N	A	U
NM_001184633.1	Saccharomyces_arboricola	4932	15	U_una	0	0	0	0	0	0	0	0	0	1	1	0	U	U	U	U	U
NM_001184633.1	Saccharomyces_eubayanus	4932	15	U_una	0	0	0	0	0	0	0	0	0	1	1	0	U	U	U	U	U
NM_001184633.1	Saccharomyces_kudriavzevii	4932	15	U_una	0	0	0	0	0	0	0	0	0	1	1	0	U	U	U	U	U
NM_001184633.1	Saccharomyces_mikatae	4932	15	U_una	0	0	0	0	0	0	0	0	0	1	1	0	U	U	U	U	U
NM_001184633.1	Saccharomyces_paradoxus	4932	15	U_scr	0	0	0	0	0	0	0	0	0	1	0	0	U	U	U	U	U
NM_001184633.1	Saccharomyces_uvarum	4932	15	U_una	0	0	0	0	0	0	0	0	0	1	1	0	U	U	U	U	U
NM_001184634.1	Saccharomyces_arboricola	4932	15	N_cds	1	1	1	1	0	1	0	0	0	1	0	0	N	N	U	N	U							238(0.00973390050172263)	0.0097339
NM_001184634.1	Saccharomyces_eubayanus	4932	15	U_ind	0	0	0	0	0	1	0	0	0	1	0	0	N	N	U	N	U
NM_001184634.1	Saccharomyces_kudriavzevii	4932	15	U_una	0	0	0	0	0	0	0	0	0	1	1	0	N	N	U	N	U
NM_001184634.1	Saccharomyces_mikatae	4932	15	N_cds	1	1	1	1	0	0	0	0	0	1	0	0	N	N	U	N	U							661(0.0497246766645121)	0.0497247
NM_001184634.1	Saccharomyces_paradoxus	4932	15	N_dna	1	0	0	0	0	0	0	0	0	1	0	0	N	N	U	N	U							661(5.15144980139937e-06)	5.15145e-06
NM_001184634.1	Saccharomyces_uvarum	4932	15	U_ind	0	0	0	0	0	1	0	0	0	1	0	0	N	N	U	N	U
NM_001184635.1	Saccharomyces_arboricola	4932	15	A_orf	1	0	0	0	0	0	0	1	0	0	0	0	A	A	A	A	A			orf_37450(1.87217796265848e-06)	1.87218e-06			723(0)	0
NM_001184635.1	Saccharomyces_eubayanus	4932	15	A_orf	1	1	1	1	0	0	0	1	0	0	0	0	A	A	A	A	A			orf_39573(0)	0			721(0)	0
NM_001184635.1	Saccharomyces_kudriavzevii	4932	15	A_orf	1	0	0	0	0	0	0	1	0	0	0	0	A	A	A	A	A			orf_42543(0)	0			723(0)	0
NM_001184635.1	Saccharomyces_mikatae	4932	15	A_orf	1	1	1	1	0	0	0	1	0	0	0	0	A	A	A	A	A			orf_36897(0)	0			723(0)	0
NM_001184635.1	Saccharomyces_paradoxus	4932	15	A_orf	1	0	0	0	0	0	0	1	0	0	0	0	A	A	A	A	A			orf_12988(0)	0			300(0)	0
NM_001184635.1	Saccharomyces_uvarum	4932	15	A_orf	1	1	1	1	0	0	0	1	0	0	0	0	A	A	A	A	A			orf_5589(0)	0			300(0)	0
NM_001184637.1	Saccharomyces_arboricola	4932	15	U_ind	0	0	0	0	0	1	0	0	0	0	0	0	N	N	N	U	U
NM_001184637.1	Saccharomyces_eubayanus	4932	15	U_ind	0	0	0	0	0	1	0	0	0	0	0	0	N	N	N	U	U
NM_001184637.1	Saccharomyces_kudriavzevii	4932	15	N_dna	1	0	0	0	0	1	0	0	0	0	0	0	N	N	N	U	U							712(1.95291343096926e-08)	1.95291e-08
NM_001184637.1	Saccharomyces_mikatae	4932	15	N_dna	1	0	0	0	0	1	0	0	0	0	0	0	N	N	N	U	U							289(0.00225818285986046)	0.00225818
NM_001184637.1	Saccharomyces_paradoxus	4932	15	N_dna	1	0	0	0	0	0	0	0	0	1	0	0	N	N	N	U	U							712(2.60058641288197e-12)	2.60059e-12
NM_001184637.1	Saccharomyces_uvarum	4932	15	N_dna	1	0	0	0	0	1	0	0	0	0	0	0	N	N	N	U	U							289(0.00155484989150301)	0.00155485
NM_001184638.1	Saccharomyces_arboricola	4932	15	A_orf	1	0	0	0	0	1	0	1	0	0	0	0	A	U	N	A	A			orf_39870(0.0244669196112781)	0.0244669			757(1.44672600721485e-05)	1.44673e-05
NM_001184638.1	Saccharomyces_eubayanus	4932	15	A_orf	1	0	0	0	0	0	0	1	0	0	0	0	A	U	N	A	A			orf_44101(1.69717961906457e-08)	1.69718e-08			755(4.9052620409995e-08)	4.90526e-08
NM_001184638.1	Saccharomyces_kudriavzevii	4932	15	N_cds	1	1	1	1	0	0	0	0	0	1	1	0	A	U	N	A	A							334(0.000171483857734245)	0.000171484
NM_001184638.1	Saccharomyces_mikatae	4932	15	U_una	0	0	0	0	0	0	0	0	0	1	1	0	A	U	N	A	A
NM_001184638.1	Saccharomyces_paradoxus	4932	15	A_orf	1	0	0	0	0	0	0	1	0	0	0	0	A	U	N	A	A			orf_5462(3.3038423330467e-08)	3.30384e-08			334(0)	0
NM_001184638.1	Saccharomyces_uvarum	4932	15	A_orf	1	0	0	0	0	0	0	1	0	0	0	0	A	U	N	A	A			orf_16209(7.30873635146345e-06)	7.30874e-06			334(9.46947393738462e-05)	9.46947e-05
NM_001184639.3	Saccharomyces_arboricola	4932	15	N_dna	1	0	0	0	0	0	0	0	0	1	0	0	U	N	U	N	N							367(0.00113191100340226)	0.00113191
NM_001184639.3	Saccharomyces_eubayanus	4932	15	N_dna	1	0	0	0	0	1	0	0	0	1	0	0	U	N	U	N	N							366(0.0143414307900335)	0.0143414
NM_001184639.3	Saccharomyces_kudriavzevii	4932	15	U_una	0	0	0	0	0	0	0	0	0	1	1	0	U	N	U	N	N
NM_001184639.3	Saccharomyces_mikatae	4932	15	N_cds	1	1	1	1	0	1	0	0	0	1	0	0	U	N	U	N	N							367(3.9900257764458e-08)	3.99003e-08
NM_001184639.3	Saccharomyces_paradoxus	4932	15	U_ind	0	0	0	0	0	1	0	0	0	1	0	0	U	N	U	N	N
NM_001184639.3	Saccharomyces_uvarum	4932	15	N_dna	1	0	0	0	0	1	0	0	0	1	1	0	U	N	U	N	N							367(0.00712613840098464)	0.00712614
NM_001184640.1	Saccharomyces_arboricola	4932	15	A_orf	1	1	1	1	0	0	0	1	0	0	1	0	A	A	A	A	A			orf_6664(0.00561028185069867),orf_46203(0.00163413971361059)	0.00163414			806(0)	0
NM_001184640.1	Saccharomyces_eubayanus	4932	15	A_orf	1	1	1	1	0	0	0	1	0	0	0	0	A	A	A	A	A			orf_8396(2.09388062444305e-13),orf_370(0),orf_12992(0.0410443404739134),orf_49175(0),orf_21612(1.00774248945612e-08),orf_45798(0),orf_22195(3.97176957989132e-09),orf_12630(2.09388062444305e-13)	0			382(0)	0
NM_001184640.1	Saccharomyces_kudriavzevii	4932	15	A_orf	1	0	0	0	0	0	0	1	0	0	1	0	A	A	A	A	A			orf_41198(4.02911104480097e-09),orf_22079(0.000195411984325489),orf_590(1.07361941559247e-08),orf_43763(2.94819946233815e-10),orf_43135(7.86047227308018e-10)	2.9482e-10			806(1.55431223447522e-15)	1.55431e-15
NM_001184640.1	Saccharomyces_mikatae	4932	15	A_orf	1	0	0	0	0	0	0	1	0	0	1	0	A	A	A	A	A			orf_1474(0.00270051715279374),orf_39786(2.08200258355884e-05)	2.082e-05			383(0)	0
NM_001184640.1	Saccharomyces_paradoxus	4932	15	A_orf	1	0	0	0	0	0	0	1	0	0	1	0	A	A	A	A	A			orf_26736(0),orf_1225(6.27498053518138e-13),orf_18355(3.29990618164189e-07),orf_4935(0)	0			383(0)	0
NM_001184640.1	Saccharomyces_uvarum	4932	15	A_orf	1	1	1	1	0	0	0	1	0	0	1	0	A	A	A	A	A			orf_48614(6.19472446672376e-08),orf_4303(0),orf_51563(0.0113524038738607),orf_3628(2.25988450175407e-10)	0			383(0)	0
NM_001184641.1	Saccharomyces_arboricola	4932	15	U_ind	0	0	0	0	0	1	0	0	0	0	0	0	U	N	U	U	U
NM_001184641.1	Saccharomyces_eubayanus	4932	15	U_ind	0	0	0	0	0	1	0	0	0	0	0	0	U	N	U	U	U
NM_001184641.1	Saccharomyces_kudriavzevii	4932	15	U_ind	0	0	0	0	0	1	0	0	0	0	0	0	U	N	U	U	U
NM_001184641.1	Saccharomyces_mikatae	4932	15	N_dna	1	0	0	0	0	1	0	0	0	0	0	0	U	N	U	U	U							399(0.0467382871455029)	0.0467383
NM_001184641.1	Saccharomyces_paradoxus	4932	15	U_ind	0	0	0	0	0	1	0	0	0	0	0	0	U	N	U	U	U
NM_001184641.1	Saccharomyces_uvarum	4932	15	U_ind	0	0	0	0	0	1	0	0	0	0	0	0	U	N	U	U	U
NM_001184642.1	Saccharomyces_arboricola	4932	15	U_una	0	0	0	0	0	0	0	0	0	1	1	0	U	U	U	U	U
NM_001184642.1	Saccharomyces_eubayanus	4932	15	U_una	0	0	0	0	0	0	0	0	0	1	1	0	U	U	U	U	U
NM_001184642.1	Saccharomyces_kudriavzevii	4932	15	U_una	0	0	0	0	1	1	0	0	0	1	1	0	U	U	U	U	U
NM_001184642.1	Saccharomyces_mikatae	4932	15	U_una	0	0	0	0	0	0	0	0	0	1	1	0	U	U	U	U	U
NM_001184642.1	Saccharomyces_paradoxus	4932	15	U_una	0	0	0	0	0	0	0	0	0	1	1	0	U	U	U	U	U
NM_001184642.1	Saccharomyces_uvarum	4932	15	U_una	0	0	0	0	0	0	0	0	0	1	1	0	U	U	U	U	U
NM_001184643.3	Saccharomyces_arboricola	4932	15	U_ind	0	0	0	0	0	1	0	0	0	0	0	0	U	U	U	U	U
NM_001184643.3	Saccharomyces_eubayanus	4932	15	U_ind	0	0	0	0	0	1	0	0	0	0	0	0	U	U	U	U	U
NM_001184643.3	Saccharomyces_kudriavzevii	4932	15	U_ind	0	0	0	0	0	1	0	0	0	0	0	0	U	U	U	U	U
NM_001184643.3	Saccharomyces_mikatae	4932	15	U_ind	0	0	0	0	0	1	0	0	0	0	0	0	U	U	U	U	U
NM_001184643.3	Saccharomyces_paradoxus	4932	15	U_ind	0	0	0	0	0	1	0	0	0	0	0	0	U	U	U	U	U
NM_001184643.3	Saccharomyces_uvarum	4932	15	U_ind	0	0	0	0	0	1	0	0	0	0	0	0	U	U	U	U	U
NM_001184644.1	Saccharomyces_arboricola	4932	15	A_orf	1	0	0	0	0	0	0	1	0	0	0	0	A	U	A	A	U			orf_928(0)	0			163(0)	0
NM_001184644.1	Saccharomyces_eubayanus	4932	15	N_dna	1	0	0	0	0	1	0	0	0	0	0	0	A	U	A	A	U							162(0)	0
NM_001184644.1	Saccharomyces_kudriavzevii	4932	15	A_orf	1	1	0	0	0	0	0	1	0	0	0	0	A	U	A	A	U			orf_40230(1.35479511809145e-06)	1.3548e-06			586(0)	0
NM_001184644.1	Saccharomyces_mikatae	4932	15	U_una	0	0	0	0	0	0	0	0	0	1	1	0	A	U	A	A	U
NM_001184644.1	Saccharomyces_paradoxus	4932	15	A_orf	1	0	0	0	0	0	0	1	0	0	0	0	A	U	A	A	U			orf_7563(0)	0			163(0)	0
NM_001184644.1	Saccharomyces_uvarum	4932	15	U_una	0	0	0	0	0	0	0	0	0	1	1	0	A	U	A	A	U
NM_001184645.1	Saccharomyces_arboricola	4932	15	N_cds	1	1	1	1	0	1	0	0	0	1	0	0	N	N	N	N	U							608(0)	0
NM_001184645.1	Saccharomyces_eubayanus	4932	15	U_scr	0	0	0	0	0	0	0	0	0	1	0	0	N	N	N	N	U
NM_001184645.1	Saccharomyces_kudriavzevii	4932	15	N_dna	1	0	0	0	0	0	0	0	0	1	0	0	N	N	N	N	U							608(0)	0
NM_001184645.1	Saccharomyces_mikatae	4932	15	N_cds	1	1	1	1	0	0	0	0	0	1	0	0	N	N	N	N	U							185(0)	0
NM_001184645.1	Saccharomyces_paradoxus	4932	15	N_dna	1	0	0	0	0	0	0	0	0	0	0	0	N	N	N	N	U							608(0)	0
NM_001184645.1	Saccharomyces_uvarum	4932	15	U_scr	0	0	0	0	0	0	0	0	0	1	0	0	N	N	N	N	U
NM_001184646.3	Saccharomyces_arboricola	4932	15	U_ind	0	0	0	0	0	1	0	0	0	0	0	0	A	U	U	U	U
NM_001184646.3	Saccharomyces_eubayanus	4932	15	U_ind	0	0	0	0	0	1	0	0	0	0	0	0	A	U	U	U	U
NM_001184646.3	Saccharomyces_kudriavzevii	4932	15	U_ind	0	0	0	0	0	1	0	0	0	0	0	0	A	U	U	U	U
NM_001184646.3	Saccharomyces_mikatae	4932	15	U_una	0	0	0	0	0	0	0	0	0	1	1	0	A	U	U	U	U
NM_001184646.3	Saccharomyces_paradoxus	4932	15	A_orf	1	0	0	0	0	1	0	1	0	0	0	0	A	U	U	U	U			orf_20691(0)	0			190(0)	0
NM_001184646.3	Saccharomyces_uvarum	4932	15	U_una	0	0	0	0	0	0	0	0	0	1	1	0	A	U	U	U	U
NM_001184648.1	Saccharomyces_arboricola	4932	15	N_dna	1	0	0	0	0	0	0	0	0	1	0	0	A	U	U	N	A							240(8.38179747830736e-10)	8.3818e-10
NM_001184648.1	Saccharomyces_eubayanus	4932	15	U_scr	0	0	0	0	0	0	0	0	0	1	0	0	A	U	U	N	A
NM_001184648.1	Saccharomyces_kudriavzevii	4932	15	U_una	0	0	0	0	0	1	0	0	0	1	1	0	A	U	U	N	A
NM_001184648.1	Saccharomyces_mikatae	4932	15	U_una	0	0	0	0	0	1	0	0	0	1	1	0	A	U	U	N	A
NM_001184648.1	Saccharomyces_paradoxus	4932	15	A_orf	1	0	0	0	0	0	0	1	0	0	0	0	A	U	U	N	A			orf_32970(0)	0			663(0)	0
NM_001184648.1	Saccharomyces_uvarum	4932	15	A_orf	1	0	0	0	0	1	0	1	0	1	0	0	A	U	U	N	A			orf_15007(0.00317129709830011)	0.0031713			240(1.76170588117586e-06)	1.76171e-06
NM_001184649.1	Saccharomyces_arboricola	4932	15	U_scr	0	0	0	0	0	0	0	0	0	1	0	0	N	U	U	U	U
NM_001184649.1	Saccharomyces_eubayanus	4932	15	U_ind	0	0	0	0	0	1	0	0	0	0	0	0	N	U	U	U	U
NM_001184649.1	Saccharomyces_kudriavzevii	4932	15	U_una	0	0	0	0	0	0	0	0	0	1	1	0	N	U	U	U	U
NM_001184649.1	Saccharomyces_mikatae	4932	15	U_ind	0	0	0	0	0	1	0	0	0	0	0	0	N	U	U	U	U
NM_001184649.1	Saccharomyces_paradoxus	4932	15	N_dna	1	0	0	0	0	1	0	0	0	0	0	0	N	U	U	U	U							682(2.62982182697158e-08)	2.62982e-08
NM_001184649.1	Saccharomyces_uvarum	4932	15	U_ind	0	0	0	0	0	1	0	0	0	0	0	0	N	U	U	U	U
NM_001184650.1	Saccharomyces_arboricola	4932	15	U_una	0	0	0	0	0	0	0	0	0	1	1	0	U	U	U	U	U
NM_001184650.1	Saccharomyces_eubayanus	4932	15	U_una	0	0	0	0	0	0	0	0	0	1	1	0	U	U	U	U	U
NM_001184650.1	Saccharomyces_kudriavzevii	4932	15	U_una	0	0	0	0	0	0	0	0	0	1	1	0	U	U	U	U	U
NM_001184650.1	Saccharomyces_mikatae	4932	15	U_una	0	0	0	0	0	0	0	0	0	1	1	0	U	U	U	U	U
NM_001184650.1	Saccharomyces_paradoxus	4932	15	U_una	0	0	0	0	0	0	0	0	0	1	1	0	U	U	U	U	U
NM_001184650.1	Saccharomyces_uvarum	4932	15	U_una	0	0	0	0	0	0	0	0	0	1	1	0	U	U	U	U	U
NM_001184651.1	Saccharomyces_arboricola	4932	15	N_cds	1	1	1	1	0	0	0	0	0	0	0	0	A	A	U	N	U							694(0.0261376024619704)	0.0261376
NM_001184651.1	Saccharomyces_eubayanus	4932	15	U_nm	0	0	0	0	0	0	0	0	0	0	0	0	A	A	U	N	U
NM_001184651.1	Saccharomyces_kudriavzevii	4932	15	U_una	0	0	0	0	0	1	0	0	0	1	1	0	A	A	U	N	U
NM_001184651.1	Saccharomyces_mikatae	4932	15	A_orf	1	0	0	0	0	0	0	1	0	0	0	0	A	A	U	N	U			orf_34485(5.23343808289667e-08)	5.23344e-08			271(3.51775906204388e-05),694(3.68283625817867e-09)	3.68284e-09
NM_001184651.1	Saccharomyces_paradoxus	4932	15	A_orf	1	0	0	0	0	0	0	1	0	0	0	0	A	A	U	N	U			orf_23700(0.0109955201292558)	0.0109955			271(0)	0
NM_001184651.1	Saccharomyces_uvarum	4932	15	N_dna	1	0	0	0	0	1	0	0	0	0	0	0	A	A	U	N	U							694(0.0226780559776206)	0.0226781
NM_001184652.1	Saccharomyces_arboricola	4932	15	A_orf	1	0	0	0	0	0	0	1	0	0	0	0	A	A	N	A	A			orf_10024(5.81988623959973e-05)	5.81989e-05			261(5.89528426075958e-13)	5.89528e-13
NM_001184652.1	Saccharomyces_eubayanus	4932	15	A_orf	1	0	0	0	0	0	0	1	0	0	0	0	A	A	N	A	A			orf_23193(0.000182736719017917)	0.000182737			260(1.88027371450517e-12)	1.88027e-12
NM_001184652.1	Saccharomyces_kudriavzevii	4932	15	N_dna	1	0	0	0	0	0	0	0	0	0	0	0	A	A	N	A	A							261(2.18145771446743e-08)	2.18146e-08
NM_001184652.1	Saccharomyces_mikatae	4932	15	A_orf	1	0	0	0	0	0	0	1	0	0	0	0	A	A	N	A	A			orf_14274(1.6312225570303e-08)	1.63122e-08			261(0)	0
NM_001184652.1	Saccharomyces_paradoxus	4932	15	A_orf	1	0	0	0	0	0	0	1	0	0	0	0	A	A	N	A	A			orf_49096(0.000537373336723102)	0.000537373			684(0)	0
NM_001184652.1	Saccharomyces_uvarum	4932	15	A_orf	1	0	0	0	0	0	0	1	0	0	1	0	A	A	N	A	A			orf_30742(3.60456895849293e-05)	3.60457e-05			684(1.11022302462516e-15)	1.11022e-15
NM_001184653.1	Saccharomyces_arboricola	Saccharomyces	10	A_gen	1	1	1	1	0	1	1	1	1	0	0	0	A	A	A	A	A	rna1654(0)	0	orf_11126(0)	0	orf_4075(0)	0	56(0)	0
NM_001184653.1	Saccharomyces_eubayanus	Saccharomyces	10	A_gen	0	0	0	0	0	1	1	1	1	1	0	0	A	A	A	A	A	rna1478(0)	0	orf_6904(0)	0	orf_3297(0)	0
NM_001184653.1	Saccharomyces_kudriavzevii	Saccharomyces	10	A_orf	0	0	0	0	0	0	0	1	0	1	1	0	A	A	A	A	A			orf_27770(0)	0
NM_001184653.1	Saccharomyces_mikatae	Saccharomyces	10	A_orf	1	0	0	0	0	1	0	1	0	0	0	0	A	A	A	A	A			orf_16434(0)	0			56(0)	0
NM_001184653.1	Saccharomyces_paradoxus	Saccharomyces	10	A_gen	1	1	1	1	0	0	1	1	1	0	0	0	A	A	A	A	A	g4972.t1(0)	0	orf_22248(0)	0	orf_12161(0)	0	56(0)	0
NM_001184653.1	Saccharomyces_uvarum	Saccharomyces	10	A_orf	0	0	0	0	0	0	0	1	0	1	1	0	A	A	A	A	A			orf_36535(0)	0
NM_001184654.1	Saccharomyces_arboricola	4932	15	U_ind	0	0	0	0	0	1	0	0	0	0	0	0	A	U	U	U	U
NM_001184654.1	Saccharomyces_eubayanus	4932	15	U_ind	0	0	0	0	0	1	0	0	0	0	0	0	A	U	U	U	U
NM_001184654.1	Saccharomyces_kudriavzevii	4932	15	U_una	0	0	0	0	0	0	0	0	0	1	1	0	A	U	U	U	U
NM_001184654.1	Saccharomyces_mikatae	4932	15	U_ind	0	0	0	0	0	1	0	0	0	0	0	0	A	U	U	U	U
NM_001184654.1	Saccharomyces_paradoxus	4932	15	A_orf	1	0	0	0	0	0	0	1	0	1	1	0	A	U	U	U	U			orf_13554(0.00173690330713261),orf_13469(0.016285497413655)	0.0017369			281(0.00263645913170407)	0.00263646
NM_001184654.1	Saccharomyces_uvarum	4932	15	U_ind	0	0	0	0	0	1	0	0	0	0	0	0	A	U	U	U	U
NM_001184655.1	Saccharomyces_arboricola	4932	15	U_scr	0	0	0	0	0	0	0	0	0	1	0	0	U	U	U	U	U
NM_001184655.1	Saccharomyces_eubayanus	4932	15	U_scr	0	0	0	0	0	0	0	0	0	1	0	0	U	U	U	U	U
NM_001184655.1	Saccharomyces_kudriavzevii	4932	15	U_una	0	0	0	0	0	0	0	0	0	1	1	0	U	U	U	U	U
NM_001184655.1	Saccharomyces_mikatae	4932	15	U_una	0	0	0	0	0	0	0	0	0	1	1	0	U	U	U	U	U
NM_001184655.1	Saccharomyces_paradoxus	4932	15	U_ind	0	0	0	0	0	1	0	0	0	0	0	0	U	U	U	U	U
NM_001184655.1	Saccharomyces_uvarum	4932	15	U_una	0	0	0	0	0	0	0	0	0	1	1	0	U	U	U	U	U
NM_001184656.1	Saccharomyces_arboricola	4932	15	U_ind	0	0	0	0	0	1	0	0	0	0	0	0	N	N	U	U	N
NM_001184656.1	Saccharomyces_eubayanus	4932	15	N_dna	1	0	0	0	0	0	0	0	0	0	0	0	N	N	U	U	N							282(0.00072361238406371)	0.000723612
NM_001184656.1	Saccharomyces_kudriavzevii	4932	15	U_una	0	0	0	0	0	0	0	0	0	1	1	0	N	N	U	U	N
NM_001184656.1	Saccharomyces_mikatae	4932	15	N_dna	1	0	0	0	0	1	0	0	0	0	0	0	N	N	U	U	N							283(1.27845620591094e-05)	1.27846e-05
NM_001184656.1	Saccharomyces_paradoxus	4932	15	N_dna	1	0	0	0	0	0	0	0	0	0	0	0	N	N	U	U	N							283(0)	0
NM_001184656.1	Saccharomyces_uvarum	4932	15	N_dna	1	0	0	0	0	1	0	0	0	0	0	0	N	N	U	U	N							706(0.0219480131962714)	0.021948
NM_001184658.1	Saccharomyces_arboricola	4932	15	A_orf	1	1	1	1	0	1	0	1	0	1	0	0	A	A	U	A	A			orf_33337(0)	0			676(0)	0
NM_001184658.1	Saccharomyces_eubayanus	4932	15	A_orf	0	0	0	0	0	0	0	1	0	1	0	0	A	A	U	A	A			orf_36259(0),orf_36258(1.765254609154e-13),orf_36259(0),orf_36258(1.765254609154e-13)	0
NM_001184658.1	Saccharomyces_kudriavzevii	4932	15	U_una	0	0	0	0	0	0	0	0	0	1	1	0	A	A	U	A	A
NM_001184658.1	Saccharomyces_mikatae	4932	15	A_orf	0	0	0	0	0	0	0	1	0	1	1	0	A	A	U	A	A			orf_33274(0),orf_33273(0)	0
NM_001184658.1	Saccharomyces_paradoxus	4932	15	A_orf	1	1	1	1	0	0	0	1	0	0	0	0	A	A	U	A	A			orf_7236(0)	0			253(0)	0
NM_001184658.1	Saccharomyces_uvarum	4932	15	A_orf	1	1	1	1	0	0	0	1	0	1	0	0	A	A	U	A	A			orf_32487(0),orf_32487(0)	0			676(0)	0
NM_001184660.1	Saccharomyces_arboricola	4932	15	U_scr	0	0	0	0	0	0	0	0	0	1	0	0	N	N	U	U	U
NM_001184660.1	Saccharomyces_eubayanus	4932	15	U_scr	0	0	0	0	0	0	0	0	0	1	0	0	N	N	U	U	U
NM_001184660.1	Saccharomyces_kudriavzevii	4932	15	U_una	0	0	0	0	0	0	0	0	0	1	1	0	N	N	U	U	U
NM_001184660.1	Saccharomyces_mikatae	4932	15	N_cds	1	1	0	0	0	0	0	0	0	1	1	0	N	N	U	U	U							346(0.00197065596221391)	0.00197066
NM_001184660.1	Saccharomyces_paradoxus	4932	15	N_dna	1	0	0	0	0	1	0	0	0	0	0	0	N	N	U	U	U							769(7.88788048211586e-08)	7.88788e-08
NM_001184660.1	Saccharomyces_uvarum	4932	15	U_una	0	0	0	0	0	0	0	0	0	1	1	0	N	N	U	U	U
NM_001184661.1	Saccharomyces_arboricola	4932	15	U_ind	0	0	0	0	0	1	0	0	0	1	0	0	U	U	U	U	U
NM_001184661.1	Saccharomyces_eubayanus	4932	15	U_scr	0	0	0	0	0	0	0	0	0	1	0	0	U	U	U	U	U
NM_001184661.1	Saccharomyces_kudriavzevii	4932	15	U_una	0	0	0	0	0	0	0	0	0	1	1	0	U	U	U	U	U
NM_001184661.1	Saccharomyces_mikatae	4932	15	U_una	0	0	0	0	0	0	0	0	0	1	1	0	U	U	U	U	U
NM_001184661.1	Saccharomyces_paradoxus	4932	15	U_una	0	0	0	0	0	0	0	0	0	1	1	0	U	U	U	U	U
NM_001184661.1	Saccharomyces_uvarum	4932	15	U_una	0	0	0	0	0	0	0	0	0	1	1	0	U	U	U	U	U
NM_001184662.3	Saccharomyces_arboricola	4932	15	A_orf	1	1	1	1	0	0	0	1	0	0	1	0	A	A	A	A	N			orf_25063(2.08943973234454e-13),orf_6664(2.91588975187551e-12),orf_35426(4.16999768049209e-13),orf_46203(2.53828069674e-11)	2.08944e-13			368(0)	0
NM_001184662.3	Saccharomyces_eubayanus	4932	15	N_cds	1	1	0	1	0	0	0	0	0	0	0	0	A	A	A	A	N							367(1.77635683940025e-15)	1.77636e-15
NM_001184662.3	Saccharomyces_kudriavzevii	4932	15	A_orf	1	0	0	0	0	0	0	1	0	0	1	0	A	A	A	A	N			orf_19664(3.13082892944294e-13),orf_22079(0)	0			791(3.34177130412172e-14)	3.34177e-14
NM_001184662.3	Saccharomyces_mikatae	4932	15	A_orf	1	0	0	0	0	0	0	1	0	0	1	0	A	A	A	A	N			orf_21099(0),orf_14516(1.32805766384081e-10),orf_29357(0)	0			791(0)	0
NM_001184662.3	Saccharomyces_paradoxus	4932	15	A_orf	1	0	0	0	0	0	0	1	0	0	1	0	A	A	A	A	N			orf_43866(0),orf_38172(0),orf_26823(0),orf_5510(0),orf_18355(0),orf_1194(0),orf_47083(0)	0			791(0)	0
NM_001184662.3	Saccharomyces_uvarum	4932	15	N_dna	1	0	0	0	0	0	0	0	0	0	1	0	A	A	A	A	N							368(0)	0
NM_001184663.1	Saccharomyces_arboricola	4932	15	U_ind	0	0	0	0	0	1	0	0	0	0	0	0	N	U	U	U	U
NM_001184663.1	Saccharomyces_eubayanus	4932	15	U_ind	0	0	0	0	0	1	0	0	0	0	0	0	N	U	U	U	U
NM_001184663.1	Saccharomyces_kudriavzevii	4932	15	U_una	0	0	0	0	0	0	0	0	0	1	1	0	N	U	U	U	U
NM_001184663.1	Saccharomyces_mikatae	4932	15	U_una	0	0	0	0	0	0	0	0	0	1	1	0	N	U	U	U	U
NM_001184663.1	Saccharomyces_paradoxus	4932	15	N_dna	1	0	0	0	0	0	0	0	0	0	0	0	N	U	U	U	U							793(0)	0
NM_001184663.1	Saccharomyces_uvarum	4932	15	U_una	0	0	0	0	0	0	0	0	0	1	1	0	N	U	U	U	U
NM_001184664.1	Saccharomyces_arboricola	4932	15	U_ind	0	0	0	0	0	1	0	0	0	0	0	0	A	U	U	U	U
NM_001184664.1	Saccharomyces_eubayanus	4932	15	U_ind	0	0	0	0	0	1	0	0	0	0	0	0	A	U	U	U	U
NM_001184664.1	Saccharomyces_kudriavzevii	4932	15	U_una	0	0	0	0	0	0	0	0	0	1	1	0	A	U	U	U	U
NM_001184664.1	Saccharomyces_mikatae	4932	15	U_una	0	0	0	0	0	0	0	0	0	1	1	0	A	U	U	U	U
NM_001184664.1	Saccharomyces_paradoxus	4932	15	A_orf	1	0	0	0	0	1	0	1	0	0	0	0	A	U	U	U	U			orf_18933(5.26596322103501e-10)	5.26596e-10			365(2.22488694134881e-13)	2.22489e-13
NM_001184664.1	Saccharomyces_uvarum	4932	15	U_una	0	0	0	0	0	0	0	0	0	1	1	0	A	U	U	U	U
NM_001184665.1	Saccharomyces_arboricola	4932	15	N_dna	1	0	0	0	0	1	0	0	0	0	0	0	N	A	N	N	N							381(1.18774161395052e-06),804(0.0253427223165117)	1.18774e-06
NM_001184665.1	Saccharomyces_eubayanus	4932	15	N_dna	1	0	0	0	0	1	0	0	0	0	0	0	N	A	N	N	N							380(1.18445521390953e-07)	1.18446e-07
NM_001184665.1	Saccharomyces_kudriavzevii	4932	15	N_dna	1	0	0	0	0	0	0	0	0	0	0	0	N	A	N	N	N							804(0.000119063181157508)	0.000119063
NM_001184665.1	Saccharomyces_mikatae	4932	15	A_orf	1	0	0	0	0	1	0	1	0	0	0	0	N	A	N	N	N			orf_33785(0.00235557680455356)	0.00235558			804(2.4191290640907e-05)	2.41913e-05
NM_001184665.1	Saccharomyces_paradoxus	4932	15	N_dna	1	0	0	0	0	0	0	0	0	0	0	0	N	A	N	N	N							381(3.1385196075373e-07)	3.13852e-07
NM_001184665.1	Saccharomyces_uvarum	4932	15	N_dna	1	0	0	0	0	1	0	0	0	0	0	0	N	A	N	N	N							804(2.1818521474537e-05)	2.18185e-05
NM_001184666.1	Saccharomyces_arboricola	4932	15	U_scr	0	0	0	0	0	0	0	0	0	1	0	0	A	U	U	U	U
NM_001184666.1	Saccharomyces_eubayanus	4932	15	U_una	0	0	0	0	0	0	0	0	0	1	1	0	A	U	U	U	U
NM_001184666.1	Saccharomyces_kudriavzevii	4932	15	U_una	0	0	0	0	0	0	0	0	0	1	1	0	A	U	U	U	U
NM_001184666.1	Saccharomyces_mikatae	4932	15	U_una	0	0	0	0	0	0	0	0	0	1	1	0	A	U	U	U	U
NM_001184666.1	Saccharomyces_paradoxus	4932	15	A_orf	0	0	0	0	0	1	0	1	0	1	0	0	A	U	U	U	U			orf_49998(0.00387693933964928),orf_2462(0.00387693933964928)	0.00387694
NM_001184666.1	Saccharomyces_uvarum	4932	15	U_una	0	0	0	0	0	0	0	0	0	1	1	0	A	U	U	U	U
NM_001184667.1	Saccharomyces_arboricola	4932	15	U_ind	0	0	0	0	0	1	0	0	0	0	0	0	N	U	U	U	U
NM_001184667.1	Saccharomyces_eubayanus	4932	15	U_ind	0	0	0	0	0	1	0	0	0	0	0	0	N	U	U	U	U
NM_001184667.1	Saccharomyces_kudriavzevii	4932	15	U_una	0	0	0	0	0	0	0	0	0	1	1	0	N	U	U	U	U
NM_001184667.1	Saccharomyces_mikatae	4932	15	U_una	0	0	0	0	0	0	0	0	0	1	1	0	N	U	U	U	U
NM_001184667.1	Saccharomyces_paradoxus	4932	15	N_dna	1	0	0	0	0	0	0	0	0	0	0	0	N	U	U	U	U							401(0.00422367033833515),824(0)	0
NM_001184667.1	Saccharomyces_uvarum	4932	15	U_una	0	0	0	0	0	0	0	0	0	1	1	0	N	U	U	U	U
NM_001184668.1	Saccharomyces_arboricola	4932	15	A_orf	0	0	0	0	0	0	0	1	0	1	0	0	A	N	A	A	U			orf_46059(0)	0
NM_001184668.1	Saccharomyces_eubayanus	4932	15	N_dna	1	0	0	0	0	0	0	0	0	0	0	0	A	N	A	A	U							825(0)	0
NM_001184668.1	Saccharomyces_kudriavzevii	4932	15	A_orf	1	0	0	0	0	1	0	1	0	1	1	0	A	N	A	A	U			orf_42514(5.85460402380278e-09)	5.8546e-09			404(0.000395260278697185),827(0.0184032757331805)	0.00039526
NM_001184668.1	Saccharomyces_mikatae	4932	15	N_dna	1	0	0	0	0	0	0	0	0	1	1	0	A	N	A	A	U							827(0)	0
NM_001184668.1	Saccharomyces_paradoxus	4932	15	A_orf	1	0	0	0	0	0	0	1	0	0	1	0	A	N	A	A	U			orf_33137(6.65945076860908e-12),orf_41892(6.65945076860908e-12),orf_29743(0.00735118489790065),orf_29752(4.03182587316309e-09),orf_19858(0.000782110671160297),orf_44658(4.03182587316309e-09)	6.65945e-12			827(0.00226664571173574)	0.00226665
NM_001184668.1	Saccharomyces_uvarum	4932	15	U_una	0	0	0	0	0	0	0	0	0	1	1	0	A	N	A	A	U
NM_001184669.3	Saccharomyces_arboricola	4932	15	U_ind	0	0	0	0	0	1	0	0	0	1	0	0	N	U	U	U	U
NM_001184669.3	Saccharomyces_eubayanus	4932	15	U_ind	0	0	0	0	0	1	0	0	0	1	0	0	N	U	U	U	U
NM_001184669.3	Saccharomyces_kudriavzevii	4932	15	U_una	0	0	0	0	0	0	0	0	0	1	1	0	N	U	U	U	U
NM_001184669.3	Saccharomyces_mikatae	4932	15	U_nm	0	0	0	0	0	0	0	0	0	0	0	0	N	U	U	U	U
NM_001184669.3	Saccharomyces_paradoxus	4932	15	N_dna	1	0	0	0	0	0	0	0	0	1	0	0	N	U	U	U	U							829(0.000386146583150282)	0.000386147
NM_001184669.3	Saccharomyces_uvarum	4932	15	U_una	0	0	0	0	0	0	0	0	0	1	1	0	N	U	U	U	U
NM_001184670.1	Saccharomyces_arboricola	4932	15	N_dna	1	0	0	0	0	1	0	0	0	0	0	0	N	U	U	N	U							416(0.0262801563200197)	0.0262802
NM_001184670.1	Saccharomyces_eubayanus	4932	15	U_ind	0	0	0	0	0	1	0	0	0	0	0	0	N	U	U	N	U
NM_001184670.1	Saccharomyces_kudriavzevii	4932	15	U_una	0	0	0	0	0	0	0	0	0	1	1	0	N	U	U	N	U
NM_001184670.1	Saccharomyces_mikatae	4932	15	U_una	0	0	0	0	0	0	0	0	0	1	1	0	N	U	U	N	U
NM_001184670.1	Saccharomyces_paradoxus	4932	15	N_dna	1	0	0	0	0	1	0	0	0	0	0	0	N	U	U	N	U							839(2.79429812621856e-11)	2.7943e-11
NM_001184670.1	Saccharomyces_uvarum	4932	15	U_ind	0	0	0	0	0	1	0	0	0	0	0	0	N	U	U	N	U
NM_001184671.1	Saccharomyces_arboricola	Saccharomyces	10	A_orf	0	0	0	0	0	1	0	1	0	1	0	0	A	N	A	A	A			orf_34582(9.89826836050867e-08)	9.89827e-08
NM_001184671.1	Saccharomyces_eubayanus	Saccharomyces	10	A_gen	0	0	0	0	0	1	1	1	1	1	0	0	A	N	A	A	A	rna5175(2.08300043880172e-11)	2.083e-11	orf_49693(1.79181661792427e-05)	1.79182e-05	orf_12513(5.69720777088278e-05)	5.69721e-05
NM_001184671.1	Saccharomyces_kudriavzevii	Saccharomyces	10	A_orf	1	0	0	0	0	0	0	1	0	1	1	0	A	N	A	A	A			orf_24530(1.77660552935777e-10)	1.77661e-10			52(0.0036200844101264)	0.00362008
NM_001184671.1	Saccharomyces_mikatae	Saccharomyces	10	N_cds	1	1	1	1	0	0	0	0	0	0	0	0	A	N	A	A	A							475(0.00116628546660502)	0.00116629
NM_001184671.1	Saccharomyces_paradoxus	Saccharomyces	10	A_gen	1	1	1	1	0	0	1	1	1	0	0	0	A	N	A	A	A	g3202.t1(1.4784062862816e-11)	1.47841e-11	orf_14124(2.86354273626444e-11)	2.86354e-11	orf_7611(1.70647163066917e-10)	1.70647e-10	52(7.99360577730113e-15)	7.99361e-15
NM_001184671.1	Saccharomyces_uvarum	Saccharomyces	10	A_gen	0	0	0	0	0	1	1	1	1	1	0	0	A	N	A	A	A	g4608.t1(2.88790111905302e-05)	2.8879e-05	orf_20745(4.94964744447435e-05)	4.94965e-05	orf_10767(7.7058573151545e-05)	7.70586e-05
NM_001184674.1	Saccharomyces_arboricola	4932	15	U_una	0	0	0	0	0	0	0	0	0	1	1	0	U	U	U	U	U
NM_001184674.1	Saccharomyces_eubayanus	4932	15	U_ind	0	0	0	0	0	1	0	0	0	1	0	0	U	U	U	U	U
NM_001184674.1	Saccharomyces_kudriavzevii	4932	15	U_una	0	0	0	0	0	0	0	0	0	1	1	0	U	U	U	U	U
NM_001184674.1	Saccharomyces_mikatae	4932	15	U_una	0	0	0	0	0	0	0	0	0	1	1	0	U	U	U	U	U
NM_001184674.1	Saccharomyces_paradoxus	4932	15	U_una	0	0	0	0	0	1	0	0	0	1	1	0	U	U	U	U	U
NM_001184674.1	Saccharomyces_uvarum	4932	15	U_una	0	0	0	0	0	1	0	0	0	1	1	0	U	U	U	U	U
NM_001184675.3	Saccharomyces_arboricola	Saccharomyces	10	A_gen	1	1	1	1	0	0	1	1	1	1	0	0	A	A	A	A	A	rna1300(0)	0	orf_8452(0)	0	orf_3064(0)	0	119(9.30041638147472e-08)	9.30042e-08
NM_001184675.3	Saccharomyces_eubayanus	Saccharomyces	10	A_orf	0	0	0	0	0	1	0	1	0	1	0	0	A	A	A	A	A			orf_10232(0)	0
NM_001184675.3	Saccharomyces_kudriavzevii	Saccharomyces	10	A_gen	1	1	1	1	0	1	1	1	1	1	1	0	A	A	A	A	A	g5685.t1(0)	0	orf_48622(0)	0	orf_11712(0)	0	542(1.44657619216559e-11)	1.44658e-11
NM_001184675.3	Saccharomyces_mikatae	Saccharomyces	10	A_orf	0	0	0	0	0	0	0	1	0	1	1	0	A	A	A	A	A			orf_10427(0)	0
NM_001184675.3	Saccharomyces_paradoxus	Saccharomyces	10	A_gen	0	0	0	0	0	0	1	1	1	1	1	0	A	A	A	A	A	g3445.t1(0)	0	orf_15284(0)	0	orf_8252(0)	0
NM_001184675.3	Saccharomyces_uvarum	Saccharomyces	10	A_gen	0	0	0	0	0	1	1	1	1	1	1	0	A	A	A	A	A	g2127.t1(0)	0	orf_35254(0)	0	orf_4716(0)	0
NM_001184676.3	Saccharomyces_arboricola	Saccharomyces	10	A_gen	1	1	1	1	0	1	1	1	1	0	0	0	A	A	A	A	A	rna252(0)	0	orf_26272(0)	0	orf_728(0)	0	435(1.1691012602455e-09)	1.1691e-09
NM_001184676.3	Saccharomyces_eubayanus	Saccharomyces	10	A_gen	1	1	1	1	0	1	1	1	1	0	0	0	A	A	A	A	A	rna1226(0)	0	orf_31616(0)	0	orf_3000(0)	0	434(0)	0
NM_001184676.3	Saccharomyces_kudriavzevii	Saccharomyces	10	A_orf	1	1	1	1	0	1	0	1	0	0	0	0	A	A	A	A	A			orf_30663(0)	0			435(0)	0
NM_001184676.3	Saccharomyces_mikatae	Saccharomyces	10	A_orf	1	0	0	0	0	1	0	1	0	0	0	0	A	A	A	A	A			orf_13056(0)	0			12(0)	0
NM_001184676.3	Saccharomyces_paradoxus	Saccharomyces	10	A_orf	1	1	1	1	0	0	0	1	0	0	0	0	A	A	A	A	A			orf_37357(0)	0			435(0)	0
NM_001184676.3	Saccharomyces_uvarum	Saccharomyces	10	A_orf	0	0	0	0	0	0	0	1	0	1	1	0	A	A	A	A	A			orf_21251(0)	0
NM_001184678.1	Saccharomyces_arboricola	Saccharomyces	10	A_gen	1	1	1	1	0	1	1	1	1	0	0	0	A	A	A	A	A	rna325(0)	0	orf_2456(0)	0	orf_839(0)	0	114(0)	0
NM_001184678.1	Saccharomyces_eubayanus	Saccharomyces	10	A_orf	1	0	0	0	0	0	0	1	0	1	0	0	A	A	A	A	A			orf_3595(0),orf_3595(0)	0			113(3.32098792910074e-11)	3.32099e-11
NM_001184678.1	Saccharomyces_kudriavzevii	Saccharomyces	10	A_gen	1	1	1	1	0	0	1	1	1	1	1	0	A	A	A	A	A	g3293.t1(0)	0	orf_39390(0)	0	orf_6912(0)	0	537(0)	0
NM_001184678.1	Saccharomyces_mikatae	Saccharomyces	10	A_gen	1	1	1	1	0	1	1	1	1	0	0	0	A	A	A	A	A	g5392.t1(0)	0	orf_45947(0)	0	orf_12204(0)	0	537(0)	0
NM_001184678.1	Saccharomyces_paradoxus	Saccharomyces	10	A_gen	1	1	1	1	0	0	1	1	1	0	0	0	A	A	A	A	A	g4256.t1(0)	0	orf_19075(0)	0	orf_10350(0)	0	114(0)	0
NM_001184678.1	Saccharomyces_uvarum	Saccharomyces	10	A_gen	1	1	1	1	0	1	1	1	1	0	0	0	A	A	A	A	A	g3692.t1(0)	0	orf_16530(0)	0	orf_8452(0),orf_8485(0.0354575941709651)	0	114(9.62142587823678e-11)	9.62143e-11
NM_001184680.1	Saccharomyces_arboricola	Saccharomyces	10	A_gen	1	1	1	1	0	0	1	1	1	1	0	0	A	A	U	A	A	rna2715(0),rna2715(0)	0	orf_17272(0),orf_17272(0)	0	orf_6461(0),orf_6461(0)	0	17(0)	0
NM_001184680.1	Saccharomyces_eubayanus	Saccharomyces	10	A_gen	1	1	1	1	0	1	1	1	1	0	0	0	A	A	U	A	A	rna550(0)	0	orf_2001(0)	0	orf_701(0)	0	17(0)	0
NM_001184680.1	Saccharomyces_kudriavzevii	Saccharomyces	10	U_una	0	0	0	0	0	0	0	0	0	1	1	0	A	A	U	A	A
NM_001184680.1	Saccharomyces_mikatae	Saccharomyces	10	A_gen	1	1	1	1	0	1	1	1	1	0	0	0	A	A	U	A	A	g1911.t1(0)	0	orf_30537(0)	0	orf_3364(0)	0	440(0)	0
NM_001184680.1	Saccharomyces_paradoxus	Saccharomyces	10	A_gen	1	1	1	1	0	1	1	1	1	0	0	0	A	A	U	A	A	g456.t1(0)	0	orf_1914(0)	0	orf_702(0)	0	17(0)	0
NM_001184680.1	Saccharomyces_uvarum	Saccharomyces	10	U_una	0	0	0	0	0	0	0	0	0	1	1	0	A	A	U	A	A
NM_001184682.1	Saccharomyces_arboricola	Saccharomyces	10	A_gen	1	1	1	1	0	1	1	1	1	0	0	0	A	A	U	A	A	rna567(0)	0	orf_4042(0)	0	orf_1247(0)	0	20(0)	0
NM_001184682.1	Saccharomyces_eubayanus	Saccharomyces	10	A_gen	0	0	0	0	0	0	1	1	1	1	0	0	A	A	U	A	A	rna1044(0)	0	orf_30402(0)	0	orf_2763(0)	0
NM_001184682.1	Saccharomyces_kudriavzevii	Saccharomyces	10	U_scr	0	0	0	0	0	0	0	0	0	1	0	0	A	A	U	A	A
NM_001184682.1	Saccharomyces_mikatae	Saccharomyces	10	A_orf	0	0	0	0	0	0	0	1	0	1	1	0	A	A	U	A	A			orf_4180(0)	0
NM_001184682.1	Saccharomyces_paradoxus	Saccharomyces	10	A_orf	1	0	0	0	0	0	0	1	0	0	0	0	A	A	U	A	A			orf_46192(0)	0			443(0)	0
NM_001184682.1	Saccharomyces_uvarum	Saccharomyces	10	A_gen	0	0	0	0	0	0	1	1	1	1	1	0	A	A	U	A	A	g1153.t1(0)	0	orf_30842(0)	0	orf_2350(0)	0
NM_001184684.1	Saccharomyces_arboricola	Saccharomyces	10	A_gen	1	1	1	1	0	1	1	1	1	1	0	0	A	A	A	A	A	rna1991(0)	0	orf_14241(0)	0	orf_5015(0)	0	66(0)	0
NM_001184684.1	Saccharomyces_eubayanus	Saccharomyces	10	A_gen	0	0	0	0	0	0	1	1	1	1	0	0	A	A	A	A	A	rna3330(0),rna3330(0)	0	orf_15932(0),orf_15932(0)	0	orf_7811(0),orf_7811(0)	0
NM_001184684.1	Saccharomyces_kudriavzevii	Saccharomyces	10	A_orf	0	0	0	0	0	0	0	1	0	1	1	0	A	A	A	A	A			orf_19120(0)	0
NM_001184684.1	Saccharomyces_mikatae	Saccharomyces	10	A_orf	1	0	0	0	0	0	0	1	0	1	0	0	A	A	A	A	A			orf_8101(0),orf_8101(0)	0			66(0)	0
NM_001184684.1	Saccharomyces_paradoxus	Saccharomyces	10	A_orf	1	1	1	1	0	1	0	1	0	0	0	0	A	A	A	A	A			orf_34365(0)	0			66(0.0497980176424794),489(0)	0
NM_001184684.1	Saccharomyces_uvarum	Saccharomyces	10	A_orf	0	0	0	0	0	0	0	1	0	1	1	0	A	A	A	A	A			orf_10621(0)	0
NM_001184687.1	Saccharomyces_arboricola	Saccharomyces	10	A_orf	1	0	0	0	0	0	0	1	0	1	0	0	A	A	A	A	A			orf_48454(0)	0			535(1.24541334867168e-06)	1.24541e-06
NM_001184687.1	Saccharomyces_eubayanus	Saccharomyces	10	A_gen	1	1	1	1	0	1	1	1	1	0	0	0	A	A	A	A	A	rna5589(0)	0	orf_51023(0)	0	orf_13550(0)	0	533(1.2556014006293e-08)	1.2556e-08
NM_001184687.1	Saccharomyces_kudriavzevii	Saccharomyces	10	A_orf	1	0	0	0	0	1	0	1	0	0	0	0	A	A	A	A	A			orf_34329(0)	0			535(0)	0
NM_001184687.1	Saccharomyces_mikatae	Saccharomyces	10	A_orf	1	0	0	0	0	0	0	1	0	1	0	0	A	A	A	A	A			orf_33654(0),orf_33654(0)	0			535(0)	0
NM_001184687.1	Saccharomyces_paradoxus	Saccharomyces	10	A_orf	1	0	0	0	0	0	0	1	0	1	0	0	A	A	A	A	A			orf_22609(0)	0			112(0)	0
NM_001184687.1	Saccharomyces_uvarum	Saccharomyces	10	A_orf	1	1	1	1	0	1	0	1	0	0	0	0	A	A	A	A	A			orf_30247(0)	0			535(2.37809771874709e-13)	2.3781e-13
NM_001267862.1	Saccharomyces_arboricola	4932	15	U_una	0	0	0	0	0	0	0	0	0	1	1	0	U	U	U	U	U
NM_001267862.1	Saccharomyces_eubayanus	4932	15	U_una	0	0	0	0	0	0	0	0	0	1	1	0	U	U	U	U	U
NM_001267862.1	Saccharomyces_kudriavzevii	4932	15	U_una	0	0	0	0	0	0	0	0	0	1	1	0	U	U	U	U	U
NM_001267862.1	Saccharomyces_mikatae	4932	15	U_una	0	0	0	0	0	0	0	0	0	1	1	0	U	U	U	U	U
NM_001267862.1	Saccharomyces_paradoxus	4932	15	U_una	0	0	0	0	0	0	0	0	0	1	1	0	U	U	U	U	U
NM_001267862.1	Saccharomyces_uvarum	4932	15	U_una	0	0	0	0	0	0	0	0	0	1	1	0	U	U	U	U	U
NM_001270738.1	Saccharomyces_arboricola	4932	15	A_orf	0	0	0	0	0	1	0	1	0	1	0	0	A	A	N	A	A			orf_34623(0)	0
NM_001270738.1	Saccharomyces_eubayanus	4932	15	A_orf	1	0	0	0	0	1	0	1	0	1	0	0	A	A	N	A	A			orf_48571(0)	0			696(0)	0
NM_001270738.1	Saccharomyces_kudriavzevii	4932	15	N_cds	1	1	1	1	0	0	0	0	0	0	1	0	A	A	N	A	A							275(0)	0
NM_001270738.1	Saccharomyces_mikatae	4932	15	A_orf	1	1	1	1	0	0	0	1	0	0	0	0	A	A	N	A	A			orf_46210(0.000828414625418494)	0.000828415			698(0)	0
NM_001270738.1	Saccharomyces_paradoxus	4932	15	A_orf	1	1	1	1	0	0	0	1	0	0	0	0	A	A	N	A	A			orf_16305(0),orf_16250(8.53405780487648e-07),orf_16194(0)	0			275(0)	0
NM_001270738.1	Saccharomyces_uvarum	4932	15	A_orf	0	0	0	0	0	0	0	1	0	1	1	0	A	A	N	A	A			orf_33594(0)	0
NM_001270740.1	Saccharomyces_arboricola	s5	14	A_orf	1	0	0	0	0	1	0	1	0	0	0	0	A	A	A	A	A			orf_1943(0)	0			144(2.9446445282133e-12)	2.94464e-12
NM_001270740.1	Saccharomyces_eubayanus	s5	14	A_orf	1	1	1	1	0	1	0	1	0	0	0	0	A	A	A	A	A			orf_5083(0)	0			143(2.66898354639444e-07)	2.66898e-07
NM_001270740.1	Saccharomyces_kudriavzevii	s5	14	A_orf	1	0	0	0	0	0	0	1	0	0	0	0	A	A	A	A	A			orf_25413(0)	0			144(0)	0
NM_001270740.1	Saccharomyces_mikatae	s5	14	A_orf	1	0	0	0	0	0	0	1	0	0	0	0	A	A	A	A	A			orf_39054(0)	0			567(0)	0
NM_001270740.1	Saccharomyces_paradoxus	s5	14	A_gen	1	1	1	1	0	0	1	1	1	0	0	0	A	A	A	A	A	g1806.t1(0)	0	orf_7822(0)	0	orf_4050(0)	0	144(0)	0
NM_001270740.1	Saccharomyces_uvarum	s5	14	A_orf	1	1	1	1	0	1	0	1	0	0	0	0	A	A	A	A	A			orf_44594(0)	0			567(9.89485249291988e-08)	9.89485e-08
NM_001270741.1	Saccharomyces_arboricola	4932	15	U_ind	0	0	0	0	0	1	0	0	0	1	0	0	N	U	U	U	U
NM_001270741.1	Saccharomyces_eubayanus	4932	15	U_ind	0	0	0	0	0	1	0	0	0	1	0	0	N	U	U	U	U
NM_001270741.1	Saccharomyces_kudriavzevii	4932	15	U_una	0	0	0	0	0	0	0	0	0	1	1	0	N	U	U	U	U
NM_001270741.1	Saccharomyces_mikatae	4932	15	U_una	0	0	0	0	0	1	0	0	0	1	1	0	N	U	U	U	U
NM_001270741.1	Saccharomyces_paradoxus	4932	15	N_cds	1	1	1	1	0	1	0	0	0	0	0	0	N	U	U	U	U							620(0.0438574528228397)	0.0438575
NM_001270741.1	Saccharomyces_uvarum	4932	15	U_una	0	0	0	0	0	0	0	0	0	1	1	0	N	U	U	U	U
NM_001270742.1	Saccharomyces_arboricola	4932	15	N_cds	1	1	1	1	0	1	0	0	0	0	0	0	A	N	U	N	U							621(0.00854611956761064)	0.00854612
NM_001270742.1	Saccharomyces_eubayanus	4932	15	U_scr	0	0	0	0	0	0	0	0	0	1	0	0	A	N	U	N	U
NM_001270742.1	Saccharomyces_kudriavzevii	4932	15	U_una	0	0	0	0	0	0	0	0	0	1	1	0	A	N	U	N	U
NM_001270742.1	Saccharomyces_mikatae	4932	15	N_cds	1	1	1	1	0	0	0	0	0	1	1	0	A	N	U	N	U							621(0)	0
NM_001270742.1	Saccharomyces_paradoxus	4932	15	A_orf	1	1	1	1	0	0	0	1	0	0	0	0	A	N	U	N	U			orf_46194(0)	0			621(0)	0
NM_001270742.1	Saccharomyces_uvarum	4932	15	N_cds	1	1	1	1	0	0	0	0	0	1	1	0	A	N	U	N	U							198(2.7472848211918e-05)	2.74728e-05
NM_001270743.1	Saccharomyces_arboricola	s5	14	A_orf	0	0	0	0	0	0	0	1	0	1	1	0	A	A	U	A	U			orf_30764(0.00027207097702564)	0.000272071
NM_001270743.1	Saccharomyces_eubayanus	s5	14	U_una	0	0	0	0	0	0	0	0	0	1	1	0	A	A	U	A	U
NM_001270743.1	Saccharomyces_kudriavzevii	s5	14	U_una	0	0	0	0	0	0	0	0	0	1	1	0	A	A	U	A	U
NM_001270743.1	Saccharomyces_mikatae	s5	14	A_orf	0	0	0	0	0	1	0	1	0	1	1	0	A	A	U	A	U			orf_17854(9.5501384578256e-12)	9.55014e-12
NM_001270743.1	Saccharomyces_paradoxus	s5	14	A_gen	0	0	0	0	0	0	1	1	1	1	1	0	A	A	U	A	U	g2145.t1(0)	0	orf_9411(0)	0	orf_4917(0)	0
NM_001270743.1	Saccharomyces_uvarum	s5	14	U_una	0	0	0	0	0	0	0	0	0	1	1	0	A	A	U	A	U
NM_001270744.1	Saccharomyces_arboricola	Saccharomyces	10	A_orf	1	1	1	1	0	1	0	1	0	1	0	0	A	A	A	A	A			orf_5984(2.89901170069662e-07),orf_6398(2.79776202205539e-13)	2.79776e-13			117(3.46846344645435e-07)	3.46846e-07
NM_001270744.1	Saccharomyces_eubayanus	Saccharomyces	10	A_orf	1	0	0	0	0	1	0	1	0	0	0	0	A	A	A	A	A			orf_7223(1.20049303831138e-10),orf_7643(1.63355995397296e-10)	1.20049e-10			116(5.97921712142124e-12)	5.97922e-12
NM_001270744.1	Saccharomyces_kudriavzevii	Saccharomyces	10	A_gen	0	0	0	0	0	0	1	1	1	1	1	0	A	A	A	A	A	g541.t1(0)	0	orf_2020(0)	0	orf_1066(0)	0
NM_001270744.1	Saccharomyces_mikatae	Saccharomyces	10	A_orf	0	0	0	0	0	1	0	1	0	1	0	0	A	A	A	A	A			orf_44875(0)	0
NM_001270744.1	Saccharomyces_paradoxus	Saccharomyces	10	A_orf	1	0	0	0	0	0	0	1	0	0	0	0	A	A	A	A	A			orf_34785(0)	0			540(0)	0
NM_001270744.1	Saccharomyces_uvarum	Saccharomyces	10	A_gen	1	1	1	1	0	0	1	1	1	1	0	0	A	A	A	A	A	g5442.t1(0),g5442.t1(0)	0	orf_50831(0),orf_50831(0)	0	orf_12930(0),orf_12930(0)	0	540(1.87232007675675e-09)	1.87232e-09
NM_001270746.1	Saccharomyces_arboricola	4932	15	A_orf	1	0	0	0	0	0	0	1	0	0	1	0	U	U	U	A	U			orf_33748(0)	0			668(0)	0
NM_001270746.1	Saccharomyces_eubayanus	4932	15	U_ind	0	0	0	0	0	1	0	0	0	1	0	0	U	U	U	A	U
NM_001270746.1	Saccharomyces_kudriavzevii	4932	15	U_una	0	0	0	0	0	0	0	0	0	1	1	0	U	U	U	A	U
NM_001270746.1	Saccharomyces_mikatae	4932	15	U_una	0	0	0	0	0	0	0	0	0	1	1	0	U	U	U	A	U
NM_001270746.1	Saccharomyces_paradoxus	4932	15	U_una	0	0	0	0	0	0	0	0	0	1	1	0	U	U	U	A	U
NM_001270746.1	Saccharomyces_uvarum	4932	15	U_una	0	0	0	0	0	1	0	0	0	1	1	0	U	U	U	A	U
NM_001270747.1	Saccharomyces_arboricola	4932	15	A_orf	1	1	1	1	0	0	0	1	0	0	0	0	N	A	A	A	N			orf_34175(2.71449529520851e-13)	2.7145e-13			675(0)	0
NM_001270747.1	Saccharomyces_eubayanus	4932	15	N_cds	1	1	1	1	0	0	0	0	0	0	0	0	N	A	A	A	N							673(0)	0
NM_001270747.1	Saccharomyces_kudriavzevii	4932	15	A_orf	1	1	1	1	0	0	0	1	0	0	0	0	N	A	A	A	N			orf_41134(0)	0			675(0)	0
NM_001270747.1	Saccharomyces_mikatae	4932	15	A_orf	1	1	1	1	0	0	0	1	0	0	0	0	N	A	A	A	N			orf_22677(0)	0			252(0)	0
NM_001270747.1	Saccharomyces_paradoxus	4932	15	N_cds	1	1	1	1	0	0	0	0	0	0	0	0	N	A	A	A	N							252(0)	0
NM_001270747.1	Saccharomyces_uvarum	4932	15	N_cds	1	1	1	1	0	0	0	0	0	0	0	0	N	A	A	A	N							252(0)	0
NM_001270748.1	Saccharomyces_arboricola	4932	15	N_dna	1	0	0	0	0	1	0	0	0	0	0	0	N	N	N	N	U							678(0.000237399904803315)	0.0002374
NM_001270748.1	Saccharomyces_eubayanus	4932	15	N_dna	1	0	0	0	0	1	0	0	0	0	0	0	N	N	N	N	U							676(0.0465345162553268)	0.0465345
NM_001270748.1	Saccharomyces_kudriavzevii	4932	15	N_dna	1	0	0	0	0	1	0	0	0	0	0	0	N	N	N	N	U							255(1.84563544336491e-07)	1.84564e-07
NM_001270748.1	Saccharomyces_mikatae	4932	15	N_dna	1	0	0	0	0	1	0	0	0	0	0	0	N	N	N	N	U							678(0.000812955951879579)	0.000812956
NM_001270748.1	Saccharomyces_paradoxus	4932	15	N_dna	1	0	0	0	0	0	0	0	0	0	0	0	N	N	N	N	U							255(0)	0
NM_001270748.1	Saccharomyces_uvarum	4932	15	U_una	0	0	0	0	0	0	0	0	0	1	1	0	N	N	N	N	U
NM_001270749.1	Saccharomyces_arboricola	4932	15	U_una	0	0	0	0	0	0	0	0	0	1	1	0	A	A	U	U	U
NM_001270749.1	Saccharomyces_eubayanus	4932	15	U_una	0	0	0	0	0	0	0	0	0	1	1	0	A	A	U	U	U
NM_001270749.1	Saccharomyces_kudriavzevii	4932	15	U_una	0	0	0	0	0	0	0	0	0	1	1	0	A	A	U	U	U
NM_001270749.1	Saccharomyces_mikatae	4932	15	A_orf	1	1	1	1	0	1	0	1	0	0	0	0	A	A	U	U	U			orf_21307(4.91202798436063e-07)	4.91203e-07			284(0)	0
NM_001270749.1	Saccharomyces_paradoxus	4932	15	A_orf	1	0	0	0	0	1	0	1	0	0	0	0	A	A	U	U	U			orf_24683(0)	0			284(0)	0
NM_001270749.1	Saccharomyces_uvarum	4932	15	U_una	0	0	0	0	0	0	0	0	0	1	1	0	A	A	U	U	U
NM_001270750.1	Saccharomyces_arboricola	4932	15	N_cds	1	1	1	1	0	1	0	0	0	0	0	0	A	N	A	N	U							278(0)	0
NM_001270750.1	Saccharomyces_eubayanus	4932	15	N_cds	1	1	1	1	0	1	0	0	0	0	0	0	A	N	A	N	U							277(0)	0
NM_001270750.1	Saccharomyces_kudriavzevii	4932	15	A_orf	1	1	1	1	0	0	0	1	0	0	1	0	A	N	A	N	U			orf_43154(0)	0			701(0)	0
NM_001270750.1	Saccharomyces_mikatae	4932	15	N_cds	1	1	1	1	0	0	0	0	0	0	0	0	A	N	A	N	U							701(0)	0
NM_001270750.1	Saccharomyces_paradoxus	4932	15	A_orf	1	1	1	1	0	0	0	1	0	0	0	0	A	N	A	N	U			orf_50336(0)	0			701(0)	0
NM_001270750.1	Saccharomyces_uvarum	4932	15	U_una	0	0	0	0	0	0	0	0	0	1	1	0	A	N	A	N	U
NM_001270751.1	Saccharomyces_arboricola	4932	15	U_ind	0	0	0	0	0	1	0	0	0	1	0	0	A	A	A	U	A
NM_001270751.1	Saccharomyces_eubayanus	4932	15	A_orf	0	0	0	0	0	1	0	1	0	1	0	0	A	A	A	U	A			orf_6509(0.0308809185341792)	0.0308809
NM_001270751.1	Saccharomyces_kudriavzevii	4932	15	A_orf	1	0	0	0	0	0	0	1	0	1	1	0	A	A	A	U	A			orf_22234(0.000231274431678585)	0.000231274			280(1.31006316905768e-12)	1.31006e-12
NM_001270751.1	Saccharomyces_mikatae	4932	15	A_orf	1	0	0	0	0	1	0	1	0	0	0	0	A	A	A	U	A			orf_23015(0.0367634874206664),orf_22894(6.19551335789836e-08)	6.19551e-08			280(0)	0
NM_001270751.1	Saccharomyces_paradoxus	4932	15	A_orf	1	0	0	0	0	0	0	1	0	0	0	0	A	A	A	U	A			orf_13545(7.32747196252603e-14)	7.32747e-14			280(0)	0
NM_001270751.1	Saccharomyces_uvarum	4932	15	U_una	0	0	0	0	0	0	0	0	0	1	1	0	A	A	A	U	A
NM_001270752.1	Saccharomyces_arboricola	4932	15	N_dna	1	0	0	0	0	1	0	0	0	0	0	0	N	N	U	N	U							711(0.00106937560728437)	0.00106938
NM_001270752.1	Saccharomyces_eubayanus	4932	15	U_ind	0	0	0	0	0	1	0	0	0	0	0	0	N	N	U	N	U
NM_001270752.1	Saccharomyces_kudriavzevii	4932	15	U_una	0	0	0	0	0	0	0	0	0	1	1	0	N	N	U	N	U
NM_001270752.1	Saccharomyces_mikatae	4932	15	N_dna	1	0	0	0	0	0	0	0	0	0	0	0	N	N	U	N	U							711(0)	0
NM_001270752.1	Saccharomyces_paradoxus	4932	15	N_dna	1	0	0	0	0	0	0	0	0	0	0	0	N	N	U	N	U							711(0)	0
NM_001270752.1	Saccharomyces_uvarum	4932	15	U_ind	0	0	0	0	0	1	0	0	0	0	0	0	N	N	U	N	U
NM_001270753.1	Saccharomyces_arboricola	4932	15	N_cds	1	1	1	1	0	1	0	0	0	0	0	0	N	N	U	N	N							291(0.0044167823880491)	0.00441678
NM_001270753.1	Saccharomyces_eubayanus	4932	15	N_cds	1	1	1	1	0	1	0	0	0	0	0	0	N	N	U	N	N							290(0.0075082312791217)	0.00750823
NM_001270753.1	Saccharomyces_kudriavzevii	4932	15	U_una	0	0	0	0	0	0	0	0	0	1	1	0	N	N	U	N	N
NM_001270753.1	Saccharomyces_mikatae	4932	15	N_dna	1	0	0	0	0	0	0	0	0	1	1	0	N	N	U	N	N							291(0.000417171329409882)	0.000417171
NM_001270753.1	Saccharomyces_paradoxus	4932	15	N_dna	1	0	0	0	0	0	0	0	0	0	0	0	N	N	U	N	N							714(0)	0
NM_001270753.1	Saccharomyces_uvarum	4932	15	N_dna	1	0	0	0	0	0	0	0	0	1	1	0	N	N	U	N	N							291(9.90379954570741e-05)	9.9038e-05
NM_001270754.1	Saccharomyces_arboricola	4932	15	N_dna	1	0	0	0	0	1	0	0	0	1	0	0	A	U	U	N	A							296(3.55663495088532e-06)	3.55663e-06
NM_001270754.1	Saccharomyces_eubayanus	4932	15	A_orf	0	0	0	0	0	0	0	1	0	1	1	0	A	U	U	N	A			orf_13568(7.50198690697701e-05)	7.50199e-05
NM_001270754.1	Saccharomyces_kudriavzevii	4932	15	U_una	0	0	0	0	0	0	0	0	0	1	1	0	A	U	U	N	A
NM_001270754.1	Saccharomyces_mikatae	4932	15	U_ind	0	0	0	0	0	1	0	0	0	1	0	0	A	U	U	N	A
NM_001270754.1	Saccharomyces_paradoxus	4932	15	A_orf	1	1	1	1	0	0	0	1	0	0	0	0	A	U	U	N	A			orf_3271(0.00406816650435671)	0.00406817			296(0)	0
NM_001270754.1	Saccharomyces_uvarum	4932	15	U_una	0	0	0	0	0	0	0	0	0	1	1	0	A	U	U	N	A
NM_001270755.1	Saccharomyces_arboricola	4932	15	N_dna	1	0	0	0	0	1	0	0	0	0	0	0	A	A	A	N	A							302(5.15724431060516e-06)	5.15724e-06
NM_001270755.1	Saccharomyces_eubayanus	4932	15	A_orf	1	0	0	0	0	1	0	1	0	0	0	0	A	A	A	N	A			orf_15002(2.11743046429902e-08)	2.11743e-08			301(2.00472321520984e-06)	2.00472e-06
NM_001270755.1	Saccharomyces_kudriavzevii	4932	15	A_orf	1	0	0	0	0	0	0	1	0	0	1	0	A	A	A	N	A			orf_38717(3.43952511316914e-06)	3.43953e-06			725(1.76851733817429e-05)	1.76852e-05
NM_001270755.1	Saccharomyces_mikatae	4932	15	A_orf	1	0	0	0	0	0	0	1	0	0	0	0	A	A	A	N	A			orf_21935(7.69273533762771e-13)	7.69274e-13			302(0)	0
NM_001270755.1	Saccharomyces_paradoxus	4932	15	A_orf	1	0	0	0	0	0	0	1	0	0	0	0	A	A	A	N	A			orf_37707(2.06277128711463e-09)	2.06277e-09			725(0)	0
NM_001270755.1	Saccharomyces_uvarum	4932	15	U_ind	0	0	0	0	0	1	0	0	0	0	0	0	A	A	A	N	A
NM_001270756.1	Saccharomyces_arboricola	4932	15	A_orf	1	1	1	1	0	1	0	1	0	0	0	0	A	A	N	A	A			orf_41172(0)	0			761(0)	0
NM_001270756.1	Saccharomyces_eubayanus	4932	15	A_orf	1	1	1	1	0	1	0	1	0	0	0	0	A	A	N	A	A			orf_43972(0),orf_43973(0)	0			759(0)	0
NM_001270756.1	Saccharomyces_kudriavzevii	4932	15	N_cds	1	1	1	1	0	0	0	0	0	0	0	0	A	A	N	A	A							761(0)	0
NM_001270756.1	Saccharomyces_mikatae	4932	15	A_orf	0	0	0	0	0	0	0	1	0	1	1	0	A	A	N	A	A			orf_3612(0)	0
NM_001270756.1	Saccharomyces_paradoxus	4932	15	A_orf	1	1	1	1	0	0	0	1	0	0	0	0	A	A	N	A	A			orf_20409(0)	0			338(0)	0
NM_001270756.1	Saccharomyces_uvarum	4932	15	A_orf	1	1	1	1	0	0	0	1	0	1	1	0	A	A	N	A	A			orf_17489(2.88657986402541e-14),orf_17488(0)	0			338(0)	0
NM_001270757.1	Saccharomyces_arboricola	4932	15	U_una	0	0	0	0	0	0	0	0	0	1	1	0	N	N	U	U	U
NM_001270757.1	Saccharomyces_eubayanus	4932	15	U_scr	0	0	0	0	0	0	0	0	0	1	0	0	N	N	U	U	U
NM_001270757.1	Saccharomyces_kudriavzevii	4932	15	U_una	0	0	0	0	0	0	0	0	0	1	1	0	N	N	U	U	U
NM_001270757.1	Saccharomyces_mikatae	4932	15	N_cds	1	1	1	1	0	1	0	0	0	0	0	0	N	N	U	U	U							787(2.94646635978779e-08)	2.94647e-08
NM_001270757.1	Saccharomyces_paradoxus	4932	15	N_cds	1	1	1	1	0	0	0	0	0	0	0	0	N	N	U	U	U							787(0)	0
NM_001270757.1	Saccharomyces_uvarum	4932	15	U_una	0	0	0	0	0	0	0	0	0	1	1	0	N	N	U	U	U
NM_001270758.1	Saccharomyces_arboricola	4932	15	N_cds	1	1	1	1	0	1	0	0	0	0	0	0	N	A	N	N	N							792(0)	0
NM_001270758.1	Saccharomyces_eubayanus	4932	15	N_cds	1	1	1	1	0	1	0	0	0	0	0	0	N	A	N	N	N							790(0)	0
NM_001270758.1	Saccharomyces_kudriavzevii	4932	15	N_dna	1	0	0	0	0	0	0	0	0	1	1	0	N	A	N	N	N							792(0)	0
NM_001270758.1	Saccharomyces_mikatae	4932	15	A_orf	1	1	1	1	0	1	0	1	0	0	0	0	N	A	N	N	N			orf_29561(0)	0			792(0)	0
NM_001270758.1	Saccharomyces_paradoxus	4932	15	N_cds	1	1	1	1	0	0	0	0	0	0	0	0	N	A	N	N	N							792(0)	0
NM_001270758.1	Saccharomyces_uvarum	4932	15	N_cds	1	1	1	1	0	1	0	0	0	0	0	0	N	A	N	N	N							369(0)	0
NM_001270759.1	Saccharomyces_arboricola	4932	15	U_ind	0	0	0	0	0	1	0	0	0	0	0	0	A	A	U	U	U
NM_001270759.1	Saccharomyces_eubayanus	4932	15	U_ind	0	0	0	0	0	1	0	0	0	0	0	0	A	A	U	U	U
NM_001270759.1	Saccharomyces_kudriavzevii	4932	15	U_una	0	0	0	0	0	0	0	0	0	1	1	0	A	A	U	U	U
NM_001270759.1	Saccharomyces_mikatae	4932	15	A_orf	1	0	0	0	0	1	0	1	0	0	0	0	A	A	U	U	U			orf_33589(0)	0			794(1.46305190185103e-11)	1.46305e-11
NM_001270759.1	Saccharomyces_paradoxus	4932	15	A_orf	1	0	0	0	0	0	0	1	0	0	1	0	A	A	U	U	U			orf_27523(0)	0			794(0)	0
NM_001270759.1	Saccharomyces_uvarum	4932	15	U_una	0	0	0	0	0	0	0	0	0	1	1	0	A	A	U	U	U
NM_001270760.1	Saccharomyces_arboricola	4932	15	A_orf	1	1	1	1	0	1	0	1	0	0	0	0	A	A	A	A	A			orf_45258(0)	0			795(6.85874468331349e-10)	6.85874e-10
NM_001270760.1	Saccharomyces_eubayanus	4932	15	A_trn	1	1	1	1	0	1	0	1	1	0	0	0	A	A	A	A	A			orf_48205(2.1316282072803e-13),orf_48204(0.00276277134093061)	2.13163e-13	orf_11407(0.00158609797449238)	0.0015861	793(3.53033158262406e-11)	3.53033e-11
NM_001270760.1	Saccharomyces_kudriavzevii	4932	15	A_orf	1	1	1	1	0	1	0	1	0	0	0	0	A	A	A	A	A			orf_22269(0)	0			372(1.04046771198796e-11)	1.04047e-11
NM_001270760.1	Saccharomyces_mikatae	4932	15	A_orf	1	1	1	1	0	1	0	1	0	0	0	0	A	A	A	A	A			orf_33580(0)	0			795(0)	0
NM_001270760.1	Saccharomyces_paradoxus	4932	15	A_orf	1	0	0	0	0	0	0	1	0	0	1	0	A	A	A	A	A			orf_27525(0),orf_27531(0.0392332233017865)	0			795(0)	0
NM_001270760.1	Saccharomyces_uvarum	4932	15	A_orf	1	1	1	1	0	0	0	1	0	1	1	0	A	A	A	A	A			orf_719(5.54025159082983e-10)	5.54025e-10			372(1.23234755733392e-13)	1.23235e-13
NM_001270761.1	Saccharomyces_arboricola	4932	15	A_orf	1	1	1	1	0	1	0	1	0	0	0	0	A	A	A	A	A			orf_21944(3.71924713249427e-14)	3.71925e-14			390(1.66633529752325e-06)	1.66634e-06
NM_001270761.1	Saccharomyces_eubayanus	4932	15	A_orf	0	0	0	0	0	0	0	1	0	1	0	0	A	A	A	A	A			orf_11435(0.0105852669104521)	0.0105853
NM_001270761.1	Saccharomyces_kudriavzevii	4932	15	A_orf	1	1	1	1	0	1	0	1	0	1	1	0	A	A	A	A	A			orf_32232(3.48565620811314e-12)	3.48566e-12			813(2.78317204727152e-07)	2.78317e-07
NM_001270761.1	Saccharomyces_mikatae	4932	15	A_trn	0	0	0	0	0	0	0	1	1	1	1	0	A	A	A	A	A			orf_33471(0)	0	orf_4975(0)	0
NM_001270761.1	Saccharomyces_paradoxus	4932	15	A_orf	1	1	1	1	0	0	0	1	0	0	0	0	A	A	A	A	A			orf_6069(0)	0			390(0)	0
NM_001270761.1	Saccharomyces_uvarum	4932	15	U_una	0	0	0	0	0	0	0	0	0	1	1	0	A	A	A	A	A
NM_001301348.1	Saccharomyces_arboricola	4932	15	A_orf	1	1	1	1	0	1	0	1	0	0	0	0	A	N	A	A	A			orf_5908(0)	0			212(0)	0
NM_001301348.1	Saccharomyces_eubayanus	4932	15	A_orf	1	1	1	1	0	1	0	1	0	0	0	0	A	N	A	A	A			orf_8052(0),orf_8053(2.09314787724679e-11)	0			211(0)	0
NM_001301348.1	Saccharomyces_kudriavzevii	4932	15	A_orf	1	1	1	1	0	0	0	1	0	1	1	0	A	N	A	A	A			orf_45725(0)	0			635(0)	0
NM_001301348.1	Saccharomyces_mikatae	4932	15	N_cds	1	1	1	1	0	1	0	0	0	0	0	0	A	N	A	A	A							212(0)	0
NM_001301348.1	Saccharomyces_paradoxus	4932	15	A_orf	1	1	1	1	0	0	0	1	0	0	0	0	A	N	A	A	A			orf_13902(0)	0			212(0)	0
NM_001301348.1	Saccharomyces_uvarum	4932	15	A_orf	0	0	0	0	0	0	0	1	0	1	1	0	A	N	A	A	A			orf_39296(2.05215178183948e-10)	2.05215e-10
NM_001305014.1	Saccharomyces_arboricola	4932	15	U_ind	0	0	0	0	0	1	0	0	0	0	0	0	N	U	U	U	U
NM_001305014.1	Saccharomyces_eubayanus	4932	15	U_una	0	0	0	0	0	1	0	0	0	1	1	0	N	U	U	U	U
NM_001305014.1	Saccharomyces_kudriavzevii	4932	15	U_ind	0	0	0	0	0	1	0	0	0	0	0	0	N	U	U	U	U
NM_001305014.1	Saccharomyces_mikatae	4932	15	U_ind	0	0	0	0	0	1	0	0	0	0	0	0	N	U	U	U	U
NM_001305014.1	Saccharomyces_paradoxus	4932	15	N_dna	1	0	0	0	0	1	0	0	0	0	0	0	N	U	U	U	U							176(1.88534190392886e-06)	1.88534e-06
NM_001305014.1	Saccharomyces_uvarum	4932	15	U_ind	0	0	0	0	0	1	0	0	0	0	0	0	N	U	U	U	U
NM_001310667.1	Saccharomyces_arboricola	4932	15	A_orf	1	1	1	1	0	0	0	1	0	0	0	0	A	A	A	A	A			orf_2436(0)	0			179(0)	0
NM_001310667.1	Saccharomyces_eubayanus	4932	15	A_orf	1	1	1	1	0	0	0	1	0	0	1	0	A	A	A	A	A			orf_3569(0),orf_3478(0),orf_3331(0)	0			178(0)	0
NM_001310667.1	Saccharomyces_kudriavzevii	4932	15	A_orf	1	0	0	0	0	0	0	1	0	0	1	0	A	A	A	A	A			orf_33421(0),orf_5972(0)	0			179(0)	0
NM_001310667.1	Saccharomyces_mikatae	4932	15	A_orf	1	0	0	0	0	0	0	1	0	0	1	0	A	A	A	A	A			orf_24977(0),orf_24918(0),orf_38916(0),orf_45923(0),orf_24298(0)	0			602(0)	0
NM_001310667.1	Saccharomyces_paradoxus	4932	15	A_orf	1	1	1	1	0	0	0	1	0	0	1	0	A	A	A	A	A			orf_26884(0),orf_12252(0),orf_12880(0),orf_18989(0)	0			179(0)	0
NM_001310667.1	Saccharomyces_uvarum	4932	15	A_orf	1	0	0	0	0	0	0	1	0	0	1	0	A	A	A	A	A			orf_23157(0),orf_2680(0),orf_41741(0)	0			179(0)	0
NM_001346794.1	Saccharomyces_arboricola	4932	15	U_scr	0	0	0	0	0	0	0	0	0	1	0	0	A	U	U	U	U
NM_001346794.1	Saccharomyces_eubayanus	4932	15	U_ind	0	0	0	0	0	1	0	0	0	1	0	0	A	U	U	U	U
NM_001346794.1	Saccharomyces_kudriavzevii	4932	15	U_ind	0	0	0	0	0	1	0	0	0	1	0	0	A	U	U	U	U
NM_001346794.1	Saccharomyces_mikatae	4932	15	U_ind	0	0	0	0	0	1	0	0	0	1	0	0	A	U	U	U	U
NM_001346794.1	Saccharomyces_paradoxus	4932	15	A_orf	1	1	1	1	0	0	0	1	0	0	0	0	A	U	U	U	U			orf_14503(2.71141725738389e-07)	2.71142e-07			165(6.13242789881951e-12)	6.13243e-12
NM_001346794.1	Saccharomyces_uvarum	4932	15	U_ind	0	0	0	0	0	1	0	0	0	1	0	0	A	U	U	U	U
NM_001346795.1	Saccharomyces_arboricola	4932	15	N_dna	1	0	0	0	0	1	0	0	0	0	0	0	A	N	N	N	N							589(1.08357767203415e-13)	1.08358e-13
NM_001346795.1	Saccharomyces_eubayanus	4932	15	N_dna	1	0	0	0	0	1	0	0	0	1	0	0	A	N	N	N	N							587(1.08357767203415e-13)	1.08358e-13
NM_001346795.1	Saccharomyces_kudriavzevii	4932	15	N_dna	1	0	0	0	0	0	0	0	0	0	0	0	A	N	N	N	N							589(2.22044604925031e-14)	2.22045e-14
NM_001346795.1	Saccharomyces_mikatae	4932	15	N_cds	1	1	1	1	0	1	0	0	0	0	0	0	A	N	N	N	N							166(2.44249065417534e-15)	2.44249e-15
NM_001346795.1	Saccharomyces_paradoxus	4932	15	A_orf	1	0	0	0	0	0	0	1	0	0	0	0	A	N	N	N	N			orf_42602(1.72225734162978e-06),orf_42507(5.84546672826036e-05)	1.72226e-06			589(0)	0
NM_001346795.1	Saccharomyces_uvarum	4932	15	N_dna	1	0	0	0	0	1	0	0	0	1	1	0	A	N	N	N	N							166(7.99360577730113e-14)	7.99361e-14
NM_001346796.1	Saccharomyces_arboricola	4932	15	N_cds	1	1	1	1	0	1	0	0	0	0	0	0	A	U	A	N	U							160(1.77912803489555e-06)	1.77913e-06
NM_001346796.1	Saccharomyces_eubayanus	4932	15	U_ind	0	0	0	0	0	1	0	0	0	1	0	0	A	U	A	N	U
NM_001346796.1	Saccharomyces_kudriavzevii	4932	15	A_orf	1	1	1	1	0	1	0	1	0	1	1	0	A	U	A	N	U			orf_36335(0.0283435642614628),orf_36341(0.00107924012498617)	0.00107924			583(1.95399252334028e-14)	1.95399e-14
NM_001346796.1	Saccharomyces_mikatae	4932	15	U_una	0	0	0	0	0	1	0	0	0	1	1	0	A	U	A	N	U
NM_001346796.1	Saccharomyces_paradoxus	4932	15	A_orf	1	1	1	1	0	1	0	1	0	1	0	0	A	U	A	N	U			orf_16940(0),orf_17052(5.54608838940762e-05)	0			160(0)	0
NM_001346796.1	Saccharomyces_uvarum	4932	15	U_una	0	0	0	0	0	1	0	0	0	1	1	0	A	U	A	N	U
NM_001348807.1	Saccharomyces_arboricola	4932	15	U_scr	0	0	0	0	0	0	0	0	0	1	0	0	U	U	U	U	U
[truncated: 539 more rows]

## Sheet: aa2aa
seqid	target_species	target	qstart	qwidth	qseq	tstart	twidth	tseq	score	pval.adj
CRS5	Saccharomyces_arboricola	rna3201	1	70	MTVKICDC*GECCKDSCHCGSTCLPSCSGGEKCKCDHSTGSPQCKSCGEKCKCETTCTCEKSKCNCEKC*	1	70	MTVKKCACKDECCRDSCKCGTDCVPSCSGNEKCRCDHNSESTQCNNCGESCKCGATCTCEKSKCTCEKC*	316	0
CRS5	Saccharomyces_eubayanus	rna2524	1	68	MTVKICDC*GECCKDSCHCGSTCLPSCSGGEKCKCDHSTGSPQCKSCGEKCKCETTCTCEKSKCNCEK	1	68	MAEKKCACECECCKDSCKCGTTCVPNCSGGEKCKCGHKSESTQCNSCGKSCKCGATCSCEKSKCTCDE	284	0
NM_001178219.1	Saccharomyces_eubayanus	rna4811	1	55	MVKLTSIAAGVAAIAAGASAAATTTLSQSDERVNLVELGVYVSDIRAHLAEYYSF	1	54	MVKLASIAAGVVAIASGA-AAATTTLAQSDERVNLVELGVYVSDIRAHLAQYYLF	238	0
NM_001178219.1	Saccharomyces_kudriavzevii	g184.t1	1	55	MVKLTSIAAGVAAIAAGASAAATTTLSQSDERVNLVELGVYVSDIRAHLAEYYSF	1	53	MVKLISIAAGVAALAAGASA--TTTLAQSDEQVNLVELGVYVSDIRAHLAEYYSF	240	0
NM_001178219.1	Saccharomyces_kudriavzevii	g6348.t1	1	55	MVKLTSIAAGVAAIAAGASAA-ATTTLSQSDERVNLVELGVYVSDIRAHLAEYYSF	1	56	MVKLTSIAAGVVAIAAGVAAAPATTTLSPSDERVNLVELGVYVSDIRAHLAEYYMF	244	0
NM_001178219.1	Saccharomyces_mikatae	g1126.t1	36	20	VELGVYVSDIRAHLAEYYSF	1	20	VELGVYVSDIRAHLAQYYSF	106	2.14587e-10
NM_001178219.1	Saccharomyces_mikatae	g161.t1	1	55	MVKLTSIAAGVAAIAAGASAAATTTLSQSDERVNLVELGVYVSDIRAHLAEYYSF	1	53	MVKLTSIAAGVAAIAAGVSA--TTTLAQSDEKVNLVELGVYVSDIRAHLAQYYSF	242	0
NM_001178219.1	Saccharomyces_mikatae	g45.t1	1	55	MVKLTSIAAGVAAIAAGASAAATTTLSQSDERVNLVELGVYVSDIRAHLAEYYSF	1	53	MVKLTSIAAGVAAIAAGVSA--TTTLAQSDEKVNLVELGVYVSDIRAHLAQYYSF	242	0
NM_001178219.1	Saccharomyces_mikatae	g733.t1	1	55	MVKLTSIAAGVAAIAAGASAAATTTLSQSDERVNLVELGVYVSDIRAHLAEYYSF	1	53	MVKLTSIAAGVAAIAAGVSA--TTTLAQSDEKVNLVELGVYVSDIRAHLAQYYSF	242	0
NM_001178219.1	Saccharomyces_paradoxus	g1097.t1	1	55	MVKLTSIAAGVAAIAAGASAAATTTLSQSDERVNLVELGVYVSDIRAHLAEYYSF	1	53	MVKLTSIAAGVAAIAAGASA--TTTLAQSDERVNLVELGVYVSDIRAHLAQYYMF	244	0
NM_001178219.1	Saccharomyces_paradoxus	g134.t1	1	55	MVKLTSIAAGVAAIAAGASAAATTTLSQSDERVNLVELGVYVSDIRAHLAEYYSF	1	53	MVKLTSIAAGVAAIAAGASA--TTTLAQSDERVNLVELGVYVSDIRAHLAQYYMF	244	0
NM_001178219.1	Saccharomyces_paradoxus	g140.t1	1	55	MVKLTSIAAGVAAIAAGASAAATTTLSQSDERVNLVELGVYVSDIRAHLAEYYSF	1	53	MVKLTSIAAGVAAIAAGASA--TTTLAQSDEKVNLVELGVYVSDIRAHLAQYYSF	247	0
NM_001178219.1	Saccharomyces_paradoxus	g1638.t1	7	49	IAAGVAAIAAGASAAATTTLSQSDERVNLVELGVYVSDIRAHLAEYYSF	1	47	IAAGVAAIAAGA--CATTTLAQSDEKVNLVELGVYVSDIRAHLAQYYSF	212	0
NM_001178219.1	Saccharomyces_paradoxus	g19.t1	1	55	MVKLTSIAAGVAAIAAGASAAATTTLSQSDERVNLVELGVYVSDIRAHLAEYYSF	1	53	MVKLTSIAAGVAAIAAGASA--TTTLAQSDEKVNLVELGVYVSDIRAHLAQYYSF	247	0
NM_001178219.1	Saccharomyces_paradoxus	g216.t1	1	55	MVKLTSIAAGVAAIAAGASAAATTTLSQSDERVNLVELGVYVSDIRAHLAEYYSF	1	53	MVKLTSIAAGVAAIAAGASA--TTTLAQSDEKVNLVELGVYVSDIRAHLAQYYSF	247	0
NM_001178219.1	Saccharomyces_paradoxus	g3854.t1	1	55	MVKLTSIAAGVAAIAAGASAA-ATTTLSQSDERVNLVELGVYVSDIRAHLAEYYSF	1	56	MVKLTSIAAGFAAIAAGVAAAPATTTLSPSDERVNLVELGVYVSDIRAHLAQYYMF	240	0
NM_001178219.1	Saccharomyces_paradoxus	g4076.t1	1	55	MVKLTSIAAGVAAIAAGASAA-ATTTLSQSDERVNLVELGVYVSDIRAHLAEYYSF	1	56	MVKLTSIAAGVAAIAAGVAAAPATTTLSPSDERVNLVELGVYVSDIRAHLADYYMF	244	0
NM_001178219.1	Saccharomyces_paradoxus	g4799.t1	1	41	MVKLTSIAAGVAAIAAGASAAATTTLSQSDERVNLVELGVY	1	39	MVKLTSIAAGVAAIAAGASA--TTTLAQSDEKVNLIAEAVF	146	0
NM_001178219.1	Saccharomyces_paradoxus	g908.t1	1	55	MVKLTSIAAGVAAIAAG-ASAAATTTLSQSDERVNLVELGVYVSDIRAHLAEYYSF	1	56	MVKLTSIAAGVAAIAAGIAAAPATTTLSPSDERVNLVELGVYVSDIRAHLADYYMF	243	0
NM_001178219.1	Saccharomyces_paradoxus	g99.t1	1	55	MVKLTSIAAGVAAIAAGASAAATTTLSQSDERVNLVELGVYVSDIRAHLAEYYSF	1	53	MVKLTSIAAGVAAIAAGASA--TTTLAQSDEKVNLVELGVYVSDIRAHLAQYYSF	247	0
NM_001178361.1	Saccharomyces_kudriavzevii	g3464.t1	27	103	QKGIEGVTLSHNSVQINNTLAKSAPFCESDALSMNYSTENMLSNNACDYTKNSSYPYIITIITKAFDNALENSLNLQANRKLYHRVGTCIQNIFYQLLLTVNY	2	103	QKSIEVVTLSHSGTRINSTLAKSALFGRSDALSMNYSTENMLNNNSCDCKKNFSYPDVITNVTKAFNNTLENLVNLQANKNLYHNMGTLIQNVFYQLLLTVNY	389	0
NM_001178361.1	Saccharomyces_kudriavzevii	g976.t1	27	103	QKGIEGVTLSHNSVQINNTLAKSAPFCESDALSMNYSTENMLSNNACDYTKNSSYPYIITIITKAFDNALENSLNLQANRKLYHRVGTCIQNIFYQLLLTVNY	2	103	QKSIEVVTLSHSGTRINSTSAKSALFGRSDALSMNYSTENMLNNNSCDCKKNFSYPDVITNVTKAFNNTLENLVNLQANKNLYHNMGTLIQNVFYQLLLTVNY	382	0
NM_001178398.1	Saccharomyces_eubayanus	rna1079	1	324	MTLSNCDSLDNLFQDPPEEEESSKFVEAVRTLMNRNDMGYPPAAANGTYCLKKIKSLNAKQWKINKKRMCMLPAV--KKKNFDFHEQRSLILNLNLWKFIKFINCSSKNNYNKNNKHVRSSNNTVKNENVLPLQKHKKVDNDQRLENLFWRSWFKARKRRDIMGKPRERHIKFNDNVEQCIITDEHFIQRLPSTRLNSTDEQRPCSKSELDPCIGNAASKRSFYDYNSVYVASDAIITTAAATAIISSNSGDYQRGHDVRDVPRNVLLQAGETDFSSVLRVDSDLKLSNISHHSPVKPSSTSSHSTFIFESETDTDTDTDAETEND	1	324	MTLSNCASLDNLFYDPPEEEQNSKFIEAVRISMSKSNMGPPPVEANGKYCLRKVKSLNAKQWKINKKKYSSLPAATRKKKNFDFYKQRNLILNLNLWKFIKFINFNGKNNYDKNNKHVKHLSKTVKNDGMSPFQKAKKIDNDRRLENIFWRSWFKAHKKKDAADCQQERHIRFNDNVEQCIITNEHFIQKLPSTQLNSSDDEDPGFQLGFEPSSGYSNSKRVFYDYNRVYVASDT--ATAVATAIINTSNEDPQHKHDIRDVPSNILPQEEEADLSSVLRVDPNLNLSNISHHSSASSSSSSGHSTFIFESETETDTDTDTDTDTD	1159	0
NM_001178398.1	Saccharomyces_kudriavzevii	g4261.t1	1	132	MTLSNCDSLDNLFQDPPEEEESSKFVEAVRTLMNRNDMGYPPAAANGTYCLKKIKSLNAKQWKINKKRMCMLPAVKKKNFDFHEQRSLILNLNLWKFIKFINCSSKNNYNKNNKHVRSSNNTVKNENVLPLQ	1	132	MTLSNCESLDNLFHDLPEEEENSKFIEGVRILMSRNDMGYPSATTNGTYCLGKVKSLNSKQWKINKKQKYTPSAGKKKNFDFHEQRSLILNLNLWKFIKFINCNGKNNYNKNNKHATHLSKTLNNDNVLPLQ	560	0
NM_001178398.1	Saccharomyces_kudriavzevii	g430.t1	185	142	FIQRLPSTRLNSTDEQRPCSKSELDPCIGNAASKRSFYDYNSVYVASDAIITTAAATAIISSNSGDYQRGHDVRDVPRNVLLQAGETDFSSVLRVDSDLKLSNISHHSPVKPSSTSSHSTFIFESETDTDTDTDAETENDID	11	140	LIQRLPPTQLNTSDDQDAGSQPAFEPSPGNKNSKRVFYDYNCVYVASDT--ATATATAIINGSSEDPQHKHDIRDVPSDILPREGEADLSSVLRVDPNLNLSNISHHSPAASSSSSGHSTFIFESETETETDTDTDTDTTDD	429	0
NM_001178398.1	Saccharomyces_mikatae	g2170.t1	1	326	MTLSNCDSLDNLFQDPPEEEESSKFVEAVRTLMNRNDMGYPPAAANGTYCLKKIKSLNAKQWKINKKRMCMLPAVKK-KNFDFHEQRSLILNLNLWKFIKFINCSSKNNYNKNNKHVRSSNNTVKNENVLPLQKHKKVDNDQRLENLFWRSWFKARKRRDIMGKPRERHIKFNDNVEQCIITDEHFIQRLPSTRLNSTDEQRPCSKSELDPCIGNAASKRSFYDYNSVYVASDAII----TTAAATAIISSNSGDYQRGHDVRDVPRNVLLQAGETDFSSVLRVDSDLKLSNISHHSPVKPSSTSSHSTFIFESETDTDTDTDAETENDID	1	328	MTLSNCESLDNLFYDPPEEEESNKFIEAVRILISRNDIVHPLAAASGTCCLRKVKSLNAKQWKINKKQKYVLPAVKKRKNFDFNEQRSLILNLNLWKFIKFINCNSKKTCNKNNTHV---NKVVKNDNVSSSLEHKKMDNDQRLENLFWRSWFKAHKRKDIVGSQQARHIKFNDNVEQCVITDDYFIQRLPPARLNPVDNRRPCLQSGLNSHTDHAESRRVFYDYSRVYVANDAIAIAAAATAAATAIISSNNGDHQHKHDVRDVPRNILPPEGEPYLSSVLRVDSELKLSNISHHSPAISPSTSSHSTFIFESETDTDTDSDIEIDSDID	1231	0
NM_001178398.1	Saccharomyces_mikatae	g2171.t1	102	45	NCSSKNNYNKNNKHVRSSNNTVKNENVLPLQKHKKVDNDQRLENL	199	45	NNNNNDNNNNNNLHKRHHEHANGHENLKKKQRSNNDDDDKQIGNV	53	0.0272402
NM_001178398.1	Saccharomyces_paradoxus	g1940.t1	102	45	NCSSKNNYNKNNKHVRSSNNTVKNENVLPLQKHKKVDNDQRLENL	180	45	NNNNNDSTNNNNPHKRQHDNENGHDNSQKKQKNNNDDDDRQIGNV	54	0.0109851
NM_001178398.1	Saccharomyces_paradoxus	g1941.t1	1	331	MTLSNCDSLDNLFQDPPEEEESSKFVEAVRTLMNRNDMGYPPAAANGTYCLKKIKSLNAKQWKINKKRMCMLPAVKKKNFDFHEQRSLILNLNLWKFIKFINCSSKNNYNKNNKHVRSSNNTVKNENVLPLQKHKKVDNDQRLENLFWRSWFKARKRRDIMGKPRERHIKFNDNVEQCIITDEHFIQRLPSTRLNSTDEQRPCSKSELDPCIGNAASKRSFYDYNSVYVASDAIITTAA-------ATAIISSNSGDYQRGHDVRDVPRNVLLQAGETDFSSVLRVDSDLKLSNISHHSPVKPSSTSSHSTFIFESETDTDTDTDAETENDIDAYIDT	1	338	MTLSNCESLDNLFYDPPEEEESSKFIEAVRILMSRNDMRYSSAAANGTYCLRKVKSLNAKQWKINKKRTYILPTVKKKNFDFHEQRSLILNLNLWKFIKFINCGSKNNYKKNDKHERHLNKTVKNGNVLLLQKHKKVDNDQRLENLFWRSWFKARKRKDIVDGPRERHIKFNDNVEQCIITDDHFIQRLPSTRLNSADEPRPCSQSELDSCIGYAASKRIFYDYSSVYVASDTITATAVRDTATATATAIISSNSGDHRHKHDVRDVPRNVLLGGRKPDFSSVLRVDSDLKLSNISHHSAVKSSSTSSHSTFIFESETDTDTDTDTDTDTDTDTEAET	1465	0
NM_001178398.1	Saccharomyces_uvarum	g1309.t1	1	326	MTLSNCDSLDNLFQDPPEEEESSKFVEAVRTLMNRNDMGYPP---AAANGTYCLKKIKSLNAKQWKINKKRMCMLPAVKKKN-FDFHEQRSLILNLNLWKFIKFINCSSKNNYNKNNKHVRSSNNTVKNENVLPLQKHKKVDNDQRLENLFWRSWFKARKRRDIMGKPRERHIKFNDNVEQCIIT-DEHFIQRLPSTRLNSTDEQRPCSKSELDPCIGNAASKRSFYDYNSVYVASDAIITTAAATAIISSNSGDYQRGHDVRDVPRNVLLQAGETDFSSVLRVDSDLKLSNISHHSPVKPSSTSSHSTFIFESETDTDTDTDAETENDID	1	329	MTLSNCASLDNLFYDPPEEEKTSKFIEAVRTSMSKSDMGPPPPPSVEANGKYCLRKVKSLSAKQWKINKKKYKSLPAARKKKYFDFYKQRNLILNLNLWKFIKFINCTGKNNYDKNNKHVKHLRKTVKNDHMSPYQKAKKMDNDKRLENIFWRSWFKAHKKKDTAACQQERHISFNDNVEQCIITTNERFIQRLPPTQLNTSDDQDAGSQPAFEPSPGNKNSKRVFYDYNCVYVASDT--ATATATAIINGSSEDPQHKHDIRDVPSDILPREGEADLSSVLRVDPNLNLSNISHHSPAASSSSSGHSTFIFESETETETDTDTDTDTTDD	1129	0
NM_001178411.1	Saccharomyces_eubayanus	rna1095	1	403	MEELGLKSTFPYEYGSDFTMIRTEMLNTTKSETTILFSNIKSILAIIWKYSFTFLRSFSDSIKLIIDDVVTIGSRNFAERLQIEAKKNNDQEDIWASTIILGVIIGYLISSIKRKNTFPIMPTSSPKIDDCRFKTGDTISIVINFNEDCLNNRSDVTEERNYEESTVLHSKESVLSIGRQNMVTLNQSDENFTYGNFDEYDLLTKDYTTEVLTRSPGSNPE-FKAVVNNTLLDSANETPFKGIEKSINETMVKVP--MGCD-VSLSHYGRQYAPGNISIMRSFTARDNTKSVSREIRDIC--KSFLIIKSQFGDELFLTMFMEKPVFFDNNIPIEITGAYREKRERLDEVIHKDLIRYDEVQNLTRIRNLLRVKSQKICSRRHNSSVPTKKLLVNDKGA…	1	398	MEKFGLENSFPYEHGLDFRMTRREIINSTKNETAYLFFNMKRIMLCVLKYSYTLISSLLDSAKLIMDDVVTIGSRNFPTRLQIDAGENDDQEDIWASTIILGIIIGYSISCFGKRAKNPI------KLAKVYSKHSEPISIIINFMKNDSSGGSDPIGGNDTEEVMGSQLDESVLNSHIPNIEIMDETDQILKQDFYEIYDPLNGETATIDGVKWLNQLSQVFEAESNSITTDNLREVRLERTIRRYNERHGPVGHLIGDDSVRLRHLKEDIYRTNASAGR-FPVQNNFFTMNGQAYLLCLRGHELVMKAELCAKIDKELFS----FFIESVSFRESGILEQKQDQLEEVTHKEIICYDQNRSLAIIYHLPKIEKQRNPLTKPSMPTFSKKSLSDNKNA…	424	0
NM_001178411.1	Saccharomyces_kudriavzevii	g983.t1	1	403	MEELGLKSTFPYEYGSDFTMIRTEMLNTTKSETTILFSNIKSILAIIWKYSFTFLRSFSDSIKLIIDDVVTIGSRNFAERLQIEAKKNNDQEDIWASTIILGVIIGYLISSIKRKNTFPIMPTSSPKIDDCRFKTGDTISIVINFNEDCLNNRSDVTEERNYEESTVLHSKESVLSIGRQNMVTLNQSDENFTYGNFDEYDLLTKDYTTEVLTRSPGSNPEFKAVVNNTLLDSANETPFKGIEKSINETM--VKVPMGCDVSLSHYGRQYAPGNISIMRSFTARDNTKSVSREIRDICKSFLIIKSQFGDELFLTMFMEKPVFFDNNIPIEITGAYREKRERLDEVIHKDLIRYDEVQNLTRIRNLLRVKSQKICSRRHNSSVPTKKLLVNDKGATSIL…	1	404	MEKLGLKSAFPYEYGSDFKMTRLNILNSTRCETEFLFSNIKRIMLSVWKYSYTLLSFFLDSTKLIMNDVITISSRDFATKLQIGASQREDQEDTLASTILMGMIIGYSIS-FGRKSAFFKRHRNPTELKESSSKPSGSISIVINFMEDNLTYDDDFIHENVAKEFMISQLDDSVLNIQIPNTNTSDKTDRVFEHDILGEYDPFNGETATGVLVPPYQSNAGFKALTNDISPHCTKRTLFGKTEGGTNERIKVVEYLTGDDEYLLHDTKQRTHKSNAIVGRFFVQDNTASMNEQLRNIPGPVLVMNTWLGDELFLTMFDKESSFFSDSVPIKKIGPIGEKQELFEVVSHRELICYDKNRSLNRIYNLPNIEKQEICFKKDKTSRPSKKSLMNGKDAASIL…	716	0
NM_001178411.1	Saccharomyces_mikatae	g3417.t1	1	403	MEELGLKSTFPYEYGSDFTMIRTEMLNTTKSETTILFSNIKSILAIIWKYSFTFLRSFSDSIKLIIDDVVTIGSRNFAERLQIEAKKNNDQEDIWASTIILGVIIGYLISSIKRKNTFPIMPTSSPKIDDCRFKTGDTISIVINFNEDCLNNRSDVTEERNYEESTVLHSKESVLSIGRQNMVTLNQSDENFTYGNFDEYDLLTKDYTTEVLTRSPGSNPEFKAVVNNTLLDSANETPFKGIEKSINE--TMVKVPMGCDVSLSHYGRQYAPGNISIMRSFTARDNTKSVSREIRDICKSFLIIKSQFGDELFLTMFMEKPVFFDNNIPIEITGAYREKRERLDEVIHKDLIRYDEVQNLTRIRNLLRVKSQKICSRRHNSSVPTKKLLVNDKGATSIL…	1	405	MEKLGLKSTFPYEYGFDFKTTRLEILNSTKSETALLFSGLSRILARILKYSYNFLASFSLAIKVITESVATVGSREYANSLQIDATERDDEEDVWGSIVLLGVIFSSLIYSCSGKNTFMKRRGNSTEGDECSFKASKPLSIIINIIGNSPNNKGIFVEEKNYEKFMDLHLKESVFDICVPSVVDFSQTEKVFVPDDFGRLSLSSNENTTEALVQATQTLSDIKALTNSTLTNSARGDFLKETERSISKGKEVVKHSVGYNRSLLHYAKKCVHKRNEIMGGFPVQENADSVGKKIHNICESTLIMENRLSNEVFLALFEREPIFFISSLSIEEMRAYEEKQKLFDEMPHGDLGFYDENKIITRTYNLLKVDSQRNWSMKRNISVPSKKMVMNEKGAASTL…	800	0
NM_001178411.1	Saccharomyces_paradoxus	g2584.t1	1	401	MEELGLKSTFPYEYGSDFTMIRTEMLNTTKSETTILFSNIKSILAIIWKYSFTFLRSFSDSIKLIIDDVVTIGSRNFAERLQIEAKKNNDQEDIWASTIILGVIIGYLISSIKRKNTFPIMPTSSPKIDDCRFKTGDTISIVINFNEDCLNNRSDVTEERNYEESTVLHSKESVLSIGRQNMVTLNQSDENFTYGNFDEYDLLTKDYTTEVLTRSPGSNPEFKAVVNNTLLDSANETPFKGIEKSIN--ETMVKVPMGCDVSLSHYGRQYAPGNISIMRSFTARDNTKSVSREIRDICKSFLIIKSQFGDELFLTMFMEKPVFFDNNIPIEITGAYREKRERLDEVIHKDLIRYDEVQNLTRIRNLLRVKSQKICSRRHNSSVPTKKLLVNDKGATSIL…	1	403	MEELSLKSTFPYEYGSDFRMTRLEILNSTKKETTLLFSNIGRILASIWKYSCTFLRSFSDSIKVIIHDVVTIGSRDLATRLQIEAQKNNDQEDIWASTVLLGVIIGYLIFSFRGKNAFLKIHKNSTEVDECSLKTSEHISIVINFSENNLSNRGNIADQKNSEEFMVPHLKESVIDILIPNMVTVIQSDENLIYDVFDEYDLLSHDNTTEALVRPYQSNPDYEAMGSGISIDSANETRLRNIERSIGKGEKMVKKSIGCNVSLLHHSEQSAPKNNAITRSSSAQDNAGPVTEEVNDMCKSFLIMGTRLGNELFLTMFMKEPVFLGNSVSITEIGVFREKRERLDAVTCKSLTPYDELRSMTRNYNLRKIESQRNRSTKNNNSVPPKKLLMNEKDAISIL…	1212	0
NM_001178419.3	Saccharomyces_arboricola	rna172	1	212	MLRRSKNSSTNTNADTKKRQSMHLGSKSSLISLTSEFGHGHSKTKQKKEEGTAPSQFLSPTNKRSTSSQSKLKRSSLLLDETLLKDYHSAMRHMQTNAAKEEKLRMAPSPTQSTRSESDASLSSTKSSISSIFSQDNDYSIHDLLYEDIEEMDK-TDAFKINNTIAIDDSKALFVFCSNDSSSRTASIETLHESNLDNLDMGSSRRTSLDFF*	1	208	MLRRSKNTSTDSNVDMKKRQSMFLGSKTSATSLSSDFANSHSKTKQKKQESSS-SLFSSLTHK----NRSNLKRSSMLLDETVLKDYHSAIKHMQMDNAKEEKLRFAPSPTQSTRSESDASLSSSKSAMSSIFSLENDYSIHDLLYEEIEEMDKETDGPKVNNTIAMDESKALFVFCSNESSLRMASNETLHELMWDTPDVGSDRRTSLNFF*	750	0
NM_001178419.3	Saccharomyces_eubayanus	rna1102	1	212	MLRRSKNSSTNTNADTKKRQSMHLGSKSSLISLTSEFGHGHSKTKQKKEEGTAPSQFLSPTNKRSTSSQSKLKRSSLLLDETLLKDYHSAMRHMQTNAAKEEKLRMAPSPTQSTRSESDASLSSTKSSISSIFSQDNDYSIHDLLYEDIEEMDKT-DAFKINNTIAIDDSKALFVFCSNDSSSRTASIETLHESNLDNLDMGSSRRTSLDFF*	1	212	MLRRSKNSGSSSHTDAKKRQSMFLESKSSLMSLSNEFAQGHSKTKQKTQEGVSSSSS-SSAHKKSTSSRSKLKRSSLLLDETLLKDYHSAIKHMQVNAPREEKLLLVPSPTQSTRSESDTSLSSSKSSISSIFSQDKDYSIHDLLYEDIEEMDKTANGPKIDDTIAIDESKALFVFCTNESSMKLPYNETLHELNLDTPVMGPNRRTSLNFF*	783	0
NM_001178419.3	Saccharomyces_kudriavzevii	g668.t1	1	212	MLRRSKNSSTNTNADTKKRQSMHLGSKSSLISLTSEFGHGHSKTKQKKEEGTAPSQFLSPTNKRSTSSQSKLKRSSLLLDETLLKDYHSAMRHMQTNAAKEEKLRMAPSPTQSTRSESDASLSSTKSSISSIFSQDNDYSIHDLLYEDIEEMDKT-DAFKINNTIAIDDSKALFVFCSNDSSSRTASIETLHESNLDNLDMGSSRRTSLDFF*	1	213	MLRHSKNSGTNSSVDTKKRQSMHLGSKTSLMSLSNEFYHGLSKTKQKKQEDSPPSSSSFTTLNKRRSSQSKLKRSSLLLDETLLKDYHSAMKHMQTNAAKEEKLRSAPSPTQSTRSESDASLSSSKSSISSIFSYDKDYSIHDLLYEDIEEMDRTTNAFKVNNTIAMDESKALFVFCSNESFVKIAPTDALHELKLDTSDTRSNRRTSLDFF*	834	0
NM_001178419.3	Saccharomyces_mikatae	g3410.t1	1	212	MLRRSKNSSTNTNADTKKRQSMHLGSKSSLISLTSEFGHGHSKTKQKKEEGTAPSQFLSPTNKRSTSSQSKLKRSSLLLDETLLKDYHSAMRHMQTNAAKEEKLRMAPSPTQSTRSESDASLSSTKSSISSIFSQDNDYSIHDLLYEDIEEMDKTD-AFKINNTIAIDDSKALFVFCSNDSSSRTASIETLHESNLDNLDMGSSRRTSLDFF*	1	213	MLRRPKNSGANSNVDSKKRQSMHLGSKSSLISLSSEFGHEHSKTKQKKEESPSHSPFPSATHKKRTSKQSSLKRSSLLLDETLLKDYHSALKHMQTNTPKEEKLHMAPSPTQSTRSQSDASLSSIKSSISSIFSQDKDYSIHDLLYEEIEEMDKTTSAFKINNTIAMDDSKALFVFCSNESSSKTTSTETLNELNLDTLDMGTDRRTSLNFF*	903	0
NM_001178419.3	Saccharomyces_paradoxus	g2591.t1	1	212	MLRRSKNSSTNTNADTKKRQSMHLGSKSSLISLTSEFGHGHSKTKQKKEEGTAPSQFLSPTNKRSTSSQSKLKRSSLLLDETLLKDYHSAMRHMQTNAAKEEKLRMAPSPTQSTRSESDASLSSTKSSISSIFSQDNDYSIHDLLYEDIEEMDKT-DAFKINNTIAIDDSKALFVFCSNDSSSRTASIETLHESNLDNLDMGSSRRTSLDFF*	1	211	MLRRSKNSSTN--ADTKKRQSMHLGSKSSLISLSSEFSHGHSKTKQKKEESIPPSSFLSVTHKKKTSTQSKLKRSSLLLDETLLKDYHSAMRHMQTNAAKEEKLRMASSPTQSTRSESDASLSSSKSSISSIFSQDKDYSIHDLLYEDIEEMDKTTDAFKVNNTIAIDDSKALFVFCSNESPSKAASIETLHELNLDTLDMGSSRRTSLDFF*	990	0
NM_001178496.3	Saccharomyces_eubayanus	rna1175	1	610	MSSLADTVEGSEAKRGRFSNNALTSDTGILQKNSTLRNWFLKPTADLKNSCEDRVEDDVNDVYLNDKNSQKSVEERKLGRKVRSFFKQTNSNKDESVLEDEDDALVWKKTSNKCAKKENSH---DIQKGSFTKKIRNSIFKSA--NDVKEFRNENNLLLPVELSSDDENESHFTDANSHVMQSKSPEKIPSKDQCLTKGAKNKGLK-KEYEKSFEEYSDDSDDEFSPATPPENVLEGPYKFVFQTPNTFTSQPNITVENDFHKGGRHVIDYLNKKLATMNIDIDLTSGGKQNVSWEEELDQLSDHVIESITNHISKGRMHAQEKQDELEKLKLENLNLSTLKQENLQHKQEINSLKDNLESISKKNNDLILEMNKLKKKSTNNKTNEYISTDENENEEI…	1	615	MSNLSDTADGNDTKRGRFSNFAFTSENSILQKNSTLRNWFLKPTTDNKEAYCGKGESTIKVAQPNDTNSQHSVEEKKIGRRVKSFFKQANSNRYGNMSEDEDDASFWKRTDSKGPKQENTFINGEKQKGSFKKKIRNSFFKGSIESNEKTYANEKKPS-QIEFSSDDENESHFTDANSHVIQSKSPEKTSPGKQWPTKSTDYKDHNVGSGENSEEEDEDDDEDEFCPLTPPENVLEGPYKFVFQTPNTFTSQPHLSTEKEYHKGGKYTIEYLSKSLTTLDIDIDFGAKEEPDFYSEKEIQKKIESIIQNIAVEMSKSKIGNNNEQNELEKLKKENTKLLKFKYEHSIQKQELISLNTRLESLNKKNKDLIIEVKKLKNNSENEKMKESTFTDENENESF…	1899	0
NM_001178496.3	Saccharomyces_kudriavzevii	g1893.t1	1	606	MSSLADTVEGSEAKRGRFSNNALTSDTGILQKNSTLRNWFLKPTADLKNSCEDRVEDDVNDVYLNDKNSQKSVEERKLGRKVRSFFKQTNSNKDESVLEDEDDALVWKKTSNKCAKKENS---HDIQKGSFTKKIRNSIFKSA--NDVKEFRNENNLLLPVELSSDDENESHFTDANSHVMQSKSPEKIPSKDQCLTKGAKNKGLKKEYEKSFEEYSDDSDDEFSPATPPENVLEGPYKFVFQTPNTFTSQPNITVENDFHKGGRHVIDYLNKKLATMNIDIDLTSGGKQNVSWEEELDQLSDHVIESITNHISKGRMHAQEKQDELEKLKLENLNLSTLKQENLQHKQEINSLKDNLESISKKNNDLILEMNKLKKKSTNNKTNEYISTDENENEEIT…	1	609	MSNLGDTVEGNDTKRARFSSFAFASDNGILQKNNTLRNWFLKPTADYKGECGGKAENSINDAKPNDKNSQSSIEEKKLGRKVRAFFRQTNSSKDGGMSEDEEDASFWRKASNKGPKKEESPADRERQRGSFTKKIRNSIFKHPINGNEKDYNDEKNLLLPVEFSSDDENASHFTDANSHIIQSKSPEKLPSRNQSPTKGTNNKGQSKEYGSMFEEDSDG--DEFSPDTPPENVLEGPYKFVFQTPNTFTSQPQPSVGEDFHNGGRYVIEYLSKRLTALNIEIDFESGRKADIFSEKELHRTSEKIIESIANEISTNETRKKGEQDELEKVKLENSRLSKFKHEHSLQKQEIISLKTKLESTNKKNNDLIIEMEKLKGNTPNERRKDYIFTDENENGDVI…	2130	0
NM_001178496.3	Saccharomyces_mikatae	g2201.t1	1	609	MSSLADTVEGSEAKRGRFSNNALTSDTGILQKNSTLRNWFLKPTAD-LKNSCEDRVEDDVNDVYLNDKNSQKSVEERK-LGRKVRSFFKQTNSNKDESVLEDEDDALVWKKTSNKCAKKENSHDI---QKGSFTKKIRNSIFKSANDV--KEFRNENNLLLPVELSSDDENESHFTDANSHVMQSKSPEKIPSKDQCLTKGAKNKGLKKEYEKSFEEYSDDSDDEFSPATPPENVLEGPYKFVFQTPNTFTSQPNITVENDFHKGGRHVIDYLNKKLATMNIDIDLTSGGKQNVSWEEELDQLSDHVIESITNHISKGRMHAQEKQDELEKLKLENLNLSTLKQENLQHKQEINSLKDNLESISKKNNDLILEMNKLKKKSTNNKTNEYISTDENENEE…	1	616	MSNFANKVEGSDTKRGRFANFTFTSDTVALQKNSTLRNWFLKPTVDDHKEVCANKTENEVKNFCSNNNNQRNSLEEKNSVGRKVRSFFKQTSLNKDEYMSEDEDDASFWRKASSKCAKKEATHNTSENHKGNLTRKIRSSFFKGSNGGHGRDYNYEKCLSIPVDSSSDDENESQFTDANSQVIKSKSPEKSSSKDQGSSKSANNKALDKESGNISKEDSYENDDDFSPVTPPENVLEGPYKFVFQTPNTFTSQQHTSAEKISYKDGRYVVEYLSKRLATMNIETNFDSGKKQDIFSEEELHRLSENIIESISNEITKNKVCKWEAQKELEKLKLENSKLIQLKHEHLLQKQEIVSLKAKLESVNKRNNDLISDMKKSKDNGIDEKMRECTFMNENENED…	1956	0
NM_001178496.3	Saccharomyces_paradoxus	g1044.t1	1	610	MSSLADTVEGSEAKRGRFSNNALTSDTGILQKNSTLRNWFLKPTADLKNSCEDRVEDDVNDVYLNDKNSQKSVEERKLGRKVRSFFKQTNSNKDESVLEDEDDALVWKKTSNKCAKKENSH---DIQKGSFTKKIRNSIFKSANDVKEFRNENNLLLPVELSSDDENESHFTDANSHVMQSKSPEKIPSKDQCLTKGAKNKGLKKEYEKSFEEYSDDSDDEFSPATPPENVLEGPYKFVFQTPNTFTSQPNITVENDFHKGGRHVIDYLNKKLATMNIDIDLTSGGKQNVSWEEELDQLSDHVIESITNHISKGRMHAQEKQDELEKLKLENLNLSTLKQENLQHKQEINSLKDNLESISKKNNDLILEMNKLKKKSTNNKTNEYISTDENENEEITKS…	1	613	MSNLADTVEGSEAKCGRFSNIALTSDSGILQKNSTLRNWFLKPTADQKGGCSDRVESSIKDVYSSDKSSQKTFEERKLGRRVRSFFKQTNSNKDGSMSEDEDDASFWRKASNICTKRENSHNTGDIQKGSFTKKIRNSIFKGPNDGKEYSNEKSLLLPVEFSSDDENESRFTDANSHVVQSKSPEKISSKYQRSTKSANNKGLKMEYEKSFEEYSDENEDEFSPATPPENVLEGPYKFVFQTPNTFTSQPNITEENDFHNGGRYVIDYLSKKLATMNIEIDFASGRKPGVSSEEELYQSSENIIESIANEISKYKMCTQEKQDELEKLKLENLKISKLKHENLEQKQEINLLKTKLESINKKKNDLTIEMKKLKNKSANNKTKEYASMDENENEDITKS…	2626	0
NM_001178496.3	Saccharomyces_uvarum	g4181.t1	1	610	MSSLADTVEGSEAKRGRFSNNALTSDTGILQKNSTLRNWFLKPTADLKNSCEDRVEDDVNDVYLNDKNSQKSVEERKLGRKVRSFFKQTNSNKDESVLEDEDDALVWKKTSNKCAKKENSH---DIQKGSFTKKIRNSIFKSA--NDVKEFRNENNLLLPVELSSDDENESHFTDANSHVMQSKSPEKIPSKDQCLTKG----AKNKGLKKEYEKSFEEYSDDSDDEFSPATPPENVLEGPYKFVFQTPNTFTSQPNITVENDFHKGGRHVIDYLNKKLATMNIDIDLTSGGKQNVSWEEELDQLSDHVIESITNHISKGRMHAQEKQDELEKLKLENLNLSTLKQENLQHKQEINSLKDNLESISKKNNDLILEMNKLKKKSTNNKTNEYISTDENEN…	1	615	MSNLSDTADGNDTKRGRFSNFAFTSDNGLLQKNSTLRNWFLKPTADNKEEYCGKSGNSTKVVKPSDTNSQHSVEEKKIGRKVKSFFKQANSNRYESMSEDEEDTSFWKRTNKKGAKQEESSIDGEKQKGSLKKKIRNSFFKGSIENNEKNYANEKKPL-QVEFSSDDENESHFTDANSHVIQSKSPERVSPGKQWPSKSIDYEGHNVGFGDNSEEEEEEEEED-DDEFCPLTPPENVLEGPYKFVFQTPNTFTSQPHLLTENEYHKGGKYTIEYLSKRLATLNIDIDFEAEGEPDFYSEEEIQRKSEKIIQNIAVEISRNKMCNE--QNELEKLKKENSKLLKFKYEHSIQKQEIISLNTKLETINKKNKDLIIEMKKMKNSSTNEKIKESTFTDENEN…	1914	0
NM_001178532.3	Saccharomyces_eubayanus	rna1209	83	441	TSASENKMELSMKTIPCLKKENVHVEKGHDWSQLSTSRICKILEDIADKKNKTRRQSAPLQKTKYFPTNENQNTDIENQNWSQIPNEDICALIEKIASRRNKNRKRKNLSCSKVQEIQGNIDLPKKDVQEGDISDSSLFAAVRGTKKVSGYDYNSEDKIPNAIRLPYCKQILRLFSLLQMKRNDLIVTSENCNSGVFFSNFNYQLQ------VKSNC-IANISSTLSFLPHHEITVYTSFILYPNVVDNIWECTRYAIQLLKSEAAQ----FTLLRDIYSG---FTIILSNHRYHPKGFSADYCYSANELTLFLFVIRTGQKKVLYR-----SIPHNTAAIEKDSSFDTENRKRRSEEEVVLKCRKCSNNSLALKEISTYRLDSAEGFEKSQPLKDEAK…	106	459	TTTSEREPPLLEDVPQSIKQANRHFEDKRDWSQLSTSKICEILEDISSKKRRSRVHFSSLQKKENPHKRYLKKDDEGNQDWSQIANEDICELIEKIASRRNNSLKEIDRLCSQNQENSETIHLSENGTLIGEPTNTRQRNAKGSSENTTEKHSDFESKISRTVCLPYQEKELRLIPFLQRQRMEPAIISRSGVREFRMRKFTKKLKPCPRSPVKEFFGVGIIISSQSLSSKHVIFLHQNSDL--RFLRGILGRSRRSFLLSKLEQTHAEIGLSLIKPPQTTSPFFATIVLNIRLGSKAFAAICHYEPQAILFDSRGLKTRNCSTHSRFSRPLHIPYEATAIEEIDHLDLNSEDKTSQGNTVVKNERLFNDCLK-KKSSADPLNSMKRLSKTQPLEAKNR…	349	0
NM_001178532.3	Saccharomyces_kudriavzevii	g4243.t1	82	441	KTSASENKMELSMKTIPCLKKENVHVEKGHDWSQLSTSRICKILEDIADKKNKTRRQSAPLQKTKYFPTNENQNTDIENQNWSQIPNEDICALIEKIASRRNKNRKRKNLSCSKVQEIQGNIDLPKKDVQEGDISDSSLFAAVRGTKKVSGYDYNSEDKIPNAIRLPYCKQILRLFSLLQMKRNDLIVTSENCNSGVFFSNFNYQLQVKSNC-IANISSTLSFLPHHEITVYTSFILYPNVVDNIWECTRYAIQLLKSEAA-------QFTLLRDIYSGFTIILSNHRYHPKGFSADYCYSANELTLFLFVIRTGQKKVLYRSIPHNTAAIEKDSSFDTENRKRRSEEEVVLKCRKCSNNSLALKEIST-YRLDSAEGFEKSQPLKD--EAKLSDMNYV…	99	447	KIASSESRPKLPMNISQSLEQNNRQFGYQHDWSQLSTSKICKILEDISGKRHKTWGRSTSLQEKNRSHKVLYERDNEGSQDWSQIPSESICELIEKIATRRNRNLKQH--AYSQDQEISGVEGLSEGDKRNGEIEDPLELTARRGSENSKGYEFALENDIPNAICFSHKEA--KLMPPPQKRIKNMAVIPRNQHEGFILGKLNNQLVVSSKLSVSRLFNAMIVIVSHS-QYQTYLMLQSKNFGNIWDFGRRPLLPLKPDAAYTIDTSNHVTLPWNIFSDFATIVPKNQLYPKKHIPDCNYELLEFQQINCNFGTQPETLYHFPMSHDTMTIKEKCSPELQLKNEAIHEDFAPGNEKYCVSCLKLKKDGTAYHSNGMNISCKHQSAKDKEEFKLDNTNSV…	410	0
NM_001178532.3	Saccharomyces_mikatae	g1836.t1	6	519	VLNAILASEKSNFQYDSGT--ILRNHKRPIITFNNNIEHTVSEPNNFTGYEEKEDLDIMDICPYYPKARMLADAIQ-------HAKTSAS--------------ENKMELSMKTIPCLKKENVHVEKGHDWSQLSTSRICKILEDIADKKNKTRRQSAPLQKTKYFPTNENQNTDIENQNWSQIPNEDICALIEKIASRRNKNRKRKNLSCSKVQEIQGNIDLPKKDVQEGDISDSSLFAAVRGTKKVSGYDYNSEDKIPNAIRLPYCKQILRLFSLLQMKRNDLIVTSENCNSGVFFSNFNYQLQVKSNCIANI-----SSTLSFLPHHEITVYTSFILYPNVVDNIWECTRYAIQLLKSEAAQFT-------LLRDIYSGFTIILSNHRYHPKGFSA…	1	554	MLNNISSSGNINVQYEQNINGRLKNDKTPTKSFNANVEYTICNYNSFESYEERVVLNTMKTCSNYQKGDILIEILQPVMNRTINTRISKSKKNNPEYKSGVLSPEDEAESLMKKTKFLKRKSNHHKERHDWSRLSTSNICKILEDISGKKDRTRVQSSLLQEKIYPQKVCNQKIKENNQNWSQIPNEDICALIERIASRRSKPLKRTNHPDYQVKEITDAIDAAGDCMRKVEGMQTLLVKDEGSCENSRRRDFNSKSIIPNTISLPFQKDRKQLRSTLQRKRKSLVTISGTHHGKFIMRELDNESIVKLNCPVNRFFNQEKVILNHSFHHEIIVYTYTALQFKVENNIWKLRKSPIQLLEPGVINTTNILHPVSVPQGLYGDFTVFLSKNLTDPKKFID…	628	0
NM_001178532.3	Saccharomyces_paradoxus	g2733.t1	1	522	MYQNNVLNAILASEKSNFQYDSG--TILRNHKRPIITFNNNIEHTVSEPNNFTGYEEKEDLDIMDICPYYPKARMLADAIQ-----HAKTSASE----------------NKMELSMKTIPCLKKENVHVEKGHDWSQLSTSRICKILEDIADKKNKTRRQSAPLQKTKYFPTNENQNTDIENQNWSQIPNEDICALIEKIASRRNKNRKRKNLSCSKVQEIQGNIDLPKKDVQEGDISDSSLFAAVRGTKKVSGYDYNSEDKIPNAIRLPYCKQILRLFSLLQMKRNDLIVTSENCNSGVFFSNFNYQLQVKSNCIAN-----ISSTLSFLPHHEITVYTSFILYPNVVDNIWECTRYAIQLLKSEAA-------QFTLLRDIYSGFTIILSNHRYHP…	1	556	MDRNNVLNNISVSGKSNFQYEQNGKRRLKNQKRPIITFNSNAEYAISEHEKYTNYEETTDSIATNMCPYYRKGGILMDAPQSVMNQRANTSIGEDKKYVSEHNSGILNPGNKVELSMKATPCLKQEDCHFEGGHDWSQLSTSKICKILEDISGKKHKTRGQLAPLQKVKYPQKIGNQKTDKKNQNWSQIPNEDICALIEKISSRRNKNPKRINRSCSQIQEMLGGIDSAENRIDKGEITDSPLFTAVRENEDVLGYNFGSKGKIPKAICLPHHKEKIQLVSFLQMKKNELGTTCKNHEGELVLRKFDDKVTVNSNCATNNYFNEVIATLNYSVYHEMTVYTSFILNPNVGDNIWGSRKCAFQLLKPEAVDTTNNMHHFTLPQDIHGDSIIVVSKYQFDP…	1241	0
NM_001178532.3	Saccharomyces_uvarum	g3975.t1	83	441	TSASENKMELSMKTIPCLKKENVHVEKGHDWSQLSTSRICKILEDIADKKNKTRRQSAPLQKTKYFPTNENQNTDIENQNWSQIPNEDICALIEKIASRRNKNRKRKNLSCSKVQEIQGNIDLPKKDVQEGDISDSSLFAAVRGTKKVSGYDYNSEDKIPNAIRLPYCKQILRLFSLLQMKRNDLIVTSENCNSGVFFSNFNYQLQV-KSNCIANISSTLSFLPHHEITVYTSFILYPNV-VDNIWECT-RYAIQLLKSEAAQ---------FTLLRDIYSGFTIILSNHRYHPKGFSADYCYSANELTLFLFVIRTGQKKVLYRS-----IPHNTAAIEKDSSFDTENRKRRSEEEVVLKCRKCSNNSLALKEISTYRLDSAEGFEKSQP--LKDEAK…	106	459	TTTSKHEARLPEDIPQPIEQENRHFEDKRDWSRLSTSKICEILEDISSKKHRSKVHFTPLPKKEKLPKTHYKENDEGNQDWSQIPNEDVCELIEKIASRRNNSLKDMDRSCSRNQENSETIDFLENDTHIGELTNTLQRNAKGSCEKTTENHYNPESKISKAICLPHQEKELRLIPFLQKQRREPAIICRGGVREFRMRKSPKKLKLCPRTLVRNVFSVGVIISSHSLSFERKILMHQTFELRSLRDIRDRRTSSFLRSKLEQAHTEITSHLFKPSQSISPCFTMKVVKNRLGSKAFAIICHYELQTPQFDLRGPKTSDCNTHKKSSRLLLMPCEATAIKEIYHPDANLKSKTSHGNTVVETEKLFNNCLPRKGRADL-LNSVERSSKSRPSEAKNNPS…	400	0
NM_001178536.3	Saccharomyces_arboricola	rna245	1	139	MPSLRDLSLERDQELNQLRARINQLGKTGKEEANDFVGLNISNEPVYDTVIQTGQSSNATNSFVQETIQKTKQKESGQPYIIPQKNEHQRYIDKVCETSDLKAKLAPIMEVLEKKTNEKIKGIIRKRVLQEPDRDNDDS	1	139	MPSLRDLTLERNQRLNQLRARIKQASLQTMGELSTSSYPKALDETFNAPALQKVPTFTSLNTLEQKTMHSGKQEEDQPSYTSLEKDQLKARTNDISETSDLKAKLAPVMEVLDKKTNEKIKSIIRKKILQEPSFESDRS	284	0
NM_001178536.3	Saccharomyces_eubayanus	rna1213	1	139	MPSLRDLSLERDQELNQLRARINQLGKTGKEEANDFVGLNISNEPVYDTVIQTGQSSNATNSFVQETIQKTKQKESGQPYIIPQKNEHQRYIDKVCETSDLKAKLAPIMEVLEKKTNEKIKGIIRKRVLQEPDRDNDDS	1	138	MPSLRDLTIERNKSLSQLRARINKANKLSTTEFGAPF-LKALDGTVNGHVLQPSPSSDSLSTIEQEISHIEMGEEDQHSHISLQRDQQTVRIGKVSETGDLKAKLASAMEELEKKTDETINSIIRKRLLQNSNYEHDTS	232	0
NM_001178536.3	Saccharomyces_mikatae	g1832.t1	1	139	MPSLRDLSLERDQELNQLRARINQLGKTGKEEANDFVGLNISNEPVYDTVIQTGQSSNATNSFVQETIQKTKQKESGQPYIIPQKNEHQRYIDKVCETSDLKAKLAPIMEVLEKKTNEKIKGIIRKRVLQEPDRDNDDS	1	130	MPSLRDLALKRNERLDQLRIRFNQSSVTDKGGSS-----NLS-ESVNDSA--TVRLSDSCNTLEQETIDGEHNKVQQQSSDL-KKNKQQPNTDRICETSDLKAKLAPAIEVLEKKTNEKIKGIVNRRILQEASYESDSS	259	0
NM_001178536.3	Saccharomyces_paradoxus	g2669.t1	1	139	MPSLRDLSLERDQELNQLRARINQLGKTGKEEANDFVGLNISNEPVYDTVIQTGQSSNATNSFVQETIQKTKQKESGQPYIIPQKNEHQRYIDKVCETSDLKAKLAPIMEVLEKKTNEKIKGIIRKRVLQEPDRDNDDS	1	139	MPFLRDLSLKRNQRLNQLRSRVNQSRKTNEGETSDFVSSDVLNEPVNDTVAQTAQASKSSNIFEQKTIEERKQKESHKPIIIVQKNEHELRIDKVCETSDLKAKLAPSMEMLEKKTNEKIKGIIRKKILQEPDRDNNNS	506	0
NM_001178536.3	Saccharomyces_uvarum	g2426.t1	1	139	MPSLRDLSLERDQELNQLRARINQLGKTGKEEANDFVGLNISNEPVYDTVIQTGQSSNATNSFVQETIQKTKQKESGQPYIIPQKNEHQRYIDKVCETSDLKAKLAPIMEVLEKKTNEKIKGIIRKRVLQEPDRDNDDS	1	125	MPSLRDLAIERNKSLSQLRARINKASELNTGESGA-----ASSEALDGTVNDHVLPSSDSFSILEQEIIHNEKFEEDQRTVR---------IGKISESGDLKAKLASAMEELERKTDETINGIIRKQLLQNSNHEHDTS	164	0
NM_001178633.4	Saccharomyces_arboricola	rna308	1	145	MTIFSRFSYFDSLFSFKKQEPSPIEIIYCNENNGFINIKSLESPTDDSMEADISDREMATILTRNRNNLGKVAIDKKGVNNHCIDLNELKKGLVANEHKLDNDNSTRHQNTYSPEDSVEFDRFDDKQSRILKCSTRRSYLRYKK*	1	145	MTIFSKFPYFDNLFSFKKQEPSPIEIIYCNENNGFVNIKSMEGFNDDSMEADISDREMATILTRNRKSLGKVTIDKKSTRSQCINLNELKSGATSNKHKLDHNDSRWRQDAYSNEDSLEFNKFDDKQSRIHKGSTRRSYLRYKK*	602	0
NM_001178633.4	Saccharomyces_eubayanus	rna1307	1	145	MTIFSRFSYFDSLFSFKKQEPSPIEIIYCNENNGFINIKSLESPTDDSMEADISDREMATILTRNRNNLGKVAIDKKGVNNHCIDLNELKKG-LVANEHKLDNDNSTRHQNTYSPEDSVEFDRFDDKQSRILKCSTRRSYLRYKK*	1	146	MTIFSKFSYFENFFSFKKQEPSPIEIVYCNETNGFVNIKALESFTDDSMEADISDREMATILTRNKKSLGKVAIDKNSSNKQCINLSELKTGHAAATRRKLSGNESWPNQDSYPPEDPSEFNKFDDKHNRIQKCSTRRGYLSYKK*	545	0
NM_001178633.4	Saccharomyces_kudriavzevii	g5938.t1	1	145	MTIFSRFSYFDSLFSFKKQEPSPIEIIYCNENNGFINIKSLESPTDDSMEADISDREMATILTRNRNNLGKVAIDKKGVNNHCIDLNELKKGLVANEHKLDNDNSTRHQNTYSPEDSVEFDRFDDKQSRILKCSTRRSYLRYKK*	1	142	MTVFSRFSYFDNLFSFRKQEPSPIEIIYCNEKNGFVNIKSLESSTDDSMEADISDREMATILTKNRKGLGKVAIDKKG---QCINLNELKTGVATNKRKLDGDGSRGHRDSYTPEDSLELNKFDDKQSRIQKCSTRRGYLGYKK*	603	0
NM_001178633.4	Saccharomyces_mikatae	g3251.t1	1	145	MTIFSRFSYFDSLFSFKKQEPSPIEIIYCNENNGFINIKSLESPTDDSMEADISDREMATILTRNRNNLGKVAIDKKGVNNHCIDLNELKKGLVANEHKLDNDNSTRHQNTYSPEDSVEFDRFDDKQSRILKCSTRRSYLRYKK*	1	145	MTILSRFSYFDSLFSFKKQEPSPIEIIYCNENNGFINIKSLESSTDDSMEADISDREMATILTRNRKHLGKITIDKKSIKNQCINLHNLKTGIATDKHRLNGDDSTGQQDEYPPEDSLEFNRFDDKQSRILKCSTRRSYFGYKK*	641	0
NM_001178633.4	Saccharomyces_paradoxus	g4919.t1	1	145	MTIFSRFSYFDSLFSFKKQEPSPIEIIYCNENNGFINIKSLESPTDDSMEADISDREMATILTRNRNNLGKVAIDKKGVNNHCIDLNELKKGLVANEHKLDNDNSTRHQNTYSPEDSVEFDRFDDKQSRILKCSTRRSYLRYKK*	1	145	MTIFSRFSYFDSLFSFKKQEPSPIEIIYCNENNGFINIKSLESSTDDSMEADISDREMATILTRNRKNLGKVAIDKKSIKNQCINLNELKTGLAANKHRLDNDDSTWHQDAYSLEDSLEFNRFDDKQSRILKCSTRRSYLGYKK*	703	0
NM_001178633.4	Saccharomyces_uvarum	g4803.t1	1	145	MTIFSRFSYFDSLFSFKKQEPSPIEIIYCNENNGFINIKSLESPTDDSMEADISDREMATILTRNRNNLGKVAIDKKGVNNHCIDLNELKKG-LVANEHKLDNDNSTRHQNTYSPEDSVEFDRFDDKQSRILKCSTRRSYLRYKK*	1	146	MTIFSKFSYFENFFSFKKQEPSPIEIVYCNETNGFVNIKALESFTDDSMEADISDKEMATILTKNRKNLGKVTIDKNSSNKQCINLNEFKTGHTAATKQKLSGNESWWHQDSYPPEDSSEFNKFDDKHNRIQKCSTRRGYLSYKK*	559	0
NM_001178840.1	Saccharomyces_eubayanus	rna1565	1	1188	MARQDETDCKKLDSNSAFLPLCITSYRSKDEAEKLVSCLHHEGSYFLCFSYGLYTGTSNELKAKVEFALDGPFVVNYATVPMFMSAS------FCHLLMFNDGSIKGFKCENNKFEIIYDSNVAPKLDTISLLTSSWLNASFEGVLYTCNKNISYDSDLHTLCTTIYSFDFREGIVERFYATDGEEIISFDFISREDLLDDATCTGKSHVYFLCLLKSCYSENLFLKEYNLAGKHGSRK-FDLN---EYRQYNLLPICDNEFCYMKVVCGHTIVVLTTNYTQIINIKASGLTNGAFFNNKGLPNVENYQFLKDSYDVIYERSVILLTISDVYANKYTAKIHTRSLHRDHVLKELQWTKERVFKPPKHDLCDVILQLPREKYIAVTRINGVNFISKDHRG…	1	1198	MLRPDEAKNEELDHKSSLSPLSITSYKTRDETGKLVKHLYHKGMYYLCFSYGLYAGTSNEVNRKIEFSLDGPFIVNYTIIQKFKTSSKVDAISSCHLFMFNDGSIEGFKFKNSNFVKVYGSNVVPKLDATSSPISNWLNASLDGLLYTCNNNMSYGSTSCKPSFKIHSFDFGNKLVEMFYAADGE-IISFDFISRERLIHSKKYPGKPDVSFICLIKSEYSENLILEEYDCVKDHISPKGLKSNFSGGHRIYNLLPISNGEFCYMKIIYDHTVIVLTNTYTQIIKLGKEGFERTAFLNNIGLPKEEGFQFLKDSCDFMYEKSGISLTLYDTHANKYTAKVDQSLLEKRKVQNGLQWLREKIFKLSKHDLCDSVLQLPGKQYITLTRMNGIHFISNNHRG…	3387	0
NM_001178840.1	Saccharomyces_kudriavzevii	g5489.t1	688	501	KEIILLNLQNMSYGCIQLGLVPRRMRIRPGKALFSLCVLDYDSRISIFEFGSTFYREGFTKQMTSLKPQLENHIFYLPSIPVELYTVPNNLNQAVVCLVDSNSRQYKLMLFNYASMKAVSTFSFSDEKYLHAVVKPLWPEQNSIYLSQRPFYGNKFVVCLGVGEKRTKFWLFEIRNNNITQLYANYLEDCIFSVFIYYECNLVLFSGDSGIAAYKINMLKEGAEILEAYSFPALSSINHIGLPAYMSGDYLVQFEILRDFLRTRFPIRTSIVYPSEYPECPYLGFKRLGSITQVATKIIPKKLREPKNDCLASDKNYLLGRLSDLSCATLKYSNRSYVATIGIDNTLTIYEDSKLS-VDKGGLAMPYLKIRLPNKIISLAAIPDGFQNLQICPNFNSQR…	3	502	KKTILLNLNNLTYGFIQLGLVPKRMRIRPGKELFSLCVLDSEFRMNVFDFGITSGSGDLTQQIVSLKPQVGNQILHLSSVPVHLHTIPNNLNQAVVCLVDTNSGQYELMLFDYLLMKPISTFRFPNTKYLHAIVKPLWSEDDSIYSSLRYFYGDKFIVCLSRGDKRTEFSLFEIRDSEIVQLYAHFLEDPVYSVFIYYEKSMVLFSGDRGVVAYRVHPLKDGSEMLEACSFPVLELVDPIGLSTYIDGNYLVHFEPMTGFVRTHLPIKETTEYPSEDSGGACMSFLDFGSITQVATKRFSRKQIKPGNKYMKNGKICSLGRLSSLSSVELKYSNRSYVATIGFDNILAIYEDSDKSLVENDGLTMPYLKTRLPDEIISLTPIPDGFHNLQICSSLNEER…	1575	0
NM_001178840.1	Saccharomyces_kudriavzevii	g5586.t1	1	661	MARQDETDCKKLDSNSAFLPLCITSYRSKDEAEKLVSCLHHEGSYFLCFSYGLYTGTSNELKAKVEFALDGPFVVNYATVPMFMS------ASFCHLLMFNDGSIKGFKCENNKFEIIYDSNVAPKLDTISLLTSSWLNASFEGVLYTCNKNISYDSDLHTLCTTIYSFDFREGIVERFYATDGEEIISFDFISREDLLDDATCTGKSHVYFLCLLKSCYSENLFLKEYNLAGKHGSRKFDLNEYRQYNLLPICDNEFCYMKVVCGHTIVVLTTNYTQIINIKASGLTNGAFFNNKGLPNVENYQFLKDSYDVIYERSVILLTISDVYANKYTAKIHTRSLHRDHVLKELQWTKERVFKPPKHDLCDVILQLPREKYIAVTRINGVNFISKDHRGSKLE…	1	668	MPRREETDEERSNNELSFLPLCITSYRSRDEAGKLVSHFYHKGDYYLCFSYGLYAGSSNELSAKVELPSYGPSIVDYIIVPKFKSFSMVDAVSFCHLLTFSDGSMKGLKFKHDKFVTIYDSSVAPNLAITSSPASYRLNAFLDGILYTCNKNVLSNSGLPTLDANIYSFDFKKRSVEPFYATNDEEIISFDFMSRECLVDDITYPGKRQVYFICLLKSEYSENMILEEHHHTGNHDNWTFDLGGHRRYNLLTVSDDEFCYMKVLGNDTVIVLTNSYTQTMKLGENGLKKMAFFNNKGLPKEENHQFLKNSYNIMYEKSAIFLTIFDVHANRYTAKIHSSLLNEGQVQKDLKWSKERIFKLSRHDLCDAVLQLSGKRYIALTRMSGINFISNTHRGPKIE…	2013	0
NM_001178840.1	Saccharomyces_mikatae	g4750.t1	1	1189	MARQDETDCKKLDSNSAFLPLCITSYRSKDEAEKLVSCLHHEGSYFLCFSYGLYTGTSNELKAKVEFALDGPFVVNYATVPMFMS------ASFCHLLMFNDGSIKGFKCENNKFEIIYDSNVAPKLDTISLLTSSWLNASFEGVLYTCNKNISYDSDLHTLCTTIYSFDFREGIVERFYATDGEEIISFDFISREDLLDDATCTGKSHVYFLCLLKSCYSENLFLKEYNLAGKHGSRKFDLNEYRQYNLLPICDNEFCYMKVVCGHTIVVLTTNYTQIINIKASGLTNGAFFNNKGLPNVENYQFLKDSYDVIYERSVILLTISDVYANKYTAKIHTRSLHRDHVLKELQWTKERVFKPPKHDLCDVILQLPREKYIAVTRINGVNFISKDHRGSKLE…	1	1196	MPRKVETGEKQVANESPLLPLCITSCKSKYEAGKLINRFYLQGNYYLCFCYGLYTGVFNKLTAKVEFALDGPFIVNYTIIPKFKSFSLTDAVSFCHLLMFNDGSIKGFEFKNNKFEIIFNSNMTPKLDTISSLASSWLNASLDGILYTCNNNILYDSSLHTFGANIYSFDFRNRSIETFYAADGQVIISFGFVSRENLTGDITYTDKSDVYLVCLLKSEYSDNLLLEEYHRVEGHENENTGFSGYRKCNLLRTSDNEFCHMKIICGDTIIVLTNTYTQIVKLEEGGLEMAAFFENKGLPREDNYRFLKDSYNIIYEKSNILLTIFDVYGNKYTAKIHTRLLKERHVQKDLQWSKKRVFRLPKHDLCDTVLQLPGERYIVLTRINGIHFISNDCQGSKVS…	4043	0
NM_001178840.1	Saccharomyces_paradoxus	g2824.t1	1	1189	MARQDETDCKKLDSNSAFLPLCITSYRSKDEAEKLVSCLHHEGSYFLCFSYGLYTGTSNELKAKVEFALDGPFVVNYATVPMFMSASFCHLLMFNDGSIKGFKCENNKFEIIYDSNVAPKLDTISLLTSSWLNASFEGVLYTCNKNISYDSDLHTLCTTIYSFDFREGIVERFYATDGEEIISFDFISREDLLDDATCTGKSHVYFLCLLKSCYSENLFLKEYNLAGKHGSRKFDLNEYRQYNLLPICDNEFCYMKVVCGHTIVVLTTNYTQIINIKASGLTNGAFFNNKGLPNVENYQFLKDSYDVIYERSVILLTISDVYANKYTAKIHTRSLHRDHVLKELQWTKERVFKPPKHDLCDVILQLPREKYIAVTRINGVNFISKDHRGSKLEKVKSGP…	1	1190	MARQDETGSKQSESNASFLPLCITSHKSKDEAEKLVSCLHHEGSYYLCFSYGLYTGTSNELKAKVEFALDGPFIVNYTTIPKFKSAFFCHLLMFNDGSIKGFKYENNKFEIIYNSNVAPKLDTISSSVSSWLNASLDGILYTCNNNMSYDSSLRTFGATIYSFNFKNGLVQKFYATDGEEIISFHFISREDLLGDITHAGKSDAYFFCLLKSDYSENLLLKEYHSSGNHEDRKFDLYEYRQYNLLPISDDEFCYMEVICGHTIIVLTNTYTQILKIETRGLKRGAFFKNKGLPNAENYKFLRDSYNVIYEKTVIFLTIFDAYANRYTTKIHTGSLKENHAQEDLQWSKGKVFKLPKHDLCDIILQLPGEKYITLTRINGINFISRNHRGSKLHKVKGGP…	5041	0
NM_001178840.1	Saccharomyces_uvarum	g3939.t1	1	1188	MARQDETDCKK-LDSNSAFLPLCITSYRSKDEAEKLVSCLHHEGSYFLCFSYGLYTGTSNELKAKVEFALDGPFVVNYATVPMFMSAS------FCHLLMFNDGSIKGFKCENNKFEIIYDSNVAPKLDTISLLTSSWLNASFEGVLYTCNKNISYDSDLHTLCTTIYSFDFREGIVERFYATDGEEIISFDFISREDLLDDATCTGKSHVYFLCLLKSCYSENLFLKEYNLAGKH---GSRKFDLNE-YRQYNLLPICDNEFCYMKVVCGHTIVVLTTNYTQIINIKASGLTNGAFFNNKGLPNVENYQFLKDSYDVIYERSVILLTISDVYANKYTAKIHTRSLHRDHVLKELQWTKERVFKPPKHDLCDVILQLPREKYIAVTRINGVNFISKDHR…	1	1199	MLRPDEAKNEEQLDNKSSFSPLSITSYKTRDEAGKLVKHLYHKGIYYLCFSYGLYAGTSDELNRKIEFSLDGPFIVNYTIIPKFKSSSKVNATSSCHLLIFNDGSIKGFKFKNSNAVTVYDSNVVPKLDTTSSPISNWLNASLDGILYTCNNNMSYDSHSRKSSAKIYSFDFGNKLVETFYAAD-EEIISFDFISRERLVHDKRDPGKLDVSFICLIKSEYSENMILEEYDCAKNHVPHGGLKSNFSRGCRIYNLLPISDNEFCYMKIICDHTVIVLTNTYTQIVKLGKQGFERTALLNNIGLPKEEGFQFLKDSFDLIYEKSGISLTIYDTHANKYTAKVDQSLLEKRKVQKDLQWLREKLFKLSNHDLCDYVLQLPGKKYITLTRMNGIHFISNNHR…	3456	0
NM_001178872.1	Saccharomyces_arboricola	rna794	1	234	MANDGIQRNDNRKGFKTVQFSAYSKEIDVIMKKISFLERNITQQLDTLPHFPKTLPPNHKDCVSRKHRARRGWSSQLKNLLGIYSKEEIFTLDNLAATLHDQVLKLQATLFPNAILKQVHLDNANIENKRILKEITYKYLSNENCKEENKFGTFIVKRIFFGDLSLGVSVLINRIAFESATSSIMVVRSSFIESDFFYEDYLIFDCRAKRRKKLKRKILFISTTMNFNYQTKV*	1	234	MANGGIQRNYVTRNFKNVQFSTYSKEIDIIMKKISFLERIITQQIDTLPHFPETSPPNHKIYQNRKNKTKGSWSDQLKNLLGIYSKDEISTLDNLAATLHDQVLKLQAKLFPIAILKQVHLNNDSVENKKILKETTYEYLAKESCQGQNAFGAFITRRVFFGDLSLGVSVLVNRITFERVTSSTVIMRSSFIENDFFYEDYLILGCNVARRKKSKRKILFISATINFNYQTKV*	926	0
NM_001178872.1	Saccharomyces_eubayanus	rna1534	1	234	MANDGIQRNDNRKGFKTVQFSAYSKEIDVIMKKISFLERNITQQLDTLPHFPKTLPPNHKDCVSRKHRARRGWSSQLKNLLGIYSKEEIFTLDNLAATLHDQVLKLQATLFPNAILKQVHLDNANIENKRILKEITYKYLSNENCKEENKFGTFIVKRIFFGDLSLGVSVLINRIAFESATSSIMVVRSSFIESDFFYEDYLIFDCRAKRRKKLKRKILFISTTMNFNYQTKV*	1	234	MANGGIQKNDGTTGSKTVQFWTYSREIDIIMKKISFLERNITRQLDTLPHFPKTLPPNHETHINRTRRAKGSWSTQLKNLLGIYSRDEISTLDNLAATLHDQVLKLQTKLFPVAILKQVHLNKDNVENQKILKEITYEYLSKKNCPRESKFGAFIVKRIFFGDLSLGVSILVNRTAFETVQSSTVVVRSSFIENDFLYEDYLIWGCRMKRRKKFKRKILFISTTINFNYQTKV*	975	0
NM_001178872.1	Saccharomyces_kudriavzevii	g6141.t1	1	234	MANDGIQRNDNRKGFKTVQFSAYSKEIDVIMKKISFLERNITQQLDTLPHFPKTLPPNHKDCVSRKHRARRGWSSQLKNLLGIYSKEEIFTLDNLAATLHDQVLKLQATLFPNAILKQVHLDNANIENKRILKEITYKYLSNENCKEENKFGTFIVKRIFFGDLSLGVSVLINRIAFESATSSIMVVRSSFIESDFFYEDYLIFDCRAKRRKKLKRKILFISTTMNFNYQTKV*	1	234	MANGGIQKNDNTTNFKVAQFSTYSKEIEIIMKKITFLERNITQQLDTLPHFPKTLPPSHKTCRCRTSKPRESWSNQLKNLLGIYSKEEISTLDNLAATLHDQVLKLQAKLFPIAILKQVHLDNNNVENRKILKEVTYEYLSKENCQRERKFGAFIVKRIFFGDLSLGVSILVNRVTFETVTSSIVIVSSSFIENDFFYEDYLILGCKVRRRKKFKRKILFISNTINFNYQTKV*	1007	0
NM_001178872.1	Saccharomyces_mikatae	g4480.t1	1	234	MANDGIQRND-NRKGFKTVQFSAYSKEIDVIMKKISFLERNITQQLDTLPHFPKTLPPNHKDCVSRKHRARRGWSSQLKNLLGIYSKEEIFTLDNLAATLHDQVLKLQATLFPNAILKQVHLDNANIENKRILKEITYKYLSNENCKEENKFGTFIVKRIFFGDLSLGVSVLINRIAFESATSSIMVVRSSFIESDFFYEDYLIFDCRAKRRKKLKRKILFISTTMNFNYQTKV*	1	235	MVNDGIQRNDFNEKELKTVRFSAYSKEIDVIMRKISFLEKNITQQLYTLPHFPKTLPPNHKTGVRRTNRTKENWSNQLNNLLGIYSKDEIFTLDSLAATLHDQVLRLQSTLFPIAILEQVHLDNDNVENKKLLKEITYEYLSKENCGGANKFGTFIIKRIFFGDLSLGISILVNRTTFETVTSSIIVVRSSFIENDFLYEDYLIFDCNVKRREKFKRKILFISTTINFNYQTKV*	1003	0
NM_001178872.1	Saccharomyces_paradoxus	g2136.t1	1	234	MANDGIQRNDNRKGFKTVQFSAYSKEIDVIMKKISFLERNITQQLDTLPHFPKTLPPNHKDCVSRKHRARRGWSSQLKNLLGIYSKEEIFTLDNLAATLHDQVLKLQATLFPNAILKQVHLDNANIENKRILKEITYKYLSNENCKEENKFGTFIVKRIFFGDLSLGVSVLINRIAFESATSSIMVVRSSFIESDFFYEDYLIFDCRAKRRKKLKRKILFISTTMNFNYQTKV*	1	234	MANDGIQRNDNRKAFKTVQFSAYSKEIDIIMKKISFLERNITQQLDTLPHFPETLSPSHKDCVSRKNRTRGSWSNQLKNLLGIYSRDEIISLDNLAATLHDQVLKLQATLFPNAILKQVHLDNDNIENKRILKEITYEYFSKENCREGDKFGAFIVKRIFFGDLSLGISILVNHTTFESATSSIIAVKSSFIENDFFYEDYLIFDCRVKRRKKLKRKILFISTTMNFNYQTKV*	1121	0
NM_001178872.1	Saccharomyces_uvarum	g4243.t1	1	234	MANDGIQRNDNRKGFKTVQFSAYSKEIDVIMKKISFLERNITQQLDTLPHFPKTLPPNHKDCVSRKHRARRGWSSQLKNLLGIYSKEEIFTLDNLAATLHDQVLKLQATLFPNAILKQVHLDNANIENKRILKEITYKYLSNENCKEENKFGTFIVKRIFFGDLSLGVSVLINRIAFESATSSIMVVRSSFIESDFFYEDYLIFDCRAKRRKKLKRKILFISTTMNFNYQTKV*	1	234	MANGGIQKNDGTTGSKTVLFWTCSKEIDIIMKKISFLERNITKQLDTLPLFPKTLPPNHETRINRTRRTKGSWGTQLKNLLGIYSRDEISTLDNLAATLHDQVLKLQAKLFPIAILKQVHLNKDNVENKKILKEITYEYLSKKNCQRESKFGAFIVRRIFFGDLSLGVSILVNRIAFETVGSSIVVVRSSFIENDFLYEDYLIWGGGMKRRKKFKRKIVFISTTINFNYQTKV*	931	0
NM_001178888.1	Saccharomyces_eubayanus	rna806	1	99	MVNLANVLTNATAATLSAWSNTVPLETYFHFDEASGFGDYYLNVSVIWMNETLYETRIVPAIINVREWLDHMEANDPSPSVTNPYETSGYYAFSTVVPV	1	99	MVNLANVLTNATAATLSAWSNAVPLETYFHFDEASGFGDYYLNVSVIWANESLYETRIVPAIINVREWLDDMEANEPTASLSNPYGTSSYDATPTIEPI	464	0
NM_001178888.1	Saccharomyces_paradoxus	g4989.t1	1	108	MVNLANVLTNATAATLSAWSNTVPLETYFHFDEASGFGDYYLNVSVIWMNETLYETRIVPAIINVREWLDHMEANDPSPSVTNPYETSGYYAFSTVVPVLMGNMKVA*	1	108	MVNLANVLTNATAATLSAWSNTVPLETYFHFDEASGFGDYYLNVSVIWMNETLYETRIIPAIINVREWLDDMEANDPSPSVSNPYETSGHYAFSTVVPVLMGNMKVA*	588	0
NM_001178890.1	Saccharomyces_kudriavzevii	g3101.t1	109	13	DGLHVVSSAYFEI	161	13	DGLHVVSSTYFEI	66	0.000220303
NM_001178890.1	Saccharomyces_kudriavzevii	g3349.t1	1	104	MKVSDRRKFEKANFDEFESALNNKNDLVHCPSITLFESIPTEVRSFYEDEKSGLIKVVKFRTGAMDRKRSFEKVVISVMVGKNVKKFLTFVEDEPDFQGGPIPS	1	104	MKISDKRKFEKVNFEEFESALNNKNDLVHCHSITLFESIRTEVRSFYEDEKSSLIKVVKYRTDAMDRKRSFEKIVIAVMVKKNVQKFLTFVEDEPDFQSGPIPS	497	0
NM_001178890.1	Saccharomyces_mikatae	g864.t1	1	95	MKVSDRRKFEKANFDEFESALNNKNDLVHCPSITLFESIPTEVRSFYEDEKSGLIKVVKFRTGAMDRKRSFEKVVISVMVGKNVKKFLTFVEDEP	67	95	MEVSDKRKFEKANFEEFESALNNKNDLVHCHSITLFESIRTEVRSFYEDEKSSLIKVVKYRTGAIDRKRSFEKIVIAFMVKKNVQKFLTFVEDEP	448	0
NM_001178890.1	Saccharomyces_paradoxus	g3884.t1	1	104	MKVSDRRKFEKANFDEFESALNNKNDLVHCPSITLFESIPTEVRSFYEDEKSGLIKVVKFRTGAMDRKRSFEKVVISVMVGKNVKKFLTFVEDEPDFQGGPIPS	1	104	MKVSDKRKFEKANFEEFELALNNKNDLVHCHSITLFESMRTEVRSFYEDEKSGLIKVVKFRTGAIDRKRSFEKIVIPVVVKKNAQKFLTFVEDEPDFQSGPVPS	491	0
NM_001178891.1	Saccharomyces_kudriavzevii	g3349.t1	2	175	QASLPGEKKVDTERLKRDLCPRKPIEIKYFSQICNDMMNKKDRLGDILHIILRACALNFGAGPRGGAGDEE--DRSITNEEPIIPSVDEHGLKVCKLRSPNTPRRLRKTLDAVKALLVSSCACTARDLDIFDDNNGVAMWKWIKILYHEVAQETTLKDSYRITLVPSSDGISVCGKL	218	177	QASLPGGKKVDTGRLKRDLCPRKPTEIKYFSQICNDMMNKKDGLGDILHIILRACALNFGAGPRGGAGDEEEEDRSIANEQSIIPSVDEHGLKVCKLRSPNTPRRLRKTLDAVKALLVSSCACTAKDLDIFDDNNGVAMWKWIKILYHEVAQETAQKDSYRITLVPSSDGISVCGKL	910	0
NM_001178891.1	Saccharomyces_mikatae	g864.t1	2	175	QASLPGEKKVDTERLKRDLCPRKPIEIKYFSQICNDMMNKKDRLGDILHIILRACALNFGAGPRGGAGDEEDRSITNEEPIIPSVDEHGLKVCKLRSPNTPRRLRKTLDAVKALLVSSCACTARDLDIFDDNNGVAMWKWIKILYHEVAQETTLKDSYRITLVPSSDGISVCGKL	278	175	QASLPGGKKVDTERLKRDLCSRKPTEIKYFSQICNDMMNKKDGLGDILHIILRACALNFGAGPRGGAGEEEDLSVANEQSVIPSVDEHGLKVCKLRSPNTPRRLRKTLDAVKALLVSSCACTAKDLDIFDDNNGVAMWKWIKILYHEVAQETALKDSYRITLVPSSDGISVCGKL	917	0
NM_001178891.1	Saccharomyces_paradoxus	g3885.t1	38	139	MMNKKDRLGDILHIILRACALNFGAGPRGGAGDEEDRSITNEEPIIPSVDEHGLKVCKLRSPNTPRRLRKTLDAVKALLVSSCACTARDLDIFDDNNGVAMWKWIKILYHEVAQETTLKDSYRITLVPSSDGISVCGKL	1	139	MMNKKDRLGDILHIILRACALNFGAGPRGGAGDEEDRSIANEQSIIPSVDEHGLKVCKLRSPNTPRRLRKTLDAVKALLVSSCACTAKDLDIFDDNNGVAMWKWIKTLYHEVAQETALKDSYRITLVPSSDGISVCGKL	753	0
NM_001178926.3	Saccharomyces_arboricola	rna859	1	146	MGSETKHSAKVKIVTRESPPSAKEHMRPTKTQILVPPTQSLPNGKKPNFGKSTKQRREPRERTSKTGHED-DKATMVTVNIDAFLHDKAPKKKSCKYKKKKTRQYQDRAAASIDSKPHVAGHTAFAGASFTTDIPHEAALPKPSFV*	1	147	MSPDTKHSSKPNILTKNSSPSTKEHIRPRKAQVVIPPAQNLPNGDKPNFGRSTKQHREPRERSSTGRNGDAETTTMVTVNIDGFLGGKSSKKKLPKNNKRKSRHHDQNMTEMIDSKSPEAARTVFAGASFTTDIPHEAALPKPSFV*	464	0
NM_001178926.3	Saccharomyces_eubayanus	rna1632	1	146	MGSETKHSAKVKIVTRESPPSAKEHMRPTKTQILVPPTQSLPNGKKPNFGKSTKQRREPRERTSKTGHEDDKATMVTVNIDAFLHDKAPKKKSCKYKKKKTRQYQDRAAASIDSKPHVAGHTAFAGASFTTDIPHEAALPKPSFV*	2	145	MGPDTKHSAKAKIFTKKSSPSTKEHIRPRKPQVAVPPAQNLPNGDRPNFGNAIKQHREPRDRAARARHEDGEATMVTVNIDGFLSDKTPKKKSSRSKKKKSRHPQD-ATVTIDSKAREATHTVFAGASFTTDIPHETALPKPSFV*	537	0
NM_001178926.3	Saccharomyces_kudriavzevii	g4997.t1	1	146	MGSETKHSAKVKIVTRESPPSAKEHMRPTKTQILVPPTQSLPNGKKPNFGKSTKQRREPRERTSKTGHEDDKATMVTVNIDAFLHDKAPKKKSCKYKKKKTRQYQDRAAASIDSKPHVAGHTAFAGASFTTDIPHEAALPKPSFV*	1	145	MGPDTKHFANIKILNKKSSPPTKEHIRPRKPQIIVPPAQNLPNGEKPNFGKSAKQHREPSERTSKARHDDAKATMVTVNIDAFLSDKSPKKNSSKNKKKKSKHHHN-AAEVVDSKPHGAANAVFAGASFTTDIPHEAALPKPSFV*	551	0
NM_001178926.3	Saccharomyces_mikatae	g5865.t1	1	146	MGSETKHSAKVKIVTRESPPSAKEHMRPTKTQILVPPTQSLPNGKKPNFGKSTKQRREPRERTSKTGHEDDKATMVTVNIDAFLHDKAPKKKSCKYKKKKTRQYQDRAAASIDSKPHVAGHTAFAGASFTTDIPHEAALPKPSFV*	1	145	MISDTKHSSKAKIFTKKNLPPTMEYIRPSMPQISVPPAQNLPNGEKPNFGRSTKQRCEPRKGTSRTRRGDEGATMVTVNIDSFLCDKAPKKKSSKNKKKKSRHHQN-TEASIDAKPHAVAHTVFAGASFTTDIPHEAALPKPSFV*	526	0
NM_001178926.3	Saccharomyces_paradoxus	g3170.t1	1	146	MGSETKHSAKVKIVTRESPPSAKEHMRPTKTQILVPPTQSLPNGKKPNFGKSTKQRREPRERTSKTGHEDDKATMVTVNIDAFLHDKAPKKKSCKYKKKKTRQYQDRAAASIDSKPHVAGHTAFAGASFTTDIPHEAALPKPSFV*	1	145	MGPDTKNSATAKILTGESPPSAKEHMRPTKPQVLVPPAQSLPNGEKPNFGKSTKQRREPRERTSKTRHGDDKATMVTVNIDAFLYDKAPKKKSCKYKKKKSRQYQD-TAAPIDSKPHAAGHTAFAGASFTTDIPHEAALPKPSFV*	705	0
NM_001178926.3	Saccharomyces_uvarum	g3412.t1	1	146	MGSETKHSAKVKIVTRESPPSAKEHMRPTKTQILVPPTQSLPNGKKPNFGKSTKQRREPRERTSKTGHEDDKAT-MVTVNIDAFLHDKAPKKKSCKYKKKKTRQYQDRAAASIDSKPHVAGHTAFAGASFTTDIPHEAALPKPSFV*	1	147	MGPDTKHSAKAKILTKKSSPSTKEHIRPRKPQVAVPPAQNLPNGDRPNFGSAIKQRREPRERATRVRHEDSEATTMVTVNIDGFLSDKTPKKKSSKNKKKKSRHPQGAAAVTISSKPQEATHTVFAGASFTTDIPHETALPKPSFV*	550	0
NM_001178976.3	Saccharomyces_eubayanus	rna1687	1	170	MNFKEPLVNFLKCVLNNINSAFSHRIDQLQLQLLRETNILRVLNRGIERLFSENPRTHSVSRIVVEKD-VGCRIGRYVEGSKYELVESRAKEIQIYYERMVFEITQELKGDKRVFALIANLSQRYSAERKEIRNVKVHGGRPCNENEFQVIPIRFKPINLERRARLIRKKK	8	171	MNVKEPLVNFLKSVLNNVNLAFQYRISRFHLQLLQETNILRFIHRRIERWFGLEPKTEPSPYIKGEGDQVICRVDHYIECSKYELIDLKAKEIQMHYEKMVFEMXQELKGDKRVFSLIAQTYQSSGAERVETGVVSRKRERRYSAKEIQTIPLRFKPIRLKRRIQPVNEEK	451	0
NM_001178976.3	Saccharomyces_kudriavzevii	g542.t1	1	170	MNFKEPLVNFLKCVLNNINSAFSHRIDQLQLQLLRETNILRVLNRGIERLFSENPRTHSVSRIVVE-KDVGCRIGRYVEGSKYELVESRAKEIQIYYERMVFEITQELKGDKRVFALIANLSQRYSAERKEIRNVKVHGGRPCNENEFQVIPIRFKPINLERRARLIRKKK	1	171	MNFRGPLVNFLKSILNNINSAFLHGIKQLQLQLLRETNILKVMNRGIEKLFGQESKNGLLPRVTEEEKDVVCRIRPHDECSKFEVIELKAKEMQMYYEKMVFEMTQEFRGDKRVFSLINHFSKSHDLGRIDTEIVKVERDRRYGEREIQVIPIRFKPICLERRAQMTRGGK	503	0
NM_001178976.3	Saccharomyces_paradoxus	g2083.t1	1	174	MNFKEPLVNFLKCVLNNINSAFSHRIDQLQLQLLRETNILRVLNRGIERLFSENPRTHSVSRIVVEKDVGCRIGRYVEGSKYELVESRAKEIQIYYERMVFEITQELKGDKRVFALIANLSQRYSAERKEIRNVKVHGGRPCNENEFQVIPIRFKPINLERRARLIRKKKTIN*	1	174	MNFKDPLVNFLKCVLNNINSAFSHRIDQLHMQLLRETNILKVLNRGIERLFSEKPKNQSVSHLVVSEDTGCRIGRYFEDSKYELIEFKTKEIQMYYERMVFEITQELKGDKQIFALIANLSQRSSTEKKEIRIVKVRGGRPCDENEFQVIPIRFKPINLERRAGLIRGKKIIN*	795	0
NM_001178976.3	Saccharomyces_uvarum	g5441.t1	1	170	MNFKEPLVNFLKCVLNNINSAFSHRIDQLQLQLLRETNILRVLNRGIERLFSENPRTHSVSRIVVEKD-VGCRIGRYVEGSKYELVESRAKEIQIYYERMVFEITQELKGDKRVFALIANLSQRYSAERKEIRNVKVHGGRPCNENEFQVIPIRFKPINLERRARLIRKKK	1	171	MHVKEPLVNFLKSVLNNINSAFQYRINRLHLQLLQDTNVLKFMHRGIERWFGQEPKAETSPYVTAEGNGVVCRIGHYIECSKYELIDLKAKEMQMYYEKMVFEMTQELKGDKRVFSLIAHTYQSSDAERVDTGIVPKKREQRYSANEIQMIPIRFKPIRLKRRIQPVNEKK	486	0
NM_001178976.3	Saccharomyces_uvarum	g5441.t1	1	170	MNFKEPLVNFLKCVLNNINSAFSHRIDQLQLQLLRETNILRVLNRGIERLFSENPRTHSVSRIVVEKD-VGCRIGRYVEGSKYELVESRAKEIQIYYERMVFEITQELKGDKRVFALIANLSQRYSAERKEIRNVKVHGGRPCNENEFQVIPIRFKPINLERRARLIRKKK	1	171	MHVKEPLVNFLKSVLNNINSAFQYRINRLHLQLLQDTNVLKFMHRGIERWFGQEPKAETSPYVTAEGNGVVCRIGHYIECSKYELIDLKAKEMQMYYEKMVFEMTQELKGDKRVFSLIAHTYQSSDAERVDTGIVPKKREQRYSANEIQMIPIRFKPIRLKRRIQPVNEKK	486	0
NM_001178976.3	Saccharomyces_uvarum	g5441.t1	1	170	MNFKEPLVNFLKCVLNNINSAFSHRIDQLQLQLLRETNILRVLNRGIERLFSENPRTHSVSRIVVEKD-VGCRIGRYVEGSKYELVESRAKEIQIYYERMVFEITQELKGDKRVFALIANLSQRYSAERKEIRNVKVHGGRPCNENEFQVIPIRFKPINLERRARLIRKKK	1	171	MHVKEPLVNFLKSVLNNINSAFQYRINRLHLQLLQDTNVLKFMHRGIERWFGQEPKAETSPYVTAEGNGVVCRIGHYIECSKYELIDLKAKEMQMYYEKMVFEMTQELKGDKRVFSLIAHTYQSSDAERVDTGIVPKKREQRYSANEIQMIPIRFKPIRLKRRIQPVNEKK	486	0
NM_001178976.3	Saccharomyces_uvarum	g5441.t1	1	170	MNFKEPLVNFLKCVLNNINSAFSHRIDQLQLQLLRETNILRVLNRGIERLFSENPRTHSVSRIVVEKD-VGCRIGRYVEGSKYELVESRAKEIQIYYERMVFEITQELKGDKRVFALIANLSQRYSAERKEIRNVKVHGGRPCNENEFQVIPIRFKPINLERRARLIRKKK	1	171	MHVKEPLVNFLKSVLNNINSAFQYRINRLHLQLLQDTNVLKFMHRGIERWFGQEPKAETSPYVTAEGNGVVCRIGHYIECSKYELIDLKAKEMQMYYEKMVFEMTQELKGDKRVFSLIAHTYQSSDAERVDTGIVPKKREQRYSANEIQMIPIRFKPIRLKRRIQPVNEKK	486	0
NM_001179011.3	Saccharomyces_paradoxus	g4373.t1	1	115	MGLSRWHDKNSRPAEEKSEEMQQDAHYYALAASDSLNASVSNEYGNQVMNSFWKVGIDSPYVDDEAIRNRDVENNL-PSLKQSVYNANEPNATSSAFSTASYAHETFDFRNLKLR*	1	116	MESSRLYYKNPKPAEEKSEGIQQNVHYHTFAVSDGLNASVSNEYGNQVMDLFWNTSISSHYADNEADKSTDSKSNLLSSIRQRVYSTKEPDTISSAFPTASYTHENFDFRNLKLK*	361	0
NM_001179079.3	Saccharomyces_kudriavzevii	g3101.t1	109	13	DGLHVVSSAYFEI	161	13	DGLHVVSSTYFEI	66	0.00110524
NM_001179079.3	Saccharomyces_kudriavzevii	g3349.t1	1	104	MKVSDRRKFEKANFDEFESALNNKNDLVHCPSITLFESIPTEVRSFYEDEKSGLIKVVKFRTGAMDRKRSFEKIVISVMVGKNVQKFLTFVEDEPDFQGGPIPS	1	104	MKISDKRKFEKVNFEEFESALNNKNDLVHCHSITLFESIRTEVRSFYEDEKSSLIKVVKYRTDAMDRKRSFEKIVIAVMVKKNVQKFLTFVEDEPDFQSGPIPS	504	0
NM_001179079.3	Saccharomyces_mikatae	g864.t1	1	95	MKVSDRRKFEKANFDEFESALNNKNDLVHCPSITLFESIPTEVRSFYEDEKSGLIKVVKFRTGAMDRKRSFEKIVISVMVGKNVQKFLTFVEDEP	67	95	MEVSDKRKFEKANFEEFESALNNKNDLVHCHSITLFESIRTEVRSFYEDEKSSLIKVVKYRTGAIDRKRSFEKIVIAFMVKKNVQKFLTFVEDEP	455	0
NM_001179079.3	Saccharomyces_paradoxus	g3884.t1	1	104	MKVSDRRKFEKANFDEFESALNNKNDLVHCPSITLFESIPTEVRSFYEDEKSGLIKVVKFRTGAMDRKRSFEKIVISVMVGKNVQKFLTFVEDEPDFQGGPIPS	1	104	MKVSDKRKFEKANFEEFELALNNKNDLVHCHSITLFESMRTEVRSFYEDEKSGLIKVVKFRTGAIDRKRSFEKIVIPVVVKKNAQKFLTFVEDEPDFQSGPVPS	498	0
NM_001179129.1	Saccharomyces_kudriavzevii	g3349.t1	1	267	MKVSDRRKFEKANFDEFESALNNKNDLVHCPSITLFESIPTEVRSFYEDEKSGLIKVVKFRTGAMDRKRSFEKIVVSVMVGKNVQKFLTFVEDEPDFQGGPIPSKYLIPKKINLMVYTLFQVHTLKFNRKDYDTLSLFYLNRGYYNELSFRVLERCHEIASARPNDSSTMRTFTDFVSGAPIVRSLQKSTIRKYGYNLAPHMFLLLHVDELSIFSAYQASLPGEKKVDTERLKRDLCPRKPTEIKYFSQICNDMMNKKDRLGDVLHV	1	267	MKISDKRKFEKVNFEEFESALNNKNDLVHCHSITLFESIRTEVRSFYEDEKSSLIKVVKYRTDAMDRKRSFEKIVIAVMVKKNVQKFLTFVEDEPDFQSGPIPSKYLIPKKINLMVYTLFQVHTLKFNRKDYDTLSLFYLNRGYYSELSFRVLERCYETASSRPNDSSTMRTFTNFVSGAPIVRSLQKSTIRKYGYNLAPYMFLLLHVDELSIFSAYQASLPGGKKVDTGRLKRDLCPRKPTEIKYFSQICNDMMNKKDGLGDILHI	1354	0
NM_001179129.1	Saccharomyces_mikatae	g864.t1	1	267	MKVSDRRKFEKANFDEFESALNNKNDLVHCPSITLFESIPTEVRSFYEDEKSGLIKVVKFRTGAMDRKRSFEKIVVSVMVGKNVQKFLTFVEDEPDFQGGPIPSKYLIPKKINLMVYTLFQVHTLKFNRKDYDTLSLFYLNRGYYNELSFRVLERCHEIASARPNDSSTMRTFTDFVSGAPIVRSLQKSTIRKYGYNLAPHMFLLLHVDELSIFSAYQASLPGEKKVDTERLKRDLCPRKPTEIKYFSQICNDMMNKKDRLGDVLHV	67	261	MEVSDKRKFEKANFEEFESALNNKNDLVHCHSITLFESIRTEVRSFYEDEKSSLIKVVKYRTGAIDRKRSFEKIVIAFMVKKNVQKFLTFVEDEP------YPSKYLIPKKINLMVYTLFQVHTLKFNRKDYDILSLFYLNRGYYSELGFRVLERCYETASSRPNDSSTMRTFTNFVSGTPIVRSLQKSTIRKYGYNLAPYMFLLLHVNELSIFSAYQASLPGGKKVDTERLKRDLCSRKPTEIKYFSQICNDMMNKKDGLGDILHI	1260	0
NM_001179129.1	Saccharomyces_paradoxus	g3884.t1	1	129	MKVSDRRKFEKANFDEFESALNNKNDLVHCPSITLFESIPTEVRSFYEDEKSGLIKVVKFRTGAMDRKRSFEKIVVSVMVGKNVQKFLTFVEDEPDFQGGPIPSKYLIPKKINLMVYTLFQVHTLKFNR	1	129	MKVSDKRKFEKANFEEFELALNNKNDLVHCHSITLFESMRTEVRSFYEDEKSGLIKVVKFRTGAIDRKRSFEKIVIPVVVKKNAQKFLTFVEDEPDFQSGPVPSKYLIPKKINLMVYTLFQVHTLKFNR	632	0
NM_001179129.1	Saccharomyces_paradoxus	g3885.t1	254	14	MMNKKDRLGDVLHV	1	14	MMNKKDRLGDILHI	74	2.94484e-05
NM_001179183.1	Saccharomyces_eubayanus	rna5030	1	59	MFSELINFQNEGHECQCQCGSCKNNEQCQKSCSCPTGCNSDDKCPCGNKSEETKKSCCS	1	59	MFSELINFQNEGHQCQCKCGSCKTNEQCQKSCNCPTGCDSDDKCPCGNKSEKTKKPCCS	341	0
NM_001179184.1	Saccharomyces_arboricola	rna1440	1	355	MVPAAENLSPIPASIDTNDIPLIANDLKLLETQAKLINILQGVPFYLPVNLTKIESLLETLTMGVSNTVDLYFHDNEVRKEWKDTLNFINTIVYTNFFLFVQNESSLSMAVQHSSNNNKTSNSERCAKDLMKIISNMHIFYSITFNFIFPIKSIKSFSSGNNRFHSNGKEFLFANHFIEILQNFIAITFAIFQRCEVILYDEFYKNLSNEEINVQLLLIHDKILEILKKIEIIVSFLRDEMNSNGSFKSIKGFNKVLNLIKYMLRFSKKKQNFARNSDNNNVTDYSQSAKNKNVLLKFPVSELNRIYLKFKEISDFLMEREVVQRSIIIDKDLESDNLGITTANFNDFYDAFYN*	530	355	MIAATENLSPIPSSIKTNEISLITTDLKLLETQVELINILQNIPFYLPVNLTEVECLLETLTAGVKKLLGFHGHDNGANKEWKDILNLVNTMAYTNFFLFVQNESSISATGQQSSNNDKTPSYEKCAKNLMNIVSAMHVFFSLSFSFIFPIKSIRLFSNGNTSFPSSGSEFLFTHQFVQILQNFIVITFAIFQRCEIILYDEFYKNLSNEEVNVQLLLIHDKILEILKKLEIIVSFLRNEMNTTADFKSIKSFNKALNLIKYMLRFSKKKQNFARNSNNNNTTDYSQPARNKNVLLEFPISELNRTYLKLKDISDFLMEREVFQKNTLIDKDLESDNLGITAANFNDFYDAFYN*	1468	0
NM_001179184.1	Saccharomyces_eubayanus	rna5031	1	355	MVPAAENLSPIPASIDTNDIPLIANDLKLLETQAKLINILQGVPFYLPVNLTKIESLLETLTMGVSNTVDLYFHDNEVRKEWKDTLNFINTIVYTNFFLFVQNESSLSMAVQHSSNNNKTSNSERCAKDLMKIISNMHIFYSITFNFIFPIKSIKSFSSGNNRFHSNGKEFLFANHFIEILQNFIAITFAIFQRCEVILYDEFYKNLSNEEINVQLLLIHDKILEILKKIEIIVSFLRDEMNSNGSFKSIKGFNKVLNLIKYMLRFSKKKQNFARNSDNNNVTDYSQSAKNKNVLLKFPVSELNRIYLKFKEISDFLMEREVVQRSIIIDKDLESDNLGITTANFNDFYDAFYN*	530	353	MVSTIENLSPIPSFMDTNDIPLIANDLKLLETQTKLINILQNIPFYLPVNLSKIKSLLETLTTGVKKL--LSSNGEEASKEWNDILNFINTIVYTNFFLFIQNESSLPMAAQQPSNNNKTQSNEKCAKNLMNIISSMHIFYSISFNFIFPIKSIRSFLNGNQRFHANGNEFLSTDQFVRILQNFIMITFAIFQRCEVILYDEFYKSLSNEEINVQLLLIHDKILEILKKLEIIVSFLRNEMNSNGDFKSIKGFNKALDSIKYMLRFSKKKQNFARNSNNNNATDYSQSAKNKNVLLKFPINELNRTYLKFKEISDFLMDREIFQKNIIIDKDLESDNLGITTANFNDFYDAFYK*	1544	0
NM_001179184.1	Saccharomyces_mikatae	g3698.t1	1	355	MVPAAENLSPIPASIDTNDIPLIANDLKLLETQAKLINILQGVPFYLPVNLTKIESLLETLTMGVSNTVDLYFHDNEVRKEWKDTLNFINTIVYTNFFLFVQNESSLSMAVQHSSNNNKTSNSERCAKDLMKIISNMHIFYSITFNFIFPIKSIKSFSSGNNRFHSNGKEFLFANHFIEILQNFIAITFAIFQRCEVILYDEFYKNLSNEEINVQLLLIHDKILEILKKIEIIVSFLRDEMNSNGSFKSIKGFNKVLNLIKYMLRFSKKKQNFARNSDNNNVTDYSQSAKNKNVLLKFPVSELNRIYLKFKEISDFLMEREVVQRSIIIDKDLESDNLGITTANFNDFYDAFYN*	530	355	MVSTTENLSPIPSSIDTNEIPSIANDLELLETQTKLINALQDIPFYLPVDLAQVESLLETLTTGVSKLLGSYENDNEVGRGWKDTLNFFNTIAYTNFFFFIQNESSLSMGVQHSLHNDKASSSGKCAKNLMKIISTMRIFYSVSFNFIFPIKSIRSFSSIENHFNSSGNEFLFTHQFIQILQNFIMITFAIFQRCEVILYDEFYKNLSNEEINVQLLLIHDKILEILKKLEIIISFLRNEMNNNDNFQPNKSFNKALNLVKYMLRFSKKKQNFARNSDNNNATDYSQSVKNKNVLLKFPVSELNKIYLKFKEISDFLMEREIFQKNIIIDKELESDNLGITTANFNDFYDAFYN*	1532	0
NM_001179184.1	Saccharomyces_paradoxus	g5227.t1	1	355	MVPAAENLSPIPASIDTNDIPLIANDLKLLETQAKLINILQGVPFYLPVNLTKIESLLETLTMGVSNTVDLYFHDNEVRKEWKDTLNFINTIVYTNFFLFVQNESSLSMAVQHSSNNNKTSNSERCAKDLMKIISNMHIFYSITFNFIFPIKSIKSFSSGNNRFHSNGKEFLFANHFIEILQNFIAITFAIFQRCEVILYDEFYKNLSNEEINVQLLLIHDKILEILKKIEIIVSFLRDEMNSNGSFKSIKGFNKVLNLIKYMLRFSKKKQNFARNSD-NNNVTDYSQSAKNKNVLLKFPVSELNRIYLKFKEISDFLMEREVVQRSIIIDKDLESDNLGITTANFNDFYDAFYN*	530	356	MVSATENLSPIPASIDTNDIPLITNDLKLLETQAKLVNLLQDVPFYLPVNSAKIESLLETLTTGVSNTLDLYCHDNEVGKEWKDTLNFINTIVYTNFFLFIQNESSLSMAIQHSSNSKKTSNSEKCAKNLMKIISTMHIFYSVSFNFIFPIKSIRSFSSGNNQFHSDGKEFLLTNHFVEILQNFIAITFAIFQRCEVILYDEFYKNLSNEEINVQLLLIHDKILEILKKLEIIVSFLRDAMNSNGNFKPIKNFEKALNLIKYMLRFSKKKQNFARNSDDNNNATDYSQSAKNKNVLLKFPISELNRIYLKFKEISDFLMEREVFQRNIIIDKDLESDNLGITTANFNDFYDAFYN*	1737	0
NM_001179184.1	Saccharomyces_uvarum	g2805.t1	1	355	MVPAAENLSPIPASIDTNDIPLIANDLKLLETQAKLINILQGVPFYLPVNLTKIESLLETLTMGVSNTVDLYFHDNEVRKEWKDTLNFINTIVYTNFFLFVQNESSLSMAVQHSSNNNKTSNSERCAKDLMKIISNMHIFYSITFNFIFPIKSIKSFSSGNNRFHSNGKEFLFANHFIEILQNFIAITFAIFQRCEVILYDEFYKNLSNEEINVQLLLIHDKILEILKKIEIIVSFLRDEMNSNGSFKSIKGFNKVLNLIKYMLRFSKKKQNFARNSDNNNVTDYSQSAKNKNVLLKFPVSELNRIYLKFKEISDFLMEREVVQRSIIIDKDLESDNLGITTANFNDFYDAFYN*	530	353	MVSTIENLSPMPSIMDSNDIPLIANDLKLLETQTKLINILQNIPFYLPVNLSKVESLLETLTTGVKKL--LSSDGNAVDKEWNDILNFINTIVYTNFFLFIQNESSLSMTAQQPSNNNKTQSNEKCAKNLMNIISSMHIFYSISFNFIFPIKSIRSFLNGDHRFHANGNEFLSTNQFVQILQNFIVITFAIFQRCEVILYDEFYKSLSNEEINVQLLLIHDKILEILKKLEIIVSFLRNEMNPNGDFKSIKGFNKALDSIKYMLRFSKKKQNFARNSNNNNATDYSQSAKNKNVLLKFPINELNRTYLKFKEISDFLMEREIFQKNIIIDKDLESDNLGITTANFNDFYDAFYK*	1544	0
NM_001179185.1	Saccharomyces_eubayanus	rna5030	1	59	MFSELINFQNEGHECQCQCGSCKNNEQCQKSCSCPTGCNSDDKCPCGNKSEETKKSCCS	1	59	MFSELINFQNEGHQCQCKCGSCKTNEQCQKSCNCPTGCDSDDKCPCGNKSEKTKKPCCS	341	0
NM_001179256.1	Saccharomyces_arboricola	rna1494	1	160	MKCTLVSTLFAITNILVAHAQVSNSSDTLDVQFANSTNSYIEGKFNSTDEAFNSSASWSLAAQQKKISNAAVYDVGGWNGSLYRSNRSAVADHQPGKKQDAAISQISDGQIQATASGPETTAATTPSSTANVSVYEGAGMKVESKNMGYIVGVAALLFL*	1	158	MKCTLVSTLFVITNVFVAQAQVFNSSDTGFSKFSNDTISNLNGKLNTTNEIFNSSETLQVEIQKREITSGAVYDVGGWNGSLYRSNRSAVADHQPGRKQDTAISQITDGQVQATATTPAT--ATVPSNTTYISSFEGAGMRMEPKSIGFVIGLAAFMFL*	545	0
NM_001179256.1	Saccharomyces_eubayanus	rna5102	63	98	QQKKISNAAVYDVGGWNGSLYRSNRSAVADHQPGKKQDAAISQISDGQIQATASGPETTAATTPSSTANVSVYEGAGMKVESKNMGYIVGVAALLFL*	169	96	QQKNIVRSAVYDVGGWNGSLYRSNSTAVSDHHPVRKQEAAVSQITDGQVQATSI--STATATIPSNSTYISSYEGAGIKMESKNMGFVVGLAALLFL*	352	0
NM_001179256.1	Saccharomyces_mikatae	g3998.t1	1	160	MKCTLVSTLFAITNILVAHAQVSNSSDTLDVQFANSTNSYIEGKFNSTDEAFNSSASWSLAAQQKKISNAAVYDVGGWNGSLYRSNRSAVADHQPGKKQDAAISQISDGQIQATASGPETTAATT--PSSTANVSVYEGAGMKVESKNMGYIVGVAALLFL*	1	162	MKYAIISALFVTANTLVANAQGYNSSDTLYAQFSNDTNSSINGGYNTTNGTINSTASWPVEAQQKKIDVAAVYDVGGWNGSLYRSNRSVVADYQPVRKQDAVISQISDGQIQATASVSTSVTDNNFIPSNSTYISSYEGAGVRMEPKNVGCIFGLAALLFL*	509	0
NM_001179256.1	Saccharomyces_paradoxus	g2908.t1	1	160	MKCTLVSTLFAITNILVAHAQVSNSSDTLDVQFANSTNSYIEGKFNSTDEAFNSSASWSLAAQQKKISNAAVYDVGGWNGSLYRSNRSAVADHQPGKKQDAAISQISDGQIQATASGPETTAA--TTPSSTANVSVYEGAGMKVESKNMGYIVGVAALLFL*	1	162	MKCTLVSTLFVVTNVLVANAQVNNSSDTLNVQFSNNTNSHIEGKFNSTDEVFNSSASWSLEAQQKKVSSAAVYDVGGWNGSLYRSNRSAVADYQPGRKQDAAISQISDGQIQATASESATATAIAATPSNTANISVYEGAGIKVEPKNMGCIVGLAALLFL*	712	0
NM_001179266.1	Saccharomyces_eubayanus	rna5112	40	108	SQGQHKQLKDGHQHKGRKLSEEIASLLRLKECRRLNPASYYTPRRTSQSQSLSGSTFKEYNEYINEKDSSRAQRQNAAAV-LSKLAHDFWENDCVIDEDIFEDSSDEEQ	9	109	EQQQQQQQQKQQQHRGRRLSEEIASLLRLKESRRLNPAPYYTPRKASQSQSLSESTFKQYNEYVNEKDSNMSQHNRAMAVTLNKLAHQFWENDCAIDEDIFDDSSDEEQ	436	0
NM_001179266.1	Saccharomyces_kudriavzevii	g1426.t1	35	115	METAVSQGQHKQLKDGHQHKGRKLSEEIASLLRLKECRRLNPASYYTPRRTSQSQSLSGSTFKEYNEYINEKDSSRAQRQNAAAVLSKLAHDFWENDCVIDEDIFEDSSDEEQS*	1	112	MATAVSQ-QEQQHE--QQHKGRRLSEEVVSLLRLKESKRLNPAPHYAPRRASQSQSLSESTFKQYNEYVNEKDSNKSQLSKAAAEFNKHAHDFWENDCVIDEDIFEDSSDEEQS*	444	0
NM_001179266.1	Saccharomyces_mikatae	g4008.t1	34	116	KMETAVS-QGQHKQLKDGHQHKGRKLSEEIASLLRLKECRRLNPASYYTPRRTSQSQSLSGSTFKEYNEYINEKDSSRAQRQNAAAVLSKLAHDFWENDCVIDEDIFEDSSDEEQS*	9	117	KMETPISLQKQKQEQEHQHQHRRRRLSEEIVSLLRLKEFRRLNPVPYYAPRRASQPQSVSGSTFKEYNEYVDEKDSNRWQHKSAVLALNKLAHDFWENDCVIDEDAFEESSDEEQS*	449	0
NM_001179266.1	Saccharomyces_paradoxus	g2898.t1	35	115	METAVSQG-QHKQLKDGHQHKGRKLSEEIASLLRLKECRRLNPASYYTPRRTSQSQSLSGSTFKEYNEYINEKDSSRAQRQNAAAVLSKLAHDFWENDCVIDEDIFEDSSDEEQS*	1	116	MEAAVSQQEQQEQLKRRHQHRGRKLSEEIASLLRLKESRRLNPTAHYTPRRSSQSQSTSGSTFKEYNEYVNEKDASRSQRQNAAVILSKLAHDFWENDCVIDEDIFEDSSDEEQS*	540	0
NM_001179266.1	Saccharomyces_uvarum	g1636.t1	51	97	HQHKGRKLSEEIASLLRLKECRRLNPASYYTPRRTSQSQSLSGSTFKEYNEYINEKDSSRAQRQNA-AAVLSKLAHDFWENDCVIDEDIFEDSSDEEQ	10	98	QQHRGRRLSEEIASLLRLKESRRLNPAPHYTPRKASQSQPLSGSTFKQYNEYANEKDSSMPQRNRALAAKLNKLTHDFWENDCVIDEDIFEDSSDEEE	431	0
NM_001179288.1	Saccharomyces_arboricola	rna1518	1	183	MSIEEEDTNKITCTQDFLHQYFVTERVSIQFGLNNKTVKRINKDEFDKAVNCIMSWTNYPKPGLKRTASTYLLSNSFKKSATVSLPFILGDPVCMPKRVESNNNDTCLLYSDTLY-DDPLIQRNDQAGDEIEDEFSFTLLRSEVNEIRPISSSSTAQILQSDYSALMYERQASNGSIFQFSSP*	1	183	MSTESEEENTIVCTQDFLRQYFVSENVSNQFGLNNNTVRKINEKEFDKAAKCIMTEIGYPGPELKREASTHLVKGCYKKPTTLSFPFIMDDALNLLKGVE-NNNDISLLYSDTLYGDDTLTQRNGQVKDVIEDELSFTLLQSEANDIRPVTSSSATQILQSDYSVVMHEAQVSNGSIFQFSSP*	611	0
NM_001179288.1	Saccharomyces_eubayanus	rna5132	1	183	MSIEEEDTNKITCTQDFLHQYFVTERVSIQFGLNNKTVKRINKDEFDKAVNCIMSWTNYPKPGLKRTASTYLLSNSFKKSATVSLPFILGDPVCMPKRVESNNNDTCLLYSDTLY-DDPLIQRNDQAGDEI---EDEFSFTLLRSEVNEIRPISSSSTAQILQSDYSALMYERQASNGSIFQFSSP*	1	186	MSTNKEEEHQIVCTQDFLRQYYVSESVSIQFGLNNKTIRTINEEEFNNAAMCIMTRTNYPESTLKRSASTYLLNSYHKKPATLSLPFVFGDTINLSEAMEDNNENN-LLYSDTLYGDDSLTQRGDQVVYKIDTQEEDFSFTLLQSEANETRPLSSSSTPQILQSDYSVVMQEGQTSNGSIFQFSSP*	580	0
NM_001179288.1	Saccharomyces_kudriavzevii	g2907.t1	1	183	MSIEEEDTNKITCTQDFLHQYFVTERVSIQFGLNNKTVKRINKDEFDKAVNCIMSWTNYPKPGLKRTASTYLLSNSFKKSATVSLPFILGDPVCMPKRVESNNNDTCLLYSDTLY-DDPLIQRNDQAGDEIEDEFSFTLLRSEVNEIRPISSSSTAQILQSDYSALMYERQASNGSIFQFSSP*	9	183	MSIEKEEGNRIICMQDFLRQYFVSESVSIQFGLNNKTVRRINEEEFNKAANCIITETSNSEVVLKRTASNYILNSCRKKPTLLSLPFIIDDSHCMSKVVE-NNNDTSLLYSDTLYGDDSLTQRNEQIKDVLEDEFSFTLLQSEANEMMPVSSSSTPQILQSDYSAALHEAQASNGSIFQFSSP*	632	0
NM_001179288.1	Saccharomyces_mikatae	g5452.t1	1	183	MSIEEEDTNKITCTQDFLHQYFVTERVSIQFGLNNKTVKRINKDEFDKAVNCIMSWTNYPKPGLKRTASTYLLSNSFKKSATVSLPFILGDPVCMPKRVESNNNDTCLLYSDTLY-DDPLIQRNDQAGDEIEDEFSFTLLRSEVNEIRPISSSSTAQILQSDYSALMYERQASNGSIFQFSSP*	19	184	MSVEKKGENKIVCTQDFLRQYFVSESVGIQFGLNNKTVKRMNEKEFDEAVNCIMASINYSKSTLKRTASSSLLRNSCKKHTTLDLPFILDNALCLPKGSESNNYDTNLLYSDTLYEDDSLIERNDQRRNEIEEDFSFTLLQSEVNEMRPISSSSTPQILQSDYSSVMHEAQASNGSIFQFSSP*	693	0
NM_001179288.1	Saccharomyces_paradoxus	g3670.t1	1	183	MSIEEEDTNKITCTQDFLHQYFVTERVSIQFGLNNKTVKRINKDEFDKAVNCIMSWTNYPKPGLKRTASTYLLSNSFKKSATVSLPFILGDPVCMPKRVESNNNDTCLLYSDTLY-DDPLIQRNDQAGDEIEDEFSFTLLRSEVNEIRPISSSSTAQILQSDYSALMYERQASNGSIFQFSSP*	1	184	MSFEEEEKNKVTCTQDFLRQYFVSESVSIQFGLNNKTVKRINEDEFDKAINCIMAWTRYPEAVVKRTASTYLLSDSCKKSTTLSLPFVLDDALCIPKGVESNNNDTSLLYSDTLYGDDSLIRRNEQVSDELEEELSFTLLRSEVNEIKPISSSSTPQILQSDYSAVMQETQASNGSIFQFSSP*	787	0
NM_001179288.1	Saccharomyces_uvarum	g3147.t1	1	183	MSIEEEDTNKITCTQDFLHQYFVTERVSIQFGLNNKTVKRINKDEFDKAVNCIMSWTNYPKPGLKRTASTYLLSNSFKKSATVSLPFILGDPVCMPKRVESNNNDTCLLYSDTLY-DDPLIQRNDQAGDEI---EDEFSFTLLRSEVNEIRPISSSSTAQILQSDYSALMYERQASNGSIFQFSSP*	1	186	MSTNKEEGDKIVCTQDFLRQYFVSESVSIQFGLNNKTIRKINEEEFNNAAMCIMTRTNNSESTLKRAASTCLLNGYHKKPATLPLPFVLGDTLSLSEGVE-DNNDNSLLYSDTLYGDDSLTQRGDQVVCKIDTQEEEFSFTLLQSEANEMRPVSSSSTQQILQSDYSVVMQEGQTSNGSIFQFSSP*	573	0
NM_001179326.3	Saccharomyces_arboricola	rna1543	1	322	MTRPPLVRGIFSLGLSVAVLKGVEKTVRKHLERQGWIEPQKVDYELIFTIDRLKNLVDNKREALTAEQPDAGELSWRKVFNFISRQSSELDTRIYVLILLLSFLLPIAWTVLDGDRETTLEDKDNDCNVDLIENERRLKHYNDGERAVLQFGKNRSEPIILSYKDMNVLEGEH-EFTSKEEHSNSHLTSKSENALNQVGSEDLLGCHLEKQLEEDKNEPNGEADGEDDN-NREKDCSSSSEVESQSKCRKESTAEPDSLSRDTRTTSSLKSSTSFPISFKGSIDLKSLNQPSSLLHIQVSPTKSSNLDAQVNTEQAYSQPFRY*	1	323	MTRPPVVHGAFALGLSMAVFKGVEKTVREHLEKQGWIEPQKVDYELIFTIEKLKNLVDEKYSQAVEHCDDTSELSWRKVLNFISRQSSELDTRIYVLILLLSVLLPIAWTVLDGDREGTPDDNSNDVDENLIASAKQLKHYNDGERAVLQFGKNRSEPIILSYRDMNVSDGDHRDFTTKRELEHSHLTSKSENALAEMNDEDTPGDQQEQPLEIDIECEKNEPGEETKNVNKEKDHSSSSEVESHNEAKKETVADPEILSQDTRTTSSLKSSTSFPISFRGSIDLKSINHPSSL-HLQVSPTKSTNLDAQVNTEQAYSQPFRY*	1185	0
NM_001179326.3	Saccharomyces_eubayanus	rna5170	1	322	MTRPPLVRGIFSLGLSVAVLKGVEKTVRKHLERQGWIEPQKVDYELIFTIDRLKNLVDNKREALTAE-QPDAGELSWRKVFNFISRQSSELDTRIYVLILLLSFLLPIAWTVLDGDRETTLEDKDNDCNVDLIENERRLKHYNDGERAVLQFGKNRSEPIILSYKDMNVLEGEHEFTSKEEHSNSHLTSKSENALNQVGSEDLLGCHLEKQLEED----KNEPNGEADGEDDNNREKDCSSSSEVESQSKCRKESTAEPDSLSRDTRTTSSLKSSTSFPISFKGSIDLKSLNQPSSLLHIQVSPTKSSNLDAQVNTEQAYSQPFRY*	1	321	MTRPPVMRGAFSVGLSVAVLKGVKKTVRKHLERRGWLEPHKVDYELVFTIDRLKNLVDEKHDSVLAVGQHDAGELSWRKVFNFISRQSSELDTRIYIFILLLCLVVPVVWTVLDGDHDNSLDDNDD------YEDARRLKHYGDGERAVLQFGKNRSEPIILSYKDMDVPEGEREFTAKRDHNSRSLTSKSENALDGLNNEDTLSDQPEEQVEVDIGCDENELGEETNTNDIDDQEKDCCSSPEVEPHDEFNEDNPTEPEFLTRDTKTTSSLKSSTSFPLSFKGSIDLRSINQPSSLLHIQVSPTKSTNLDAQVNTEQAYSQPFRY*	1157	0
NM_001179326.3	Saccharomyces_kudriavzevii	g2569.t1	1	322	MTRPPLVRGIFSLGLSVAVLKGVEKTVRKHLERQGWIEPQKVDYELIFTIDRLKNLVDNKREALTAEQPDAGELSWRKVFNFISRQSSELDTRIYVLILLLSFLLPIAWTVLDGDRETTLEDKDNDCNVDLIENERRLKHYNDGERAVLQFGKNRSEPIILSYKDMNVLEGEHEFTSKEEHSNSHLTSKSENALNQVGSEDLLGCHLEKQLEED----KNEPNGEADGEDDNNREKDCSSSSEVESQSKCRKESTAEPDSLSRDTRTTSSLKSSTSFPISFKGSIDLKSLNQPSSLLHIQVSPTKSSNLDAQVNTEQAYSQPFRY*	1	321	MTRPPVVHGAFSLGLSVAILKGVKKTVRKHLEKRGWIEPRKVDYEFIFTIDRLKNLVDEKDGTAAVWQHDTSELSWRKVLNFVSNQFSELDTRIYVLLLLLCVLLPIAWTVLDGDSEDLLNDNDNDDNVGLIGSKIRLKHYNDGERAVLQFGKSRSEPIILSYKDMDMPEEDREFTTKKEREDCQLVSKSENALDKVENVESPGGQAKQHLEVDTQCNRDESGEKINGEGDSSKEEDRCSSSEVGSHDESKEEVVTDPEFLSRDTRTTSSLKSSISFPISFKGSI-----NQPSSLLHLQVSPTKSTNLDAQVNTEQAYSQPFRY*	1087	0
NM_001179326.3	Saccharomyces_mikatae	g5058.t1	1	322	MTRPPLVRGIFSLGLSVAVLKGVEKTVRKHLERQGWIEPQKVDYELIFTIDRLKNLVDNKREALTAEQPDAGELSWRKVFNFISRQSSELDTRIYVLILLLSFLLPIAWTVLDGDRETTLEDKDNDCNVDLIENERRLKHYNDGERAVLQFGKNRSEPIILSYKDMNVLEGEHEFTSKEEHSNSHLTSKSENALNQVGSEDLLGCHLEKQ----LEEDKNEPNGEADGEDDNNREKDCSSSSEVESQSKCRKESTAEPDSLSRDTRTTSSLKSSTSFPISFKGSIDLKSLNQPSSLLHIQVSPTKSSNLDAQVNTEQAYSQPFRY*	1	326	MTHPPVVRGIFSLGLSVAVLKGVQKTVRKHLEKQGWIEPQEVDYELIFTIDRLKNLIDDKHNPLTAVQQDISELSWRKVLNFISRQFSELDTRIYVLILLLSLLVPIVWSVLDGDHEGALEDNDNDINVDIIENERRLKHYNDGERAVLQFGKNRSEPIILSYKNMNVLEGEHEFTNKKDHDASHLTSKSENALDKAESKDVFDDHPEQQPKVDIKCDKNDLSEEENGEDSDNKEEDHSSSLELESQSESKVESTAEPDVLSRDTRTTSSLKSSTSFPVSFKGSIDLRSLNPPSSLLHLQVSPTKSTNLDAQVNTEQAYSQPFRY*	1353	0
NM_001179326.3	Saccharomyces_paradoxus	g3207.t1	1	322	MTRPPLVRGIFSLGLSVAVLKGVEKTVRKHLERQGWIEPQKVDYELIFTIDRLKNLVDNKREALTAEQPDAGELSWRKVFNFISRQSSELDTRIYVLILLLSFLLPIAWTVLDGDRETTLEDKDNDCNVDLIENERRLKHYNDGERAVLQFGKNRSEPIILSYKDMNVLEGEHEFTSKEEHSNSHLTSKSENALNQVGSEDLLGCHLEKQLEEDKNEPNGEADGEDDNNREKDCSSSSEVESQSKCRKESTAEPDSLSRDTRTTSSLKSSTSFPISFKGSIDLKSLNQPSSLLHIQVSPTKSSNLDAQVNTEQAYSQPFRY*	1	322	MTRPPVVRGIFSLGLSVAVLKGVEKTVRKHLEKQGWIEPQKVDYELIFTIDRLKNLVDDKRESLTAEQLDTGELSWRKVFNFISRQSSELDTRIYVLILLLSFLVPIAWTVLDGDHEGTLEDNDNDINVDLIENERRQKHYNDGERAVLQFGKNRSEPIILSYKDMNVSEGEREFTTKKEHGNGRLISKSENALDEVGSEDVSGCHPEKQLEEDNNELSEEENGEDDDNKEKDRCSSSEVESQSESKKESTAEPDLLSRDTRTTSSLKSSTSFPISFKGSIDLKSLNQPSSLLHLQVSPTKSTNLDAQVNTEQAYSQPFRY*	1535	0
NM_001179326.3	Saccharomyces_uvarum	g4613.t1	7	316	VRGIFSLGLSVAVLKGVEKTVRKHLERQGWIEPQKVDYELIFTIDRLKNLVDNKREALTAE-QPDAGELSWRKVFNFISRQSSELDTRIYVLILLLSFLLPIAWTVLDGDRETTLEDKDNDCNVDLIENERRLKHYNDGERAVLQFGKNRSEPIILSYKDMNVLEGEHEFTSKEEHSNSHLTSKSENALNQVGSEDLLGCHLEKQLEE----DKNEPNGEADGEDDNNREKDCSSSSEVESQSKCRKESTAEPDSLSRDTRTTSSLKSSTSFPISFKGSIDLKSLNQPSSLLHIQVSPTKSSNLDAQVNTEQAYSQPFRY*	1	319	MRGAFSLGLSVAVLKGVKKTVRKHLERQGWLEPRKVDYELIFTIDRLKNLVDEKHGSVPAVGQHDTAELSWRKVFNFISRQSSELDTRIYVLILLLCLVVPVAWTVLDGDNDSSLDE--NDDYDDLNEDARRLKHYGDGERAVLQFGKNRSEPIILSYKDMDVPEGEREFTAKRDHNSRSLTSRSENALDRMNDGDTLRDQPEEQVEAGIGCDESELGEETNSNDIDDMTKDRCSSPEVESQDEFNEDNSTEPECLSRDTKTTSSLKSSTSFPLSFKGSMDLRSINQPSSLLHIQVSPTKSTNLDAQVNTEQAYSQPFRY*	1118	0
NM_001179345.3	Saccharomyces_kudriavzevii	g978.t1	1	203	MFNRFNKFQAAVALALLSRGALGDSYTNSTSSADLSSITSVSSASASATASDSLSSSDGTVYLPSTTISGDLTVTGKVIATEAVEVAAGGKLTLLDGEKYVFSSDLKVHGDLVVEKSEASYEGTAFDVSGETFEVSGNFSAEETGAVSASIYSFTPSSFKSSGDISLSLSKAKKGEVTFSPYSNAGTFSLSNAILNGGSVSGL	1	202	MFNRLNKFQAALALALYSQRALGESYGNSTSSDVLSTITS-SASSASATAFNSLSSSDGTVYLPSTTISGDLTVTGKVIATEAVEIATGGKLTLLDGEKYVFSSDLKVHGDLIVGKSEASYEGTSFDVSGETFEVSGNFSAEESAAVSASIYSFTPSSFESSGDISLSLSKAKKGEVTFSPYANSGAFSLSNAILNGGSVSGL	919	0
NM_001179345.3	Saccharomyces_mikatae	g4986.t1	27	177	TNSTSSADLSSITS-VSSASASATASDSLSSSDGTVYLPSTTISGDLTVTGKVIATEAVEVAAGGKLTLLDGEKYVFSSDLKVHGDLVVEKSEASYEGTAFDVSGETFEVSGNFSAEETGAVSASIYSFTPSSFKSSGDISLSLSKAKKGEVTFSPYSNAGTFSLSNAILNGGSVSGL	451	178	SSAITSGTSSFITSSASSTSTSASASNSLSSSEGTIYLPSTTISGDLTLTGSVIATEAVEIAAGGELTLVDGDKYGFLADLIVRGALLVRKSKPTYPGTEFDISGPNFDVSGTFNAEEPAASSASIYSFTPGSFANSGDIALSLSESSKGEVTYSPYSNSGAFSFSNAIINGGSVSGL	626	0
NM_001179345.3	Saccharomyces_mikatae	g5304.t1	27	177	TNSTSSADLSSITSVSSASASATASDSLSSSDGTVYLPSTTISGDLTVTGKVIATEAVEVAAGGKLTLLDGEKYVFSSDLKVHGDLVVEKSEASYEGTAFDVSGETFEVSGNFSAEETGAVSASIYSFTPSSFKSSGDISLSLSKAKKGEVTFSPYSNAGTFSLSNAILNGGSVSGL	239	176	SKSTTSATMSTITS-SASSASASASDSISSSDGTIYLPSTTIRGDLTLTGSVIATEGVVVAAGAKLTLLDGDKYVFSADLRVHGDLDVKKSKPTYPGTEFDISGPNFEVSGNFNAEEPAASSASAYTFTPSSFVNSGDIALSLSESSKGEVTYSPYSNTGAFSFSNAILNGGSVSGL	681	0
NM_001179345.3	Saccharomyces_paradoxus	g141.t1	1	164	MFNRFNKFQAAVALALLSRGALGDSYTNSTSSADLSSITSVSSASASATASDSLSSSDGTVYLPSTTISGDLTVTGKVIATEAVEVAAGGKLTLLDGEKYVFSSDLKVHGDLVVEKSEASYEGTAFDVSGETFEVSGNFSAEETGAVSASIYSFTPSSFKSSGD	1	164	MFNRFNKFQAAVALALLSQSALGDSYTNSTSSADLSSITSVSSASASATASDSLSSSDGTVYLPSTTISGDLTVTGKVIATEAVEVASGGKLTLLDGEKYVFSSDLKVHGELIVEKSETSYEGTAFDVSGETFEVSGNFSAEETGAVSASIYSFTPSSFKSSGD	836	0
NM_001179345.3	Saccharomyces_paradoxus	g5496.t1	27	177	TNSTSSADLSSITSVSSASASATASDSLSSSDGTVYLPSTTISGDLTVTGKVIATEAVEVAAGGKLTLLDGEKYVFSSDLKVHGDLVVEKSEASYEGTAFDVSGETFEVSGNFSAEETGAVSASIYSFTPSSFKSSGDISLSLSKAKKGEVTFSPYSNAGTFSLSNAILNGGSVSGL	164	176	SSSVTSGSLSSITS-SASSASATASNSLSSSDGTIYLPTTTISGDLTLTGKVIATEGVVVAAGAKLTLLDGDKYVFSADLKVHGDLVVKKSKSTYPGTEFDISGENFEVSGNFNAEESAATSASIYSFTPSSFDNSGDISLSLSKAKKGEVTFSPYSNSGAFSFLNAILNGGSVSGL	740	0
NM_001179345.3	Saccharomyces_paradoxus	g585.t2	27	177	TNSTSSADLSSITSVSSASASATASDSLSSSDGTVYLPSTTISGDLTVTGKVIATEAVEVAAGGKLTLLDGEKYVFSSDLKVHGDLVVEKSEASYEGTAFDVSGETFEVSGNFSAEETGAVSASIYSFTPSSFKSSGDISLSLSKAKKGEVTFSPYSNAGTFSLSNAILNGGSVSGL	340	176	SGSVTSGTLSSITS-SASSATATASNSLSSSDGTIYLPSTTISGDITLTGSVIATEAVEIAAGGKLTLLDGDKYVFSADLIVHGGVFVEKSKPTYPGTEFDISGENFDVSGTFNAEEPAASSASAYSFTPGSFDNSGDISLSLSESSKGEVTFSPYSNSGAFSFSNAILNGGSVSGL	693	0
NM_001179345.3	Saccharomyces_paradoxus	g63.t1	36	168	SSITSVSSASASATASDSLSSSDGTVYLPSTTISGDLTVTGKVIATEAVEVAAGGKLTLLDGEKYVFSSDLKVHGDLVVEKSEASYEGTAFDVSGETFEVSGNFSAEETGAVSASIYSFTPSSFKSSGDISLSLSKAKKGEVTFSPYSNAGTFSLSNAILNGGSVSGL	1	168	SSITSVSSASASATASDSLSSSDGTVYLPSTTISGDLTVTGKVIATEAVEVASGGKLTLLDGEKYVFSSDLKVHGDLIVEKSETSYEGTAFDVSGETFEVSGNFSAEETGAVSASIYSFTPSSFKSSGDISLSLSKAKKGEVTFSPYSNAGTFSLSNAILNGGSVSGL	872	0
NM_001179345.3	Saccharomyces_paradoxus	g64.t1	1	203	MFNRFNKFQAAVALALLSRGALGDSYTNSTSSADLSSITSVSSASASATASDSLSSSDGTVYLPSTTISGDLTVTGKVIATEAVEVAAGGKLTLLDGEKYVFSSDLKVHGDLVVEKSEASYEGTAFDVSGETFEVSGNFSAEETGAVSASIYSFTPSSFKSSGDISLSLSKAKKGEVTFSPYSNAGTFSLSNAILNGGSVSGL	1	203	MFNRFNKFQAAVALALLSQSALGDSYTNSTSSADLSSITSVSSASASATASDSLSSSDGTVYLPSTTISGDLTVTGKVIATEAVEVASGGKLTLLDGEKYVFSSDLKVHGDLIVEKSETSYEGTAFDVSGETFEVSGNFSAEETGAVSASIYSFTPSSFKSSGDISLSLSKAKKGEVTFSPYSNAGTFSLSNAILNGGSVSGL	1045	0
NM_001179345.3	Saccharomyces_paradoxus	g75.t1	116	88	KSEASYEGTAFDVSGETFEVSGNFSAEETGAVSASIYSFTPSSFKSSGDISLSLSKAKKGEVTFSPYSNAGTFSLSNAILNGGSVSGL	1	88	KSETSYEGTAFDVSGETFEVSGNFSAEETGAVSASIYSFTPSSFKSSGDISLSLSKAKKGEVTFSPYSNAGTFSLSNAILNGGSVSGL	467	0
NM_001179437.1	Saccharomyces_arboricola	rna1601	1	194	MQRTRELESSVAIDQTEVPRSRFFIMVKKLSRVADIVYIVDTFLIPPLHPLKKQHPKVAKFLKVQLVFDLISLFIFATHQLLLLEDGNFGKHYFKRKTKRCSKFSCSRCNANAHHPKWFKFKHSLLCLGTFCFGVYSLVKINKFFKTDQTVDLNRLLELFFWQLNAILNMKLFAFYGDHLESHSAPLDVYEDSF	1	193	MENSREIESGIVVNPDESPRSKFFLIVEKLSKVADIVYVTDAFIIPPLYPLKERYPKVVQFAQVQSILDLISVLIFFTYEILLLGNSTFEKQ-FEREPKKCSKSVCSHCTGSKQHPNWFKIKHLLLCIGTSSFGIYSFVKIHQFFKTDDTVNLERLLWLFGWQLNALLNMKLFSFYGRELDAHSMPVGRNDDPF	604	0
NM_001179437.1	Saccharomyces_eubayanus	rna1398	1	192	MQRTRELESSVAIDQTEVPRSRFFIMVKKLSRVADIVYIVDTFLIPPLHPLKKQHPKVAKFLKVQLV-FDLISLFIFATHQLLLLEDGNFGKHYFKRKTKRCSKFSCSRCNANAHHPKWFKFKHSLLCLGTFCFGVYSLVKINKFFKTDQTVDLNRLLELFFWQLNAILNMKLFAFYGDHLESHSAPLDVYED	1	192	MEEAIGIESDVAIDKDKILKSKFFLIVEKLSSAINIVFSGVLFLTPSLCYLEDEYPEFVNVSSIAFTTLTLIDIFIQMTYGFLLVKN-DLLEDSFKRKPKRCLKSVCSRCAARRQDPKWFKLKYSFILLATFFFGAYSLWKINTFFKADQTVDFYRLFHLFGFQLNALLSLMVFVFYGNQLESHSGPLETDDD	411	0
NM_001179437.1	Saccharomyces_uvarum	g2057.t1	1	192	MQRTRELESSVAIDQTEVPRSRFFIMVKKLSRVADIVYIVDTFLIPPLHPLKKQHPKVAKFLKVQ-LVFDLISLFIFATHQLLLLEDGNFGKHYFKRKTKRCSKFSCSRCNANAHHPKWFKFKHSLLCLGTFCFGVYSLVKINKFFKTDQTVDLNRLLELFFWQLNAILNMKLFAFYGDHLESHSAPLDVYED	1	192	MEGAREIEPNVAIDKDNILKSKFFLIVEKLSSATNIVFSAVLFMTPSLCYLEKDYPGFVGVSDTTFLILTFIDISIQMTYGFLLFKNGLL-KDPSKRKPKRCSRSVCSRCAARGQHPKRFKLKYSLVLLATFIFGVYSLRKINIFFKADQTVNFHRLLHLLGFQLNALLSTMVFVFYLKQLELHSGPLETDDD	392	0
NM_001179440.3	Saccharomyces_eubayanus	rna1395	21	584	TIANGNTLPPRS-KKGHSGRRKRSETLPIACNNFCVTRQIDDDEQAFKMLDKVSHLKKFSAEDGDDNNIFVQWADDITDILFGLCCTGTFLKLLISSALSGRAKTWFDSTTEGIDDHVIKAYSFEKFLALLSEEFDGARSLRREIFTELLTLSIDSEKSLEAFAHKSGRLTPYYLSSGAALDLFLTKLEPQLQKQLENCAFPMTLNLALLITACEFAKRASNHKKYRYK------------------NTRDSDICTPKSKNTAIVSKLSNTKTISKN--KVIEKSDKKNYFDKNSQHIPDPKRRKQNEPGMRLFLVMDEEKNILTSRNVSANAYTSKNGHTNLS---DLHTNLKN-SKSQQCAVEPISILNSGSLVTGTINIDLINDEVLGTKEETTTY…	13	615	TATNGNAPSSRNHKKKYSNCRKKSVASSVRCGNFGIARMGDDEKQVSRIFDKMNHLKKFSAEEDDDRNLFIQWSDDITDTLSGLWWTGTFLKLLISSALTGRAKKWFDSTTEGIDDHSIRTYTLEKFLALLSGEFDGIRVLRRERFAELLELSINSETSLEKFAKISELLTPYYLSSSAALDLFLTKLEPCLQKQLGDTAFPMTLDIALLVAACEFAKGTSKERNDEHAENDNNNNNNNNNNSNNNGNTIDLDPSVRKNKNTIKTNKKCKNKHIHENIDNAIKKSNGKKNRNEEGLQVIHPKRRKQNESGKQLSLSTAALADIVPLDNSISNTNAS-NKHFNVSNPVDSYTSKRNGSQNHPINEMPTLDGNRSFPITIPAAANLAYDKVESIKNETNIH…	892	0
NM_001179440.3	Saccharomyces_eubayanus	rna1395	21	584	TIANGNTLPPRS-KKGHSGRRKRSETLPIACNNFCVTRQIDDDEQAFKMLDKVSHLKKFSAEDGDDNNIFVQWADDITDILFGLCCTGTFLKLLISSALSGRAKTWFDSTTEGIDDHVIKAYSFEKFLALLSEEFDGARSLRREIFTELLTLSIDSEKSLEAFAHKSGRLTPYYLSSGAALDLFLTKLEPQLQKQLENCAFPMTLNLALLITACEFAKRASNHKKYRYK------------------NTRDSDICTPKSKNTAIVSKLSNTKTISKN--KVIEKSDKKNYFDKNSQHIPDPKRRKQNEPGMRLFLVMDEEKNILTSRNVSANAYTSKNGHTNLS---DLHTNLKN-SKSQQCAVEPISILNSGSLVTGTINIDLINDEVLGTKEETTTY…	13	615	TATNGNAPSSRNHKKKYSNCRKKSVASSVRCGNFGIARMGDDEKQVSRIFDKMNHLKKFSAEEDDDRNLFIQWSDDITDTLSGLWWTGTFLKLLISSALTGRAKKWFDSTTEGIDDHSIRTYTLEKFLALLSGEFDGIRVLRRERFAELLELSINSETSLEKFAKISELLTPYYLSSSAALDLFLTKLEPCLQKQLGDTAFPMTLDIALLVAACEFAKGTSKERNDEHAENDNNNNNNNNNNSNNNGNTIDLDPSVRKNKNTIKTNKKCKNKHIHENIDNAIKKSNGKKNRNEEGLQVIHPKRRKQNESGKQLSLSTAALADIVPLDNSISNTNAS-NKHFNVSNPVDSYTSKRNGSQNHPINEMPTLDGNRSFPITIPAAANLAYDKVESIKNETNIH…	892	0
NM_001179440.3	Saccharomyces_eubayanus	rna1395	21	584	TIANGNTLPPRS-KKGHSGRRKRSETLPIACNNFCVTRQIDDDEQAFKMLDKVSHLKKFSAEDGDDNNIFVQWADDITDILFGLCCTGTFLKLLISSALSGRAKTWFDSTTEGIDDHVIKAYSFEKFLALLSEEFDGARSLRREIFTELLTLSIDSEKSLEAFAHKSGRLTPYYLSSGAALDLFLTKLEPQLQKQLENCAFPMTLNLALLITACEFAKRASNHKKYRYK------------------NTRDSDICTPKSKNTAIVSKLSNTKTISKN--KVIEKSDKKNYFDKNSQHIPDPKRRKQNEPGMRLFLVMDEEKNILTSRNVSANAYTSKNGHTNLS---DLHTNLKN-SKSQQCAVEPISILNSGSLVTGTINIDLINDEVLGTKEETTTY…	13	615	TATNGNAPSSRNHKKKYSNCRKKSVASSVRCGNFGIARMGDDEKQVSRIFDKMNHLKKFSAEEDDDRNLFIQWSDDITDTLSGLWWTGTFLKLLISSALTGRAKKWFDSTTEGIDDHSIRTYTLEKFLALLSGEFDGIRVLRRERFAELLELSINSETSLEKFAKISELLTPYYLSSSAALDLFLTKLEPCLQKQLGDTAFPMTLDIALLVAACEFAKGTSKERNDEHAENDNNNNNNNNNNSNNNGNTIDLDPSVRKNKNTIKTNKKCKNKHIHENIDNAIKKSNGKKNRNEEGLQVIHPKRRKQNESGKQLSLSTAALADIVPLDNSISNTNAS-NKHFNVSNPVDSYTSKRNGSQNHPINEMPTLDGNRSFPITIPAAANLAYDKVESIKNETNIH…	892	0
NM_001179440.3	Saccharomyces_eubayanus	rna1395	21	584	TIANGNTLPPRS-KKGHSGRRKRSETLPIACNNFCVTRQIDDDEQAFKMLDKVSHLKKFSAEDGDDNNIFVQWADDITDILFGLCCTGTFLKLLISSALSGRAKTWFDSTTEGIDDHVIKAYSFEKFLALLSEEFDGARSLRREIFTELLTLSIDSEKSLEAFAHKSGRLTPYYLSSGAALDLFLTKLEPQLQKQLENCAFPMTLNLALLITACEFAKRASNHKKYRYK------------------NTRDSDICTPKSKNTAIVSKLSNTKTISKN--KVIEKSDKKNYFDKNSQHIPDPKRRKQNEPGMRLFLVMDEEKNILTSRNVSANAYTSKNGHTNLS---DLHTNLKN-SKSQQCAVEPISILNSGSLVTGTINIDLINDEVLGTKEETTTY…	13	615	TATNGNAPSSRNHKKKYSNCRKKSVASSVRCGNFGIARMGDDEKQVSRIFDKMNHLKKFSAEEDDDRNLFIQWSDDITDTLSGLWWTGTFLKLLISSALTGRAKKWFDSTTEGIDDHSIRTYTLEKFLALLSGEFDGIRVLRRERFAELLELSINSETSLEKFAKISELLTPYYLSSSAALDLFLTKLEPCLQKQLGDTAFPMTLDIALLVAACEFAKGTSKERNDEHAENDNNNNNNNNNNSNNNGNTIDLDPSVRKNKNTIKTNKKCKNKHIHENIDNAIKKSNGKKNRNEEGLQVIHPKRRKQNESGKQLSLSTAALADIVPLDNSISNTNAS-NKHFNVSNPVDSYTSKRNGSQNHPINEMPTLDGNRSFPITIPAAANLAYDKVESIKNETNIH…	892	0
NM_001179440.3	Saccharomyces_kudriavzevii	g5771.t1	9	625	MAYESGTNNYSDTIANGNTLPPRSKKGH-SGRRKRSETLPIACNNFCVTRQIDDDEQAFKMLDKVSHLKKFSAEDGDDNNIFVQWADDITDILFGLCCTGTFLKLLISSALSGRAKTWFDSTTEGIDDHVIKAYSFEKFLALLSEEFDGARSLRREIFTELLTLSIDSEKSLEAFAHKSGRLTPYYLSSGAALDLFLTKLEPQLQKQLENCAFPMTLNLALLITACEFAKRASNHKKYRYKNTRDSDICTPKSKNTAIV-SKLSNTKTISKNKVI--EKSDKKNYFDKNSQHIPDPKRRKQNEPGMRLFLVMDEEKNILTSRNVSANAYTSKN---GHTNLSDLHTNLKNSKSQQCAVEPISILNSGSLVTGTINIDLINDEVLGTKEETTTYDERMDG…	1	645	MVNKSKTNGGNDTITNGKTLPLRINKGTCRSRRKKSVVSSIKCKNFGLAKPADDEEQVSKILDKMNHLKKFSADEGDDESLFVQWIDDISNTLSGLWCTGTFLKLLISSALSGRAKKWFDLTTEGIDDHLMKTYTLENFLALLSGEFDGARFLRRERFSELLNLPIDSETSLEKFANISGLLTPYYLSSSATLDLLLTKLGPCLQKQLKSSAFPMTLDVALLMAACEFAKGASIERNDINDNIISSGATSSKKKKSTFKDSKKYKAKTTKGTTDIDFEKDVRKGYNNEMEPQIPSCKRRKQSEHCTQLSLAMTKNAETLPSENALANTYAPRKVRSSSNNSLDSFAPLKSNKHQSYVVNAIATLDSDRTFTSTTSTALADDKSEYTRDKTIFYDKPTDE…	1096	0
NM_001179440.3	Saccharomyces_kudriavzevii	g5771.t2	222	412	MTLNLALLITACEFAKRASNHKKYRYKNTRDSDICTPKSKNTAIV-SKLSNTKTISKNKVI--EKSDKKNYFDKNSQHIPDPKRRKQNEPGMRLFLVMDEEKNILTSRNVSANAYTSKN---GHTNLSDLHTNLKNSKSQQCAVEPISILNSGSLVTGTINIDLINDEVLGTKEETTTYDERMDGNSRSLNERCCAVKKNSLQPITSNIFQKNAEIQGTKIGSVLDSGISNSFSSTEY--MFPPTSSATVSNP--VKKNEISKSSQVKDIAQFNPFMTNEKEKKLNPSESFKSPGVSMEINRLSRIAGLRNIPGNIYEDSKMLNLKTRKCYPLHNFAVRTRSAHFNDRPSNYISPHETINATLRSPASFDSIQCITRSKRVDAETNKATGSA-------…	1	431	MTLDVALLMAACEFAKGASIERNDINDNIISSGATSSKKKKSTFKDSKKYKAKTTKGTTDIDFEKDVRKGYNNEMEPQIPSCKRRKQSEHCTQLSLAMTKNAETLPSENALANTYAPRKVRSSSNNSLDSFAPLKSNKHQSYVVNAIATLDSDRTFTSTTSTALADDKSEYTRDKTIFYDKPTDEPSLSSSGGNYAARRDTLHSMTSTPFKDSVQVPNPRLKDISGGDVSNRHTTRPYQAMHIFSRSALVVNDQTVKKTQFIKSNQIEDIINSNPFTSNKNEKKVKALKGLETPIASVQVNELSCFVDLEK-PRSANIENKRSELLTQKFYPLHNFAVRTRNAQFSERPSNYTSAHGIKGNIRPLSTNIQKIQSFSRSGSRKADTNTEVISSHMLVQHK…	393	0
NM_001179440.3	Saccharomyces_mikatae	g2815.t1	9	623	MAYESGTNNYSDTIANGNTLPPR-SKKGHSGRRKRSETLPIACNNFCVTRQIDDDEQAFKMLDKVSHLKKFSAEDGDDNNIFVQWADDITDILFGLCCTGTFLKLLISSALSGRAKTWFDSTTEGIDDHVIKAYSFEKFLALLSEEFDGARSLRREIFTELLTLSIDSEKSLEAFAHKSGRLTPYYLSSGAALDLFLTKLEPQLQKQLENCAFPMTLNLALLITACEFAKRASNHKKYRYKNTRDSDICTPKSKNTAIVSKLSNTKTISKNKVIEKSDKKNYFDKNSQHIPDPKRRKQNEPGMRLFLVMDEEKNILTSRNVSANAYTSKNGHTNLS---DLHTNLKNSKSQQCAVEPISILNSGSLVTGTINIDLINDEVLGTKEETTTYDERMDGNSR…	1	631	MADKSSTNDGDSLVTNGHILSQRGSKKAYNKCKKKNVAPSIRWKNFGVARQADDEQQASLILDKMSHLKKFSSNEGDDENLFVQWADDITDTLSGLWCTGIFLKLLISSALSGRAKEWFDSTLEGIDDNVVNAYTLEKFLALLSEEFDGAKLLRRERFTKLLRLPIDSEKSLETFSYISEHLTPYYLSTSAALDLFLTKLEPQFQKELENSVFPMTLDMALLMTACEFAKRASSHRKDRKKNTSDFDIGTSKKRATNL-NKKCKTKIIRENNTNRKSNRKKCFSEKELLIPDLKRRKQSQCGIQFPLVVPEHKEFPSERKVSVNVCISKNGQSNLSNPPDFHAYLKDTKSQQYADSATSNLINNRLISCTVTDKLIGGKVVTMKNENTAYNEPTDGRPS…	1381	0
NM_001179440.3	Saccharomyces_paradoxus	g1646.t1	46	588	LPIACNNFCVTRQIDDDEQAFKMLDKVSHLKKFSAEDGDDNNIFVQWADDITDILFGLCCTGTFLKLLISSALSGRAKTWFDSTTEGIDDHVIKAYSFEKFLALLSEEFDGARSLRREIFTELLTLSIDSEKSLEAFAHKSGRLTPYYLSSGAALDLFLTKLEPQLQKQLENCAFPMTLNLALLITACEFAKRASNHKKYRYKNTRDSDICTPKSKNTAIVSKLSNTKTISKNKVIEKSDKKNYFDKNSQHIPDPKRRKQNEPGMRLFLVMDEEKNILTSRNVSANAYTSKNGHTNLSD---LHTNLKNSKSQQCAVEPISILNSGSLVTGTINIDLINDEVLGTKEETTTYDERMDGNSRSLNERCCAVKKNSLQPITSNIFQKNAEIQGTKIGSVLD…	1	601	MPIIYKSFCDTRQIDDDQQAFKMLDKVSHLKKFSAEEGDDDNTFVQWADDITDTLSGLCCTGTFLKLLISSALSGRAKNWFDSATEGIDDYVIKTYDFGKFLALLSEEFDGAKFLRRESFTELLKLSIDSEKSLETFAYISGRLTPYYLSSGAALDLFLSKLEPHLQKQLGNSAFPMTLDVALLMTACEFAKGASSHRKHRNKNTRDFDINSPKIKSAAKVSKISNTKNMNENSVIEKSDRKNYSNKNELQIPDTKLRKRNGRGVQLSLFVAEHKKTLPYENFSANAYASKNGQSNLIDPFDLHTHLRNGESRLYALNAISTQNNDRSIPGTTNDNLINDEVANMRKQITINNERTDEITPSLNLSRCAVKRNSLQLVSPNTFKGSAEIQEPKMKRVLG…	1882	0
NM_001179440.3	Saccharomyces_uvarum	g1730.t1	23	576	ANGNTLPPRS-KKGHSGRRKRSETLPIACNNFCVTRQIDDDEQAFKMLDKVSHLKKFSAEDGDDNNIFVQWADDITDILFGLCCTGTFLKLLISSALSGRAKTWFDSTTEGIDDHVIKAYSFEKFLALLSEEFDGARSLRREIFTELLTLSIDSEKSLEAFAHKSGRLTPYYLSSGAALDLFLTKLEPQLQKQLENCAFPMTLNLALLITACEFAKRASNHKKYRY----KNTRDS-----DICTPKSKNTAIVSKLSNTKTISKN--KVIEKSDKKNYFDKNSQHIPDPKRRKQNEPGMRLFLVMDEEKNILT-SRNVSA-NAYTSKNGHTNLSDLHTNLKNSKSQQCAVEPISIL--NSGSLVTGTINIDLINDEVLGTKEETTTYDERMDGNSRSL…	10	599	GNGNAPSSRNNKKKYNNYRKKSVASSVRCENFGIARTDDDEKQVSMIFDKMNHLKKFSAEEDDDKNLFVQWSDDITDTLSGLWWTGTFLKLLISSALTGRAKKWFDSTTEGIDDHSIRTYTLEKFLALLSGEFDGVRVLRRESFAELLKLSINSETSLEKFAKISEFLTPYYLSSSAALDLFLTKLKPCLQKQLGDAAFPMTLDIALLVAACEFAKGTSEERKDKNAENNNNNNDSNPIDLDPSTRKKRDTVKTNKKCKRKSIHENIDNAIKKSNGKKNVNEEELQVLHPKRRRQNESGKQISLPTAALADILPLNQNISNINASNKQFNASSSLDSYTSLKSNSFQHHLTNETPILDGNRSFPITTPAVASLAYDKVENIKNETNIHDEAINDIPLSL…	956	0
NM_001179500.1	Saccharomyces_arboricola	rna1563	1	236	MSHKRRGLVIYQDQKQQQQHPPGQSLSSISWSPTRRPHHPLKQQSTNSFSEILSKSSVQPNVQHDGNHMPISLLVLKQEHHKQQQQQQQRQNIRSQNSTPPLRQLVQESQWTSSASNSSLKKQEKQPQTFYNTDSKLVSQLHSSVKDLDAIIQTHKPKFDTIIRDFSQATILSSNELLIKLPKDQTIILHSRAPKINAEWLQNKVNDPSASLVIDSRSFLTLCNNIKWYLHWKFI*	1	225	MSRKKRGLVIYQDQKQQQ-HPSGQSLSSISWSPH---HQPFKQQNTNSFTAILSKSSLRQDVRQDGNHLPVSSLVKKP-------QQQQRRNIPSLNSGPPLQELVQDSHWTSSTSHRSPRKQEKQPQKFYLTSSKLVSELHSSIKDLDTIIQTHKPKFDTIIHDLSHTTILSSNELLINLTMKDTIILHSRTPTINTEWLQNKVNDPEASLVLDSRSFLILCNNIKWYLHWKFI*	884	0
NM_001179500.1	Saccharomyces_eubayanus	rna1336	1	236	MSHKRRGLVIYQDQKQQQQHPPGQSLSSISWSPTRRP-----HHPLKQQSTNSFSEILSKSSVQPNVQHDGNHMPISLLVLKQEHHKQQQQQQQRQNIRSQNSTPPLRQLVQESQWTSSASNSSLKKQEKQPQTFYNTDSKLVSQLHSSVKDLDAIIQTHKPKFDTIIRDFSQATILSSNELLIKLPKDQTIILHSRAPKINAEWLQNKVNDPSASLVIDSRSFLTLCNNIKWYLHWKFI*	20	233	MSHKRRGLVIYQDQKQPQ-HSSGQSISSLAWSATQRQQQQHHHHPLKQQGTNSFTKILSKSYLQQDVQQDNSHLPISSLVLKQ-------QQQQRKNTPSQSSGPPLPKLVQDSQWTSSTTHRPSWKQEKQPKLFYHTDSRLVSQLHSSVKDLDTIIQTHKPRFDTIIHDLSHTIILSSNELLIKLPTKDAIILHSRTPIINAEWLRNKLSNAGASLVIDSKSFLILCNNIKWYLHWKFI*	847	0
NM_001179500.1	Saccharomyces_mikatae	g5290.t1	1	236	MSHKRRGLVIYQDQKQQQQHPPGQSLSSISWSPTRRPHHPLKQQSTNSFSEILSKSSVQPNVQHDGNHMPISLLVLKQEHHKQQQQQQQRQNIRSQNSTPPLRQLVQESQWTSSASNSSLKKQEKQPQTFYNTDSKLVSQLHSSVKDLDAIIQTHKPKFDTIIRDFSQATILSSNELLIKLPKDQTIILHSRAPKINAEWLQNKVNDPSASLVIDSRSFLTLCNNIKWYLHWKFI*	1	234	MSHKRRGLVIYQDQKQQQR-PSGQSISSISWSPKQRPHHPLKQQSTNNFTAILSKSTVQQDVQQDRSHLPISSLVLKQEQH-QQNEEQRRRNMQQQNSGPPLRKLVQESQWTSSTSHCHSRKQEKIPQGFYSSDSKLVSQLHSSVKDLDAIIQTHKPKFDTIIHDLSRTTILSSNELLIKLPMEETIILHSRTPTINEEWLHNKVSNPGASLVIDSRSFLILCNNIKWYLHWKFI*	1007	0
NM_001179500.1	Saccharomyces_paradoxus	g5481.t1	1	236	MSHKRRGLVIYQDQK--QQQQHPPGQSLSSISWSPTRRPHHPLKQQSTNSFSEILSKSSVQPNVQHDGNHMPISLLVLKQEHHKQQQQQQQRQNIRSQNSTPPLRQLVQESQWTSSASNSSLKKQEKQPQTFYNTDSKLVSQLHSSVKDLDAIIQTHKPKFDTIIRDFSQATILSSNELLIKLPKDQTIILHSRAPKINAEWLQNKVNDPSASLVIDSRSFLTLCNNIKWYLHWKFI*	1	235	MSHKRRGLVIYQDQKRQQQQQHPSGQSLSSISWSPTRRLHHPLKQQSTNSFTEILSKSTVQQDVQQGDSHMPISSLVLKQEQHKQEQQ---RRNMQSQNSGPPLRRLVQESQWTSSTSQKSLRKQEKQPQSFYSTESKLVSQLHSSVKDLDAIIQTHKPKFDTIIHDFSHTTILSSNELLIKLPEDETIILHSRAPKINAEWLHNKVSNPGASLVIDSRSFLNLCNNIKWYLHWKFI*	1084	0
NM_001179500.1	Saccharomyces_uvarum	g5036.t1	1	236	MSHKRRGLVIYQDQKQQQQHPPGQSLSSISWSPTRRPHHPLKQQSTNSFSEILSKSSVQPNVQHDGNHMPISLLVLKQEHHKQQQQQQQRQNIRSQNSTPPLRQLVQESQWTSSASNSSLKKQEKQPQTFYNTDSKLVSQLHSSVKDLDAIIQTHKPKFDTIIRDFSQATILSSNELLIKLPKDQTIILHSRAPKINAEWLQNKVNDPSASLVIDSRSFLTLCNNIKWYLHWKFI*	1	225	MGHKRRGLVIYQDQKQQQ-HSPGKSISSLAWSAAQQ--HPLKQQSTNSFTAILSKSCLRQDVQQDSSHLPISSLVLKQ----QQQQQQHP----SQSSGPPLRKLVQNSQWTSSATHRPSWKQEKQPKAFYHTDSRLVSQLHSSVKDLDTIVQTHKPRFDTIIHDLSHTTILSPNELLIKLHTEDTIILHSRTPIINAEWLRNKVSNAGASLVIDSRSFLILCSNIKWYLHWKFI*	843	0
NM_001179589.4	Saccharomyces_eubayanus	rna3370	1	278	MNKEELLGFLLDDSIDSQKRCVTDQQAYSNWLKNDNDERTAHEESSSQSTIAALN----KKKQTEAAQEDIEELLNGLEGIIGGADPRNLKSKSKRKTKKGGSKPREENVNTEKHIVMLEVEDFSDMSTHEDVNGASPSPNLDRSKKNEKRRKNAKELSYDELKDKLEVTTRKSRLECKDLKKKVHGLERRNLELEQRLEELKIENQTLIEINNKLLKNTNEDE-INKSQRNKEKDRKRRERRTARRKDERKQEKKQEKKQDNKTSQSFPSSTDMNGQPIEF*	1	275	MNQEELLGFLLNDSGNSQKKCVADEHVYSNWLKNGSDDQNASRERSQAAAAAAAAAAPARKVPVDAMQEDVDELLSGLEGIIGSADALSSKTKSKGKTKKARSKPKKENVQVDKQSMLFETEDAGEEST-QDAKEPSVSPDLERSKRKEKGRKNAKELSYDELKDKLEITTRKSRLECKDLKKKLNRLERRNVELEQRLEELAIENQTLIQINKRLSKDADHDEEASKDQKSKEKDRKRREKRTARRKEERKREK-------HIIPEAIPSSTDTDGQPIEF*	824	0
NM_001179589.4	Saccharomyces_eubayanus	rna3370	1	278	MNKEELLGFLLDDSIDSQKRCVTDQQAYSNWLKNDNDERTAHEESSSQSTIAALN----KKKQTEAAQEDIEELLNGLEGIIGGADPRNLKSKSKRKTKKGGSKPREENVNTEKHIVMLEVEDFSDMSTHEDVNGASPSPNLDRSKKNEKRRKNAKELSYDELKDKLEVTTRKSRLECKDLKKKVHGLERRNLELEQRLEELKIENQTLIEINNKLLKNTNEDE-INKSQRNKEKDRKRRERRTARRKDERKQEKKQEKKQDNKTSQSFPSSTDMNGQPIEF*	1	275	MNQEELLGFLLNDSGNSQKKCVADEHVYSNWLKNGSDDQNASRERSQAAAAAAAAAAPARKVPVDAMQEDVDELLSGLEGIIGSADALSSKTKSKGKTKKARSKPKKENVQVDKQSMLFETEDAGEEST-QDAKEPSVSPDLERSKRKEKGRKNAKELSYDELKDKLEITTRKSRLECKDLKKKLNRLERRNVELEQRLEELAIENQTLIQINKRLSKDADHDEEASKDQKSKEKDRKRREKRTARRKEERKREK-------HIIPEAIPSSTDTDGQPIEF*	824	0
NM_001179589.4	Saccharomyces_eubayanus	rna3370	1	278	MNKEELLGFLLDDSIDSQKRCVTDQQAYSNWLKNDNDERTAHEESSSQSTIAALN----KKKQTEAAQEDIEELLNGLEGIIGGADPRNLKSKSKRKTKKGGSKPREENVNTEKHIVMLEVEDFSDMSTHEDVNGASPSPNLDRSKKNEKRRKNAKELSYDELKDKLEVTTRKSRLECKDLKKKVHGLERRNLELEQRLEELKIENQTLIEINNKLLKNTNEDE-INKSQRNKEKDRKRRERRTARRKDERKQEKKQEKKQDNKTSQSFPSSTDMNGQPIEF*	1	275	MNQEELLGFLLNDSGNSQKKCVADEHVYSNWLKNGSDDQNASRERSQAAAAAAAAAAPARKVPVDAMQEDVDELLSGLEGIIGSADALSSKTKSKGKTKKARSKPKKENVQVDKQSMLFETEDAGEEST-QDAKEPSVSPDLERSKRKEKGRKNAKELSYDELKDKLEITTRKSRLECKDLKKKLNRLERRNVELEQRLEELAIENQTLIQINKRLSKDADHDEEASKDQKSKEKDRKRREKRTARRKEERKREK-------HIIPEAIPSSTDTDGQPIEF*	824	0
NM_001179589.4	Saccharomyces_eubayanus	rna3370	1	278	MNKEELLGFLLDDSIDSQKRCVTDQQAYSNWLKNDNDERTAHEESSSQSTIAALN----KKKQTEAAQEDIEELLNGLEGIIGGADPRNLKSKSKRKTKKGGSKPREENVNTEKHIVMLEVEDFSDMSTHEDVNGASPSPNLDRSKKNEKRRKNAKELSYDELKDKLEVTTRKSRLECKDLKKKVHGLERRNLELEQRLEELKIENQTLIEINNKLLKNTNEDE-INKSQRNKEKDRKRRERRTARRKDERKQEKKQEKKQDNKTSQSFPSSTDMNGQPIEF*	1	275	MNQEELLGFLLNDSGNSQKKCVADEHVYSNWLKNGSDDQNASRERSQAAAAAAAAAAPARKVPVDAMQEDVDELLSGLEGIIGSADALSSKTKSKGKTKKARSKPKKENVQVDKQSMLFETEDAGEEST-QDAKEPSVSPDLERSKRKEKGRKNAKELSYDELKDKLEITTRKSRLECKDLKKKLNRLERRNVELEQRLEELAIENQTLIQINKRLSKDADHDEEASKDQKSKEKDRKRREKRTARRKEERKREK-------HIIPEAIPSSTDTDGQPIEF*	824	0
NM_001179589.4	Saccharomyces_kudriavzevii	g1033.t1	1	278	MNKEELLGFLLDDSIDSQKRCVTDQQAYSNWLKNDNDERTAHEESSSQSTIAAL--NKKKQTEAAQEDIEELLNGLEGIIGGADPRNLKSKSKRKTKKGGSKPREENVNTEKHIVMLEVEDFSDMSTHEDVNGASPSPNLDRSKKNEKRRKNAKELSYDELKDKLEVTTRKSRLECKDLKKKVHGLERRNLELEQRLEELKIENQTLIEINNKLLKNTNEDE-INKSQRNKEKDRKRRERRTARRKDERKQEKKQEKKQDNKTSQSFPSSTDMNGQPIEF*	1	273	MNKEELLGFLLDDSIGSQKKCVADEQVYSNWLKNGDDDHCASYARNSQAAAVAPREKKEKQIESRQEDVDELLNGLEGIFGNAETLDLEVKPKGKTRRARSKSGKGSIQMEEQLVTLEAEDVIDSGT-QDVNGAGSSPDLDRSKKKEKRRKNTKELSYDELKDKLEITTRKSRLDCKDMRKKIHSLEKRNMQLEQRLEELAIENHTLIQINNSLSKNTNVDEEATKAQKGKEKDRKRRERRTTRRKEERKQEK-------TKSPAFIPSSTDTNGEPIEF*	867	0
NM_001179589.4	Saccharomyces_mikatae	g5433.t1	1	278	MNKEELLGFLLDDSIDSQKRCVTDQQAYSNWLKNDNDERTAHEESSSQSTIAALNKKKQTEAAQEDIEELLNGLEGIIGGADPRNLKSKSKRKTKKGGSKPREENVNTEKHIVMLEVEDFSDMSTHEDVNGASPSPNLDRSKKNEKRRKNAKELSYDELKDKLEVTTRKSRLECKDLKKKVHGLERRNLELEQRLEELKIENQTLIEINNKLLKNTNEDE-INKSQRNKEKDRKRRERRTARRKDERKQEKKQEKKQDNKTSQSFPSSTDMNGQPIEF*	1	272	MNKEELLGFLLDDSIDCPKKCVSDEQVYSNWLKNGNDDQENPLQTSIDAAVAAPNKKKQIVAAQEDVDELLNGLEGIIGNADALSLKVKPKTKTKKTKSKPKKGSVHMEDHIVMLEVEDVSDVNTQEDANGTSPSSDRDRLKKKERRRKNTKELSYDELKEKLETITHKSRVESKDWKKKVHRLEKRNTELERHLEELKIENQTLIDINNRLSINMNEKEDATRSQKTKEKDRKRRERRTARRKEERTQEE-------NKTPRSFPSSTDMNGMPIEF*	947	0
NM_001179589.4	Saccharomyces_paradoxus	g361.t1	1	278	MNKEELLGFLLDDSIDSQKRCVTDQQAYSNWLKNDNDERTAHEESSSQSTIA--------ALNKKKQTEAAQEDIEELLNGLEGIIGGADPRNLKSKSKRKTKKGGSKPREENVNTE---KHIVMLEVEDFSDMSTHEDVNGASPSPNLDRSKKNEKRRKNAKELSYDELKDKLEVTTRKSRLECKDLKKKVHGLERRNLELEQRLEELKIENQTLIEINNKLLKNTNEDE-INKSQRNKEKDRKRRERRTARRKDERKQEKKQEKKQDNKTSQSFPSSTDMNGQPIEF*	1	283	MNKEELLGFLLDDSGDGQKKCVADEQAYSNWLKNDNEEHVAHEESPSQITVAGAVAGAVAASNKKKQTEAAQEDVEELLNGLEGIIGGADARSFKPKSKSKTKKTRSKPREENVSTEGHEEHIIVLEVEDVSNVSAHDNVNGASPSPNLDCSKKKEKRRKNAKELSYDELKDKLEITIRKSRLESKDLKKKVHRLEKRNVELEQRLEELKIENQTLIEINNRLSKNANEDEDITKSPRNKEKDRKRRERRTARRKEERKQEKK-------KVPQSFPSSTDMDGQPIEF*	1112	0
NM_001179589.4	Saccharomyces_uvarum	g1809.t1	1	278	MNKEELLGFLLDDSIDSQKRCVTDQQAYSNWLKNDNDERTAHEESSSQSTIAALN-----KKKQTEAAQEDIEELLNGLEGIIGGADPRNLKSKSKRKTKKGGSKPREENVNTEKHIVMLEVEDFSDMSTHEDVNGASPSPNLDRSKKNEKRRKNAKELSYDELKDKLEVTTRKSRLECKDLKKKVHGLERRNLELEQRLEELKIENQTLIEINNKLLKNTNEDE-INKSQRNKEKDRKRRERRTARRKDERKQEKKQEKKQDNKTSQSFPSSTDMNGQPIEF*	1	276	MNQEELLGFLLNDGGNSQKKCVADEQVYSNWLKNGNDDHNASRERSQAAAAAAAASAQGAQKMPIDATQEDVDELLNGLEGIIGSADALSSKIKPKGKTKKARSKPKKENVQVDKQAILLEAENAGEEST-QDANEASVSPDLERSKKKEKRKKTAKEPSYDELKDKLEITTRKSRLECKDLKKKMNRLERRNVELEQRLEELEIENQALIQINKRLSKDADHDEEASRDQKSKEKDRKRREKRTARRKEERKREK-------NIIPETIPSSINIDGQPIEF*	820	0
NM_001179805.3	Saccharomyces_arboricola	rna2049	1	569	MFLDYSGYEALTEINSSFGKYVLLLQQFEGCRSLKDRLQMLKDLGREFMIFENLNVEDFRESKNMIHRFYTMVISLRQIMEIGPLVRRSPAVLVVEFDCPVEDCLDELDPLHPLNRAFIFIHKQWTYYHQYYIVEKVKKVILDMAPVKEDDWSILHKVVYSEGFVERRYKKKKYLGDIYIPQPLMKSNKITTISNFSQLTKISNVRVYRFNATAACDPQNLNKKNLSIKELKDKDLPNLIWTLEPEKFYVDMRPYKEHEERKKRREEEAKVRMQGEEQEN---IMIERKKMDSIEVEASSGLKNIIKTPLANRVVNTFNNCAAVVIGYVTEVDKVKDDNEEKNNDRPKIANDGIAQKSRSESEDNAGTPMENAYFQPEPQDNDQNNISWNTTMKDIDPI…	1	564	MFLDYSGYEALTEINSSFGKYVLLLQQFESCRELKARLQLLQYLGKEFKIFEKLNVKDFKKSEGMVHRFYTMVISLKQIMEIGPLIRRSPAVLIVEFECPVKDCLDDLDPLHPLNKAYIFIHKQWTYYHRYYIVEKIKKVIINMAPTKEEDWSILHRIVYCDGFTERRYKKKKYLADIYIPQPLLKSNKITTISKFSQLSKFSNVRVYRFNTTAVGNPANLNKTNLKVQELNCKDFPNLVWTLEPEKFYVDMKPYKEHQRRKRQREEAAKIQLQLETQEKERKLLEETNEENCNELKGPSGLKNIMKTPLANKVANIFNSYTAVVTGNIQGI--TTEVNKE-NGNPSEMENGKLAEESRNQIQVSSETQIYNVCLQQEFPNNDGSNTSWNTTMRDIDPV…	1745	0
NM_001179805.3	Saccharomyces_eubayanus	rna3409	1	566	MFLDYSGYEALTEINSSFGKYVLLLQQFEGCRSLKDRLQMLKDLGREFMIFENLNVEDFRESKNMIHRFYTMVISLRQIMEIGPLVRRSPAVLVVEFDCPVEDCLDELDPLHPLNRAFIFIHKQWTYYHQYYIVEKVKKVILDMAPVKEDDWSILHKVVYSEGFVERRYKKKKYLGDIYIPQPLMKSNKITTISNFSQLTKISNVRVYRFNATAACDPQNLNKKNLSIKELKDKDLPNLIWTLEPEKFYVDMRPYKEHEERKKRREEEAKVRMQGEEQENIMIERK-KMDSIEVEASSGLKNIIKTPLANRVVNTFNNCAAVVIGYV----TEVDKVKDDNEEKNNDRPKIANDGIAQKSRSESEDNAGTPMENAYFQPEPQDNDQNNISWNTTMKDID…	1	567	MFLDYSGYEALTEINSSFGKYVLLLHQFESCQRLKDRLQMLKDLGKEFSIFEGLRVGDFKESKSMVHRFYTMVISLKQIMEIGPLIRRSPAVLIVEFGTSIEDCLDELDPLHPLNKAYIFIYKQWAYYHQYYVIEKIKKVIINMAPVEEDDWSILHKVVYSDGFPERRYKNKKYLGDIYIPQPFMKSKKITTISKFSQISKISNVKVYRFHTTVVSDPSKLSKNNLKVQELGDKDFPNLIWTLEPENFYVDMKPYKEHRERKRQREEAARLKLLEQEKGSIILEEKNERNGNEIKVLPGLKNIMKTPLANKVVNIFSNYTAAVTGYTQAIETEVNDINGSTQQKDGDIPELSNGKLAQQSRSQIQAGPKTQTNNSPLQAEFRNNDENNISWNTTMQDID…	1797	0
NM_001179805.3	Saccharomyces_mikatae	g4100.t1	1	569	MFLDYSGYEALTEINSSFGKYVLLLQQFEGCRSLKDRLQMLKDLGREFMIFENLNVEDFRESKNMIHRFYTMVISLRQIMEIGPLVRRSPAVLVVEFDCPVEDCLDELDPLHPLNRAFIFIHKQWTYYHQYYIVEKVKKVILDMAPVKEDDWSILHKVVYSEGFVERRYKKKKYLGDIYIPQPLMKSNKITTISNFSQLTKISNVRVYRFNATAACDPQNLNKKNLSIKELKDKDLPNLIWTLEPEKFYVDMRPYKEHEERKKRREEEAKVRMQGEEQENIMIERKKMDSIEVEASSGLKNIIKTPLANRVVNTFNNCAAVVIGYVTEVDKVKDDNEEKNNDRPKIANDGIAQKSRSESEDNAGTPMENAYFQPEPQDNDQNNISWNTTMKDIDPIYMS…	1	566	MFLDYSGYEALTEINSSFGKYILLLQRFESCRALKGRLEMLKDLGKEFKIFEKLDTDDFRKSKNMVHRFYTMVISLKQIMEIGPLIRRNPAVLFVEFECPVEDCLDELDPLHPLNRVYIFIHKQWTYYYQYYIVEKVKKLILNMVPVKEDDWSILHKVVYSEGFVERQYKKKQYLGDIYIPQPLLKSNKITTMSNFSQLTRISKVRVYRFDAAIVCDANNYNKKTLNVKKLEDTELPNLIWTLEPEKFYVDMKPYKEHQERKKWREE-AKLNMQAEEQENSTSKNSENNIEELEASAGLKNIIKTPLANKVVNIINNYAAVVTGYVTDVEKINDSNQRKEDDIPEISYGEIGQEFGSQLQVSSGTSMENACFQSRFQNNYENDISWNTTMRDIDPVYMT…	2086	0
NM_001179805.3	Saccharomyces_paradoxus	g2001.t1	1	569	MFLDYSGYEALTEINSSFGKYVLLLQQFEGCRSLKDRLQMLKDLGREFMIFENLNVEDFRESKNMIHRFYTMVISLRQIMEIGPLVRRSPAVLVVEFDCPVEDCLDELDPLHPLNRAFIFIHKQWTYYHQYYIVEKVKKVILDMAPVKEDDWSILHKVVYSEGFVERRYKKKKYLGDIYIPQPLMKSNKITTISNFSQLTKISNVRVYRFNATAACDPQNLNKKNLSIKELKDKDLPNLIWTLEPEKFYVDMRPYKEHEERKKRREEEAKVRMQGEEQENIMIERKKMDSIEVEASSGLKNIIKTPLANRVVNTFNNCAAVVIGYVTEVDKVKDDNEEKNNDRPKIANDGIAQKSRSESEDNAGTPMENAYFQPEPQDNDQNNISWNTTMKDIDPIYMS…	1	566	MFLDYSGYEALTEINSSFGKYVLLLQQFENCRGLKGRLEMLKDLGKEFTIFEELNMEDFRESKSMVHRFYTMVISLRQIMEIGPLIRRSPAVLVVEFDCPVEDCLDELDPLHPLNRTYIFIHKQWIYYHQYYIVEKVKKVILNMAPVREDDWSILHKVVYSEGFAERRWKNKKYLGDIYIPQPLLKSNKITTISNFSQLTKISKVRVYRFNATAVCDPENLNKKNLSVKELKDKDLPNLIWTLEPEKFYVDMRPYKEHQERKKRRKEST-LRTQGEKQENSITENNKRDINEVRASPGLKNIMKTPLANKVVNIFNNYAAVVTGYVTEVDKNEDD-ERRDGNRLEIGNDEIAQKLGSESRDDSETQMDSACIQLELQDNDENNISWNTTMRDIDPIYMS…	2411	0
NM_001179805.3	Saccharomyces_uvarum	g2691.t1	1	566	MFLDYSGYEALTEINSSFGKYVLLLQQFEGCRSLKDRLQMLKDLGREFMIFENLNVEDFRESKNMIHRFYTMVISLRQIMEIGPLVRRSPAVLVVEFDCPVEDCLDELDPLHPLNRAFIFIHKQWTYYHQYYIVEKVKKVILDMAPVKEDDWSILHKVVYSEGFVERRYKKKKYLGDIYIPQPLMKSNKITTISNFSQLTKISNVRVYRFNATAACDPQNLNKKNLSIKELKDKDLPNLIWTLEPEKFYVDMRPYKEHEERKKRREEEAKVRMQGEEQENIMIERK-KMDSIEVEASSGLKNIIKTPLANRVVNTFNNCAAVVI----GYVTEVDKVKDDNEEKNNDRPKIANDGIAQKSRSESEDNAGTPMENAYFQPEPQDNDQNNISWNTTMKDID…	1	567	MFLDYSGYEVLTEINASFGKYVLLLHQFESRQRLKDRLQMLKDLGKEFRIFDRLHVEDFKESKSMVHRFYTMVISLKQIMEIGPLIRRSPAVLIVEFETSTEDCLDELDPLHPLNKAYVFIYKQWAYYHQYYVVEKIKKVILNMAPVEEDDWSILHKVVYCDGFPERRYRNKKYLGDIYIPQPFLKSRKITIISKFSQISKMSKVKVYRFNTTAVSDPAKLSKNNLKVQELESKDFPNLIWTLEPENFYVDMKPYREHRERKRQREEEVRLKLLEEEKERIALEENNERNGNEITVLPALKNMMKTPLANRVVNIFSNYTAAVTSNAQAIAADVNNINGSIQQKDGDMSESEYGNLVQQSRSRIQAGSKTQTNNTCLQAGFRNNDENNISWNTTMQDID…	1673	0
NM_001179897.1	Saccharomyces_eubayanus	rna0	8	89	TTTNTGAAETTTSTGAAETKTVVTSSISRFNHAETQTASATDVIGHSSSVVSVSETGNTKSLITSGLSTMSQQPRSTPASSIIGSSTAS	329	81	TSVSSSSVSSSAVTSSATTSSDVTSS-SIVTSSEVTSSASTSSDVTSSSIVTSSE-------VTSSASTSSDVTSSSSASSDVTSSTSS	72	0.00360019
NM_001179897.1	Saccharomyces_mikatae	g2585.t1	4	124	ATSETTTNTGAAETTTSTGAAETKTVVTSSISRFN--HAETQTASATDVIGHSSSVVSVSETGNTKSLITSGLSTMSQQPRSTPASSIIGSSTASLEISTYVGIANGLLTNNGISVFISTVLLAIV	1204	126	ASSGILTSTTGARTSSESAIANTISNRNGALSSSGSGHAEAHSKITTNNISNINTISFSSETANTRKSTTSQLGIVSQQSLTTYISAMLQFSSASLEISSYLGIANDLVANSALCVFISSVLLAIV	196	0
NM_001179897.1	Saccharomyces_paradoxus	g203.t1	15	115	AETTTSTGAAETKTVVTSSISRFNHAETQTASATDVIGHSSSVVSVSETGNTKSLITSGLSTMSQQPRSTPASSIIGSSTASLEISTYVGIANGLLTNNGISVFISTVLLAIVW*	194	114	SETTTISDAAKTKTVGTSSLSRSSYAETYTASATSVFGHSSSV-SVSESANTKGLITSGLSTLSQQPRNTPTNNMVGSSTASIEISTYVGIANSLLANNGVSVFISTILLAIVW*	436	0
NM_001179897.1	Saccharomyces_paradoxus	g96.t1	2	126	NSATSETTTNTGAAETTTSTGAAETKTVVTSSISRFNHAETQTASATDVIGHSSSVVSVSETGNTKSLITSGLSTMSQQPRSTPASSIIGSSTASLEISTYVGIANGLLTNNGISVFISTVLLAIV	182	125	NEGSISSKSISAASETNTISETAKTKTVGTSSLSRSDYAETHTASATSVIGRSSSV-SVSESANTKGLTTPGLSTVSQQPRSSPASGIVGSSTASLEISTYAGIANGLLVNSGLSVFIASLLLAIV	411	0
NM_001179897.1	Saccharomyces_uvarum	g4313.t1	3	75	SATSETTTNTGAAETTTS---TGAAETKTVVTSSIS-RFNHAETQTASA-TDVIGHSSSVVSVSETGNTKSLITSGLSTM	128	80	SATSAETTASSAEATSSSEAVTSASESSVESTSAASASISSAVTQSASAASSSVASSSAITSVVYGQNATLTATTNASTV	68	0.00490776
NM_001179902.1	Saccharomyces_kudriavzevii	g3349.t1	1	98	MRTFTDFVSGAPIVRSLQKSTIRKYGYNLAPHMFLLLHVDELSIFSAYQASLPGEKKVDTERLKRDLCPRKPIEIKYFSQICNDMMNKKDRLGDVLRV	170	98	MRTFTNFVSGAPIVRSLQKSTIRKYGYNLAPYMFLLLHVDELSIFSAYQASLPGGKKVDTGRLKRDLCPRKPTEIKYFSQICNDMMNKKDGLGDILHI	496	0
NM_001179902.1	Saccharomyces_mikatae	g864.t1	1	98	MRTFTDFVSGAPIVRSLQKSTIRKYGYNLAPHMFLLLHVDELSIFSAYQASLPGEKKVDTERLKRDLCPRKPIEIKYFSQICNDMMNKKDRLGDVLRV	230	98	MRTFTNFVSGTPIVRSLQKSTIRKYGYNLAPYMFLLLHVNELSIFSAYQASLPGGKKVDTERLKRDLCSRKPTEIKYFSQICNDMMNKKDGLGDILHI	486	0
NM_001179902.1	Saccharomyces_paradoxus	g3885.t1	85	14	MMNKKDRLGDVLRV	1	14	MMNKKDRLGDILHI	66	1.62436e-05
NM_001179903.1	Saccharomyces_kudriavzevii	g3101.t1	148	27	LSFPCPGTLSRNSECQAERQLYDAYFH	194	27	VEFSCPGTLLRNCEFQAERQLYDAYFH	120	2.2029e-12
NM_001179903.1	Saccharomyces_kudriavzevii	g3349.t1	1	150	MKVSDRRKFEKANFDEFESALNNKNDLVHCPSITLFESIPTEVRSFYEDEKSGLIKVVKFRTGAMNRKRSFEKIVISVMVGKNVQKFLTFVEDEPDFQGGPIPSKYLIPKKINLMVYTLFQVHTLKFNRKDYDTLSLFYLNRGYYNELSF	1	150	MKISDKRKFEKVNFEEFESALNNKNDLVHCHSITLFESIRTEVRSFYEDEKSSLIKVVKYRTDAMDRKRSFEKIVIAVMVKKNVQKFLTFVEDEPDFQSGPIPSKYLIPKKINLMVYTLFQVHTLKFNRKDYDTLSLFYLNRGYYSELSF	747	0
NM_001179903.1	Saccharomyces_mikatae	g864.t1	1	150	MKVSDRRKFEKANFDEFESALNNKNDLVHCPSITLFESIPTEVRSFYEDEKSGLIKVVKFRTGAMNRKRSFEKIVISVMVGKNVQKFLTFVEDEPDFQGGPIPSKYLIPKKINLMVYTLFQVHTLKFNRKDYDTLSLFYLNRGYYNELSF	67	144	MEVSDKRKFEKANFEEFESALNNKNDLVHCHSITLFESIRTEVRSFYEDEKSSLIKVVKYRTGAIDRKRSFEKIVIAFMVKKNVQKFLTFVEDEP------YPSKYLIPKKINLMVYTLFQVHTLKFNRKDYDILSLFYLNRGYYSELGF	663	0
NM_001179903.1	Saccharomyces_paradoxus	g3884.t1	1	129	MKVSDRRKFEKANFDEFESALNNKNDLVHCPSITLFESIPTEVRSFYEDEKSGLIKVVKFRTGAMNRKRSFEKIVISVMVGKNVQKFLTFVEDEPDFQGGPIPSKYLIPKKINLMVYTLFQVHTLKFNR	1	129	MKVSDKRKFEKANFEEFELALNNKNDLVHCHSITLFESMRTEVRSFYEDEKSGLIKVVKFRTGAIDRKRSFEKIVIPVVVKKNAQKFLTFVEDEPDFQSGPVPSKYLIPKKINLMVYTLFQVHTLKFNR	629	0
NM_001179916.1	Saccharomyces_eubayanus	rna1804	1	152	MSIPHSVFSALLVFVALATTTLASTEACLPTNKREDGMNINFYEYTIGDQTTYLEPEYMGYEYSNTKKLGSVSGQTNLSIYYSPPCESTPTCVTYAVLKRDEDG----YDP-CGPLYETKKRDTEYCDPNTAYWSSDLFGFYTTPTNVTVEMTGYLI	1	157	MPIHHRVFSALLAFLALANAASASTEACLPTNERENGMNINFYEYALGDKSTYTDSAYMAYGYANTKKVGSVSGQTALSIYYDIPCDSTPTCSDDDSTPTNEVALMKRYDENCSSGNVPMKRDTADCNPDAAYWSSDLFGFYTTPTNVTVEMTGYFL	495	0
NM_001179916.1	Saccharomyces_paradoxus	g3340.t1	1	152	MSIPHSVFSALLVFVALATTTLASTEACLPTNKREDGMNINFYEYTIGDQTTYLEPEYMGYEYSNTKKLGSVSGQTNLSIYYSPPCESTPTCVTYAVLKRDE-DGYDPCG-PLYETKKRD---TEYCDPNTAYWSSDLFGFYTTPTNVTVEMTGYLI	1	157	MSIQRSVFSALLAFLALANTTSASTEACLPTNQREDGMNINFYEYALGDTATYTESTYMGYEYSDTKKLGSISGQTNLSINYSPPCVSIPTCTSWAVIRRDDGDSDDPCGEPDVNYTKRDDTDTEYCDPNTAYWSSDLFGFYTTPTNITVEMTGYFL	624	0
NM_001179954.1	Saccharomyces_eubayanus	rna1840	1	146	MPKSRPKRTIASSSSVFYGSSPFQNDGYIKVMELVSHIVIEINHSPTATTDETRKQNNPELKVKEPVCNLKKWENNTNFILEDHTKNKTKLSSTDRIRKWFRRHILKEEIEILSHGKQLSSIDEDYCPSNVLVGCSRDLNKLRSFQ	1	146	MSKRRLKRTIAPCSSDIYDSLQFQNNGYVKIKELISHVVIENSFMSNAIADEAGIRRAAEPTVKEQVHKFRKWKNKTRCVSKDPTMKDFRARKRDMVYRWFERHLPKEKVEVLSHEKQLSSIDLHFLPSNVIVGCSRELSKPGSPQ	338	0
NM_001179954.1	Saccharomyces_kudriavzevii	g6038.t1	1	146	MPKSRPKRTIASSSSVFYGSSPFQNDGYIKVMELVSHIVIEINHSPTATTDETRKQNNPELKVKEPVCNLKKWENNTNFILEDHTKNKTKLSSTDRIRKWFRRHILKEEIEILSHGKQLSSIDEDYCPSNVLVGCSRDLNKLRSFQ	1	146	MSKRRPKRSIAPSSPDFYESLQFQNDGYIKVRELVSHVVIEKNIVLNTTMNKTMVQHTPEPIANGAAYKLTRWKKRINCISKDLANNEVKTRKRDRVLEWLRRNLLKEDIEILSHKKKSSSIDSHFLPSQVVVGCSRELSKPASPQ	358	0
NM_001179954.1	Saccharomyces_mikatae	g3753.t1	1	146	MPKSRPKRTIASSSSVFYGSSPFQNDGYIKVMELVSHIVIEINHSPTATTDETRKQNNPELKVKEPVCNLKKWENNTNFILEDHTKNKTKLSSTDRIRKWFRRHILKEEIEILSHGKQLSSIDEDYCPSNVLVGCSRDLNKLRSFQ	1	146	MSKIRPKRSIAPPPSDFYESSRFHSDGYIKVLEILSHVVIERNHTSKEIKIKTIKQQKLKPVVNESVYKLKNKKSKTNFISKDDPSKGSMIRKRDKLCEWFKRFLPKEGIEIVSHEKQQGSNNENFLPSNVLVGCSKELSKPGSCQ	325	0
NM_001179954.1	Saccharomyces_paradoxus	g4792.t1	1	148	MPKSRPKRTIASSSSVFYGSSPFQNDGYIKVMELVSHIVIEINHSPTATTDETRKQNNPELKVKEPVCNLKKWENNTNFILEDHTKNKTKLSSTDRIRKWFRRHILKEEIEILSHGKQLSSIDEDYCPSNVLVGCSRDLNKLRSFQNF	1	148	MSKIRPKRTIAHSSLDFCESSQFQNGGYIKVMELISHVVIERNYLPTATTDETRKQQNLELMVSESVCTSKKCRKNTNYISKDLTKKKPRLAKRDKIREWFKKHLLNEEIEILSHKKQLSSIDEDQFPSNILVGCSRELSKPESFQNF	524	0
NM_001179954.1	Saccharomyces_uvarum	g5196.t1	1	147	MPKSRPKRTIASSSSVFYGSSPFQNDGYIKVMELVSHIVIEINHSPTATTDETRKQNNPELKVKEPVCNLKKWENNTNFILEDHTKNKTKLSSTDRIRKWFRRHILKEEIEILSHGKQLSSIDEDYCPSNVLVGCSRDLNKLRSFQN	1	147	MSKRRLKRTIAPCSSDIYESLHFQNDGYVKIRELISHFVIENNSISTAIADEARMRQLAEPTVKEPVHRFRKWKNRSSCVSKDLTMKGLRTRKRDMVYRWFERHLPKEKIEVLSHEKQWSSIDLHFLPSNVIVGCSRELSKPVSPQN	363	0
NM_001179991.3	Saccharomyces_mikatae	g5188.t1	5	161	AVAITVALLIVTVSALQVNNSCVAFPPSNLRGKNGDGTNEQY------------------ATALLSIPWNGPPESLRDINLIELEPQVALYLLENYINHYYNTTRDNKCPNNHYLMGGQLGSSSDNRSLNDPQTMLWPEKKEDE-----KNCQETFKGACSCTKRFCKGYFSVNIFGINLNISY	38	183	AIAIATILLVVTVNALQANHSCVASLPSNSSGFNKNATGKELVQKVFSRESAGKTSLTHRANELFSIPWDGPAGTVRNFDFTNLGLPDAINLHKSCTDNYHSFTANNTCPNKDFAQRF-LGHTLNSTSSNNFSTGFSSNKKKDDGGILGKNTKFPSLKSLPITRNSCQGFFSFTIFGVNFHVSF	146	2.55351e-13
NM_001179991.3	Saccharomyces_paradoxus	g4515.t1	1	165	MTPYAVAITVALLIVTVSALQVNNSCVAFPPSNLRGKNGDGTNEQYATALLSIPWNGPPESLRDINLIELEPQVALYLLENYINHYYNTTRDNKCPNNHYLMGGQLGSSSDNRSLNDPQTMLWPEKKEDEKNCQETFKG----ACSCTKRFCKGYFSVNIFGINLNISY	2	169	MTPYAIAITTILLAVTVSAVHANNSYGALLPSMHSSSNGNSNDGHFATALLSIPWNGPDGPMRIFNFTDLEPPVAIHLLESYINNYYNITRNSKCPNKNYLTQRKLGSSSDGTSSNNLPMELWSGRNEDKENCQEICKGTLKRACSNTKKSRRGHLFFKAFGIDLNVTY	437	0
NM_001180001.1	Saccharomyces_arboricola	rna1022	1	125	MIRRAPTTLQLSHDDVTSLIDDLNEQKLKQQLNIEKTKYFQGKNG-GSLHSNTDFQDTSQNI-------EDNNNDNDNDIDEDDD---MSSYNDKAASVAHTRVLNSLHLSTDSNTAHETSNANDNHNPFYIREE*	1	134	MIRRAPTTLQLSHEDVSSLIDDLNDQKLKQQLNIEKTKFFQSKNGTSSLRSHTDIEGLSQNAYGDDDDDDDNDNDDNNDIDDDDDDDDMSSCNDKTASAAHNRILSSLHLSTDNNATHETPNANDN--PFYIREE*	436	0
NM_001180001.1	Saccharomyces_arboricola	rna1641	57	20	TSQNIEDNNNDNDNDIDEDD	621	20	TLQNSTDNNNDNDEDDDELD	66	0.0268412
NM_001180001.1	Saccharomyces_eubayanus	rna1895	1	125	MIRRAPTTLQLSHDDVTSLIDDLNEQKLKQQLNIEKTKYFQGKNGGSLHSNTDFQDTSQNIEDNNNDNDNDIDEDDDMSSYNDKAASVAHTRVLNSLHLSTDSNTAHETSNANDNHNPFYIREE*	1	120	MIRRAPTTLQLSQDDVSSLVDDLNEQKLKQQLNIEKMKFFQSKNSNSLRSNTDVQDVSQNVVDDDDDNDDD---DDDMASCNDKTASVAHNRILSSLHLSTDNNTAHETSNTNDN--PFYIREE*	491	0
NM_001180001.1	Saccharomyces_kudriavzevii	g5275.t1	1	102	MIRRAPTTLQLSHDDVTSLIDDLNEQKLKQQLNIEKTKYFQGKNGGSLHSNTDFQDTSQNIEDNNNDNDNDIDEDDDMSSYNDKAASVAHTRVLNSLHLSTD	1	95	MIRRAPTALQLSHDDVSSLIDDLNEQKLKQQLNIEKTKYFQGQSGSSLRSHADLQDVSQNIDDDDDD-------DDDMSSCNDKTASAAHNRILSSLHLSAE	369	0
NM_001180001.1	Saccharomyces_mikatae	g5178.t1	1	125	MIRRAPTTLQLSHDDVTSLIDDLNEQKLKQQLNIEKTKYFQGKNGGSLHSNTDFQDTSQNIEDNNNDNDNDIDEDDDMSSYNDKAASVAHTRVLNSLHLSTDSNTAHETSNANDNHNPFYIREE*	1	115	MIRRPPTTLQLSHDDVSSLIDDLNEQKLKQQLNVQKTKYFQGKNTTSLRSHTDIQDVSQNVEDN--------DDDADMSSCNDKPASVAHNRIRNSLHLSADSNTTHETPNASDN--PFYIREE*	453	0
NM_001180001.1	Saccharomyces_paradoxus	g3026.t1	24	54	NEQKLKQQLNIEKTKYFQGKNGGSLHSNTDFQDTSQNIEDNNNDNDNDIDEDDD	522	53	NLQEEEQEVQNEEGKEKEANNGDNDNEDEDDDDDDDD-DDDDDDDDDEEDEDDD	63	0.00505833
NM_001180001.1	Saccharomyces_paradoxus	g4505.t1	1	125	MIRRAPTTLQLSHDDVTSLIDDLNEQKLKQQLNIEKTKYFQGKNGGSLHSNTDFQDTSQNIEDNNNDNDNDIDEDDDMSSYNDKAASVAHTRVLNSLHLSTDSNTAHETSNANDNHNPFYIREE*	1	119	MIRRAPTTLQLSHDDVSSLIDDLNEQKLKQQLNIEKTKYFQGKNGGSLHSHTDIQDVSQNIEDNDNDDD------DDMSSYNDKPASVAHNRVLNSLHLSTDSNTAHETSNATDNHNPFYIREE*	580	0
NM_001180001.1	Saccharomyces_uvarum	g3595.t1	1	125	MIRRAPTTLQLSHDDVTSLIDDLNEQKLKQQLNIEKTKYFQGKNGGSLHSNTDFQDTSQNIEDNNNDNDNDIDEDDDMSSYNDKAASVAHTRVLNSLHLSTDSNTAHETSNANDNHNPFYIREE*	5	122	MIRRAPTTLQLSQDDVSSLVDDLNEQKLKQQLNIEKMKFFQSKNGNSLRSNTDVQDVSQNVVDDDDD-DYDDNDDDDMASCNDKTASVAHNRILSSLHLSTDNNTAHETSNSNDN--PFYIREE*	495	0
NM_001180025.1	Saccharomyces_arboricola	rna1972	1	93	MQFSTVASVAFVALANFVAAESAAAISQITDGQIQATTTATT------EATTTAAPSSTVETVSPSSTETISQQTENGAAKAAVGMGAGALAAAAMLL*	1	99	MQFSTVVSVAFVALANFVAAESAAAISQITDGQIQATTTATTATEATTEATTTAVPTSSVETVSASSTESISQQTENGAAKAAVGMGAGALAAAAMLL*	416	0
NM_001180025.1	Saccharomyces_kudriavzevii	g5349.t1	1	93	MQFSTVASVAFVALANFVAAESAAAISQITDGQIQATTTATTEATTTAAPSSTVETVSPSSTETISQQTENGAAKAAVGMGAGALAAAAMLL*	1	91	MQFSTIVSVAFVALANFVSAETAAAISQITDGQIQATSA--TETTTTAAPSSTVETVSPSSTETVSQQTENGAAKAAVGMGAGALAAAAMLL*	423	0
NM_001180025.1	Saccharomyces_kudriavzevii	g5350.t1	19	74	AAESAAAISQITDGQIQATTTATTEATTTAAPSSTVETVSPSSTETISQQTENGAAKAAVGMGAGALAAAAMLL	161	74	GSSAAQSASSTESSRTSHTTLVSSASSAVASVISQITDGQVQAPNTVYEQTENGAVKAAAGMGAGALAAAAALL	133	1.73195e-14
NM_001180025.1	Saccharomyces_mikatae	g5802.t1	1	93	MQFSTVASVAFVALANFVAAESAAAISQITDGQIQATTTATTEATTTAAPSSTVETVSPSSTETISQQTENGAAKAAVGMGAGALAAAAMLL*	1	92	MQFSTVVSVAFVALANFVAAETAAAISQITDGQIQATTTAT-EATTTATPTSTVETVSASSTETVSQQTENGAAKAAVGMGAGALAAAAMLL*	433	0
NM_001180025.1	Saccharomyces_mikatae	g5803.t1	19	74	AAESAAAISQITDGQIQATTTATTEATTTAAPSSTVETVSPSSTETISQQTENGAAKAAVGMGAGALAAAAMLL	164	74	APSSTKSISSAESTKASSTAPASSTSSAVASVISQITDGQVQAPNTVYEQTENGGAKATVGMGAGALAAAAAFL	137	2.20823e-13
NM_001180025.1	Saccharomyces_paradoxus	g4288.t1	1	93	MQFSTVASVAFVALANFVAAESAAAISQITDGQIQATTTATTEATTTAAPSSTVETVSPSSTETISQQTENGAAKAAVGMGAGALAAAAMLL*	1	93	MQFSTVVSVAFVALANFVAAESAAAISQITDGQIQATTTATTEATTTATPSSTVETVSPSSTETISQQTENGAAKAAVGMGAGALAAAAMLL*	471	0
NM_001180025.1	Saccharomyces_uvarum	g4569.t1	1	93	MQFSTVASVAFVALANFVAAESAAAISQITDGQIQATT---TATTEA---TTTAA-PSSTVETVSPSSTETISQQTENGAAKAAVGMGAGALAAAAMLL*	1	100	MQFSTVVSVAFVALANFVAAESAAAVSQITDGQIQATTATTTATTAAPSTTTTAAVSSSTVETVSASSTETVSQQTENGAAKAAVGMGAGALAAAALLL*	385	0
NM_001180025.1	Saccharomyces_uvarum	g4569.t1	1	93	MQFSTVASVAFVALANFVAAESAAAISQITDGQIQATT---TATTEA---TTTAA-PSSTVETVSPSSTETISQQTENGAAKAAVGMGAGALAAAAMLL*	1	100	MQFSTVVSVAFVALANFVAAESAAAVSQITDGQIQATTATTTATTAAPSTTTTAAVSSSTVETVSASSTETVSQQTENGAAKAAVGMGAGALAAAALLL*	385	0
NM_001180025.1	Saccharomyces_uvarum	g4569.t1	1	93	MQFSTVASVAFVALANFVAAESAAAISQITDGQIQATT---TATTEA---TTTAA-PSSTVETVSPSSTETISQQTENGAAKAAVGMGAGALAAAAMLL*	1	100	MQFSTVVSVAFVALANFVAAESAAAVSQITDGQIQATTATTTATTAAPSTTTTAAVSSSTVETVSASSTETVSQQTENGAAKAAVGMGAGALAAAALLL*	385	0
NM_001180025.1	Saccharomyces_uvarum	g4569.t1	1	93	MQFSTVASVAFVALANFVAAESAAAISQITDGQIQATT---TATTEA---TTTAA-PSSTVETVSPSSTETISQQTENGAAKAAVGMGAGALAAAAMLL*	1	100	MQFSTVVSVAFVALANFVAAESAAAVSQITDGQIQATTATTTATTAAPSTTTTAAVSSSTVETVSASSTETVSQQTENGAAKAAVGMGAGALAAAALLL*	385	0
NM_001180025.1	Saccharomyces_uvarum	g4570.t1	4	89	STVASVAFVALANFVAAESAAAISQITDG-QIQATTTATTEATTTAAPSSTVETVSPSSTETISQQTENGAAKAAVGMGAGALAAAAMLL	155	90	STSASTSATTYISTSTSASASASASVSESSKVSTTASGSTASSGVASVISQITDGQIQAPNTVTQQTENGAVKATVGMGAGALAAVAALL	145	8.38218e-13
NM_001180025.1	Saccharomyces_uvarum	g4570.t1	4	89	STVASVAFVALANFVAAESAAAISQITDG-QIQATTTATTEATTTAAPSSTVETVSPSSTETISQQTENGAAKAAVGMGAGALAAAAMLL	155	90	STSASTSATTYISTSTSASASASASVSESSKVSTTASGSTASSGVASVISQITDGQIQAPNTVTQQTENGAVKATVGMGAGALAAVAALL	145	8.38218e-13
NM_001180025.1	Saccharomyces_uvarum	g4570.t1	4	89	STVASVAFVALANFVAAESAAAISQITDG-QIQATTTATTEATTTAAPSSTVETVSPSSTETISQQTENGAAKAAVGMGAGALAAAAMLL	155	90	STSASTSATTYISTSTSASASASASVSESSKVSTTASGSTASSGVASVISQITDGQIQAPNTVTQQTENGAVKATVGMGAGALAAVAALL	145	8.38218e-13
NM_001180025.1	Saccharomyces_uvarum	g4570.t1	4	89	STVASVAFVALANFVAAESAAAISQITDG-QIQATTTATTEATTTAAPSSTVETVSPSSTETISQQTENGAAKAAVGMGAGALAAAAMLL	155	90	STSASTSATTYISTSTSASASASASVSESSKVSTTASGSTASSGVASVISQITDGQIQAPNTVTQQTENGAVKATVGMGAGALAAVAALL	145	8.38218e-13
NM_001180045.1	Saccharomyces_mikatae	g4986.t1	27	177	TNSTSSADLSSITS-VSSASASATASDSLSSSDGTVYLPSTTISGDLTVTGKVIATEAVEVAAGGKLTLLDGEKYVFSSDLKVHGDLVVEKSEASYEGTAFDVSGETFEVSGNFSAEETGAVSASIYSFTPSSFKSSGDISLSLSKAKKGEVTFSPYSNAGTFSLSNAILNGGSVSGL	451	178	SSAITSGTSSFITSSASSTSTSASASNSLSSSEGTIYLPSTTISGDLTLTGSVIATEAVEIAAGGELTLVDGDKYGFLADLIVRGALLVRKSKPTYPGTEFDISGPNFDVSGTFNAEEPAASSASIYSFTPGSFANSGDIALSLSESSKGEVTYSPYSNSGAFSFSNAIINGGSVSGL	626	0
NM_001180045.1	Saccharomyces_mikatae	g5304.t1	27	177	TNSTSSADLSSITSVSSASASATASDSLSSSDGTVYLPSTTISGDLTVTGKVIATEAVEVAAGGKLTLLDGEKYVFSSDLKVHGDLVVEKSEASYEGTAFDVSGETFEVSGNFSAEETGAVSASIYSFTPSSFKSSGDISLSLSKAKKGEVTFSPYSNAGTFSLSNAILNGGSVSGL	239	176	SKSTTSATMSTITS-SASSASASASDSISSSDGTIYLPSTTIRGDLTLTGSVIATEGVVVAAGAKLTLLDGDKYVFSADLRVHGDLDVKKSKPTYPGTEFDISGPNFEVSGNFNAEEPAASSASAYTFTPSSFVNSGDIALSLSESSKGEVTYSPYSNTGAFSFSNAILNGGSVSGL	681	0
NM_001180045.1	Saccharomyces_paradoxus	g141.t1	1	164	MFNRFNKFQAAVALALLSRGALGDSYTNSTSSADLSSITSVSSASASATASDSLSSSDGTVYLPSTTISGDLTVTGKVIATEAVEVAAGGKLTLLDGEKYVFSSDLKVHGDLVVEKSEASYEGTAFDVSGETFEVSGNFSAEETGAVSASIYSFTPSSFKSSGD	1	164	MFNRFNKFQAAVALALLSQSALGDSYTNSTSSADLSSITSVSSASASATASDSLSSSDGTVYLPSTTISGDLTVTGKVIATEAVEVASGGKLTLLDGEKYVFSSDLKVHGELIVEKSETSYEGTAFDVSGETFEVSGNFSAEETGAVSASIYSFTPSSFKSSGD	836	0
NM_001180045.1	Saccharomyces_paradoxus	g5496.t1	27	177	TNSTSSADLSSITSVSSASASATASDSLSSSDGTVYLPSTTISGDLTVTGKVIATEAVEVAAGGKLTLLDGEKYVFSSDLKVHGDLVVEKSEASYEGTAFDVSGETFEVSGNFSAEETGAVSASIYSFTPSSFKSSGDISLSLSKAKKGEVTFSPYSNAGTFSLSNAILNGGSVSGL	164	176	SSSVTSGSLSSITS-SASSASATASNSLSSSDGTIYLPTTTISGDLTLTGKVIATEGVVVAAGAKLTLLDGDKYVFSADLKVHGDLVVKKSKSTYPGTEFDISGENFEVSGNFNAEESAATSASIYSFTPSSFDNSGDISLSLSKAKKGEVTFSPYSNSGAFSFLNAILNGGSVSGL	740	0
NM_001180045.1	Saccharomyces_paradoxus	g585.t2	27	177	TNSTSSADLSSITSVSSASASATASDSLSSSDGTVYLPSTTISGDLTVTGKVIATEAVEVAAGGKLTLLDGEKYVFSSDLKVHGDLVVEKSEASYEGTAFDVSGETFEVSGNFSAEETGAVSASIYSFTPSSFKSSGDISLSLSKAKKGEVTFSPYSNAGTFSLSNAILNGGSVSGL	340	176	SGSVTSGTLSSITS-SASSATATASNSLSSSDGTIYLPSTTISGDITLTGSVIATEAVEIAAGGKLTLLDGDKYVFSADLIVHGGVFVEKSKPTYPGTEFDISGENFDVSGTFNAEEPAASSASAYSFTPGSFDNSGDISLSLSESSKGEVTFSPYSNSGAFSFSNAILNGGSVSGL	693	0
NM_001180045.1	Saccharomyces_paradoxus	g63.t1	36	168	SSITSVSSASASATASDSLSSSDGTVYLPSTTISGDLTVTGKVIATEAVEVAAGGKLTLLDGEKYVFSSDLKVHGDLVVEKSEASYEGTAFDVSGETFEVSGNFSAEETGAVSASIYSFTPSSFKSSGDISLSLSKAKKGEVTFSPYSNAGTFSLSNAILNGGSVSGL	1	168	SSITSVSSASASATASDSLSSSDGTVYLPSTTISGDLTVTGKVIATEAVEVASGGKLTLLDGEKYVFSSDLKVHGDLIVEKSETSYEGTAFDVSGETFEVSGNFSAEETGAVSASIYSFTPSSFKSSGDISLSLSKAKKGEVTFSPYSNAGTFSLSNAILNGGSVSGL	872	0
NM_001180045.1	Saccharomyces_paradoxus	g64.t1	1	203	MFNRFNKFQAAVALALLSRGALGDSYTNSTSSADLSSITSVSSASASATASDSLSSSDGTVYLPSTTISGDLTVTGKVIATEAVEVAAGGKLTLLDGEKYVFSSDLKVHGDLVVEKSEASYEGTAFDVSGETFEVSGNFSAEETGAVSASIYSFTPSSFKSSGDISLSLSKAKKGEVTFSPYSNAGTFSLSNAILNGGSVSGL	1	203	MFNRFNKFQAAVALALLSQSALGDSYTNSTSSADLSSITSVSSASASATASDSLSSSDGTVYLPSTTISGDLTVTGKVIATEAVEVASGGKLTLLDGEKYVFSSDLKVHGDLIVEKSETSYEGTAFDVSGETFEVSGNFSAEETGAVSASIYSFTPSSFKSSGDISLSLSKAKKGEVTFSPYSNAGTFSLSNAILNGGSVSGL	1045	0
NM_001180045.1	Saccharomyces_paradoxus	g75.t1	116	88	KSEASYEGTAFDVSGETFEVSGNFSAEETGAVSASIYSFTPSSFKSSGDISLSLSKAKKGEVTFSPYSNAGTFSLSNAILNGGSVSGL	1	88	KSETSYEGTAFDVSGETFEVSGNFSAEETGAVSASIYSFTPSSFKSSGDISLSLSKAKKGEVTFSPYSNAGTFSLSNAILNGGSVSGL	467	0
NM_001180053.1	Saccharomyces_kudriavzevii	g3104.t1	1	91	MQVLIGTKLVTEGIDIKQLMMVIMLDNRLNIIELIQGVGRLRDGGLCYLLSRKNSWAARNRKGELPPIKEGCITEQVREFYGLESKKGKKG	116	91	MRVLIGTKLVTEGIDIKELMMVITLDNRLNIIELIQGMGRLRDGGLCYILSRKNSWAARNRRGELSPIKEGCITEQVREFYGLESKKGKKG	469	0
NM_001180053.1	Saccharomyces_kudriavzevii	g3349.t1	1	91	MQVLIGTKLVTEGIDIKQLMMVIMLDNRLNIIELIQGVGRLRDGGLCYLLSRKNSWAARNRKGELPPIKEGCITEQVREFYGLESKKGKKG	1091	91	MRVLIGTKLVTEGIDIKELMMVITLDNRLNIIELIQGMGRLRDGGLCYILSRKNSWAARNRRGELSPIKEGCITEQVREFYGLESKKGKKG	469	0
NM_001180053.1	Saccharomyces_mikatae	g657.t1	1	91	MQVLIGTKLVTEGIDIKQLMMVIMLDNRLNIIELIQGVGRLRDGGLCYLLSRKNSWAARNRKGELPPIKEGCITEQVREFYGLESKKGKKG	222	91	MRVLIGTKLVTEGIDIKELMMVITLDNRLNIIELIQGVGRLREGGLCYLLSRKNSWAARNRRGELSPIKEGCITEQVREFYGLESKKGKKG	470	0
NM_001180053.1	Saccharomyces_paradoxus	g97.t1	1	54	MQVLIGTKLVTEGIDIKQLMMVIMLDNRLNIIELIQGVGRLRDGGLCYLLSRKN	156	54	MRVLIGTKLVTEGIDIKQLMMVIMLDNRLNIIELIQGVGRLRDGGLCYLLSREN	278	0
NM_001180098.1	Saccharomyces_kudriavzevii	g2509.t1	6	694	SSDEVTTSTDLTSSSDVATSVDPTTSVISSTSADPTTSADSTTSTVQT-----TSAGPSNNIGNSTLANSTTFAVSSTSIDPTSSSDVITSTVQTTSIEPTTSLVSSNDITTSTSLN--ISVVISTSTDSTSLIESTTTVGPHASSSVAGMYRTRSSDEVTTSTDPTSSSDVATSADPTSSSAVTTLVDPTTSVVISTSVDQTSSSDVATSVDPTTSVISSTSADPTTSADSTTSTVQTTSVDPTSSVVSSAPVDPASSVVSLTSSYPTSSSTVTISAN-SNGSATLAAQTTSIDPVSSIVSSSGATTIISSASIDPASSVVSSTSSEPTSFIVSSTSVYSTRPSGPTTSTDLATFSDTIILRVSTTSTSQDTQTVSSSLTDMVSSTGSADLSVSSIQR…	45	690	SSVDATTSVAPTTSADPSRSVNATASVAPKTSSDPSNSDDATTSVVQQVQLDQTSAYSSSPVDGTTSVAPTTSSSPSSSIDATTSVDPTTSSSPSSSIDATTSVAPTTSFSPSSSVDATTSVAPTTSADPSSSVNATTSVAPKTSSDPSNSVDATTSVVQTGSIRPNVSSSLEGMYRTRSSSDVTSSAYSSSSVDRTTSVAPTTSSSPSSSIDATTSVAPTTSADTTISASPFISSVSSFSYKQANSSAITTLTVPGNSV-SLTFSTGSSSSFDTMNLNISTGSASTPSNTAA--KVGSARSAAPDMSSNLASMVRSTPSVVSSTSAAPTAPTDPNTSV--TLNSSISSAT--TTFSTGLITAISATSA---IPLALNNLSHSIVQTTLINLNTLTERL…	879	0
NM_001180098.1	Saccharomyces_mikatae	g778.t1	643	16	TTTTNAFITSKHSIAA	2	16	TMTTNAFITSKNSLAA	67	0.00273993
NM_001180098.1	Saccharomyces_paradoxus	g3328.t1	12	688	TSTDLTSSSDVATSVDPTTSVISSTSADPTTSADSTTSTVQTTSAGPSNNIGNSTLANSTTFAVSSTSIDPTSSSDVITSTVQTTSIEPTTSLVSSNDITTSTSLNISVVISTSTDSTSLIESTTTVGPHASSSVA--GMYRTRSSDEVTTSTDPTSSSDVATSADPTSSSAVTTLVDPTTSVVISTSVDQTSSSDVATSVDPTTSVISSTSADPTTSADSTTSTVQTTSVDPTSSVVSSAPVDPASSVVSLTSSYPTSSSTVTISANSNGSATLAA--QTTSIDPVSSIVSSSGATTIISSASIDPASSVVSSTSSEPTSFIVSSTSVYSTRPSGPTTSTDLATFSDTIILRVSTTSTSQDTQTVSSSLTDMVSSTGSADLSVSSIQRSQVDPSTFAV…	1	683	SSVDPTSSVVSSSSVEPNSSVVSSSSVDPTTSTESTTSVGPRASSSVAGMYRTRSSSDVTTSVDPTSSSDVTSSADVATSTESTSSSAVATSTDPASSVVSSTSSDPTSSSAVTTSAIQTISTDSTSSALTSTSVVPTGPIVNSTSVDPVSSSDVTTSAIQTISTDSTSSALTSTSVVPTGPIVNSTSVDPVSSSDVTTSTVQTISTDSTSSALTSTSVVPTSSIVNSTSAYPTSSVIISTSADPISSVTISTSVDPTTSTESTTLVGPRASSSVAGMYRTRSSSDVTTSVDSTSSSDVTSS-TVQTIST--DSTSTALTSTLVAETSSSDTITLGFPTSSASVSFNST----TSVGSTGSGAQTVSSSLTGMVLSRASADLSTSSILNSQTDLSTFAA…	1598	0
NM_001180098.1	Saccharomyces_paradoxus	g4578.t1	68	172	ANSTTFAVSSTSIDPTSSSDVITSTVQTTSIEPTTSLVSSNDITTSTSLNISVVISTSTDSTSLIESTTTVGPHASSSVAGMYRTRSSDEVTTSTDPTSSSDVATSADPTSSSAVTTLVDPTTSVVISTSVDQTSSSDVATSVDPTTSVISSTSADPTTSADSTTSTVQTTS	216	169	SSSSTTKISTTTSSTTSSSSSTSFTNGFTDTFTSSSHSSSGIIQQSDSWSTD---RTSSASTTPIDVTTSVDLHTSSSVADMYRSRTSNDVTTSTAPSSSIISSTPVYPSSASDSTTSTEPTSSIVSSTSVEPTSSIVSSTSVDPTSSIVSSTSVDPTSSIVSSTSVDPTSS	323	0
NM_001180128.1	Saccharomyces_eubayanus	rna995	1	226	MLRTKVFATTVARISGIRRYIPIRTINTVTKKNISKIEKLCEVLEVNPDGYKGKERIPTKELTKLLYTTSRNMLVRVPMTGDLSTGNTFETRNETLQKLGEQLIHLEINKMLTITFTNFNQFNIMNKNFNYIHNLDRARVVNMDSISWLIKNSLKINQLAHLRIPANLPKEMGLTSSSNDFQNLNDWKVILSFIGYLKLLEIKNDNKKFIESIIKTICIPLINYHL	1	224	MLRTQAFVTVRSYV--MHRNGSTKIINTVTKKNVAKVEKLCHVFQVDHNDDGGKIRLPTKELTKLLYTTNRDLQVQVTISGDTSTNNDFRTSNEILQKLGEQLINLEINKLLTITFTNFNQFNVMNKNFNYIHNLERRRIVNSSSISWLINDSLKINQLAHLRIPVKLPKEMGLNSSSKDFQNLNDWKVILSFVGYLKLLDNKNNSKMFVDSIIKIICLPLINFHL	822	0
NM_001180128.1	Saccharomyces_kudriavzevii	g1150.t1	1	228	MLRTKVFATTVARISGIRRYIPIRTI-NTVTKKNISKIEKLCEVLEVNPDGYKGKERIPTKELTKLLYTTSRNMLVRVPMTGDLSTGNTFETRNETLQKLGEQLIHLEINKMLTITFTNFNQFNIMNKNFNYIHNLDRARVVNMDSISWLIKNSLKINQLAHLRIPANLPKEMGLTSSSNDFQNLNDWKVILSFIGYLKLLEIKNDNKKFIESIIKTICIPLINYHLRK	1	229	MLRMQLLAAATVRTSPTHRNASTRTIINTVTKKNIAKIEKLYEIFRINSNAHGEKIHLPTKELTKLLYTTSSNMLVQVSVSGKLSTGNAFQTRNETLQKLGEQLIGLEINKMLTITFTNFNRYNIINKNFNYIHNLKQPRMVNSNSITWLINDSLKIKQIAHLRMPAILPKEMGLNSGSKDFQNLNDWKVILSFVGYLKLLDNKFINEILVDSIIEIICLPLINFHLRK	815	0
NM_001180128.1	Saccharomyces_paradoxus	g3303.t1	6	225	VFATTVARISGIRRYIPIRTINTVTKKNISKIEKLCEVLEVNPDGYKGKERIPTKELTKLLYTTSRNMLVRVPMTGDLSTGNTFETRNETLQKLGEQLIHLEINKMLTITFTNFNQFNIMNKNFNYIHNLDRARVVNMDSISWLIKNSLKINQLAHLRIPANLPKEMGLTSSSNDFQNLNDWKVILSFIGYLKLLEIKNDNKKFIESIIKTICIPLINYHLRKS*	1	225	MFATAVARMSGIRRNSFVKTINTVTKRNIARIEKLYEVFEVDHDGYGGKKRLPTKELTKLLYTTSRDMLVHVPITGDLSTGNSFETRNEALQKLGEQLIRLEINKMLTITFTNFNQFNIMNKNFNYIHNLDRPRVVNSDSISWLINSSLKIKQLAHLRIPANLPKEMGLDSSSKDFQNLNDWKVILSFIGYLKLLDIKNDNEKFIESITKTICLPLINFHLRKS*	1028	0
NM_001180128.1	Saccharomyces_uvarum	g1460.t1	1	228	MLRTKVFATTVARISGIRRYIPIRTINTVTKKNISKIEKLCEVLEVNPDGYKGKERIPTKELTKLLYTTSRNMLVRVPMTGDLSTGNTFETRNETLQKLGEQLIHLEINKMLTITFTNFNQFNIMNKNFNYIHNLDRARVVNMDSISWLIKNSLKINQLAHLRIPANLPKEMGLTSSSNDFQNLNDWKVILSFIGYLKLLEIKNDNKKFIESIIKTICIPLINYHLRK	1	227	MLPTQAFLTTV-RSSVVHRNGSTKIINTVTKKNVAKVEKLCQVFQVNHNGDGGEIRLPTKELTKLLYATNRDLQVHVPISGDTGTSNNFRTSNEILQKLGEQLIGLEISKLLTITFTNFNQFSVMNKNFNYVHNLERRRIVNSNSISWLINDALKINQLAHLRIPVKLPKEMGLNSSFKDFQNLNDWKVILSFVGYLKLSDNKNDSKTFVDSIIKIICLPLINFHLGK	817	0
NM_001180194.1	Saccharomyces_arboricola	rna491	1	26	MRAKWRKKRTRRLKRKRRKVRARSK*	1	26	MRAKWRKKRTRRLKRKRRKVRARSK*	141	0
NM_001180244.1	Saccharomyces_arboricola	rna455	1	26	MRAKWRKKRTRRLKRKRRKVRARSK*	1	26	MRAKWRKKRTRRLKRKRRKVRARSK*	141	0
NM_001180257.1	Saccharomyces_eubayanus	rna884	1	412	MPKNRGVLD-AITRSVIDGSDQESSSSFNSDKEYAAVTKGLSSSRVQKKSSLRQMKSKVKELQSLVNHYRENEAALVSSAKLLSGEIIGYEIKMASLHGKMKSILDENNALKETHKSSAEKRIELVRLPSSKEERNYDEYTLLVNLKKEICAKLQDYKNVQNTVNTKLDEIHTFHEKYYEGLELSLDSKVFDAESSKELAKVRRELNNVRKNSEIKVNNLKMQLLQATKSLEHLKKQAKAKDDYLKCIPELVDKANLTMLSYKKSIANQRETIEALQAELSQQSETKGQIETETQNQVQIPTNVTLVDPFEENNP------EDLFAIQEQELQDLRLHKKMADERSRTTHLHLERKNNTIKLLQSYVQSLIQ-RLPPAQRKHHLGI---FQKLGSEKSC…	15	422	MSAKRGVVDRTIAYGATARSDPESDSSLSAEGEDAVVTKDHGSGKVRKNISLRKMKGKIKDLRSLISRYQENETLLVSSTNVMSGEIMDYEIRLAGLYGKMKSIMDENYVLKETRENHAAVERQPATPSSTDKEHGLEERALLVELKREVSAKLKDCKSIQNTVNAKLDEIHEFYEKYYGEFELKFADGGFQKGLAEELGNVKLELKNVRKNSQIKVNNLQIQLIEANKSLNLLKKDIKVKDDCLNCIPDLVNKTNNAILSYKKSIANQKETIEALQNELSRQLETQGQMAAELH--AQTPTNVSLIDPFDEVEPTMXTKTKELLATQEKELQELRLLKNVNDQKHRTAQLHIEKQNNAIKLLKNHLQSLIQGRQPPQPHFYPFPVEHNIQQVRNWKAP…	945	0
NM_001180257.1	Saccharomyces_kudriavzevii	g5436.t1	1	491	MPKNRGVLDAITRSVIDGSDQESSSSFNSDKEYAAVTKGL-SSSRVQKKSSLRQMKSKVKELQSLVNHYRENEAALVSSAKLLSGEIIGYEIKMASLHGKMKSILDENNALKETHKSSAEKRIELVRL-PSSKEERNYDEYTLLVNLKKEICAKLQDYKNVQNTVNTKLDEIHTFHEKYYEGLELSLDSKVFDAESSKELAKVRRELNNVRKNSEIKVNNLKMQLLQATKSLEHLKKQAKAKDDYLKCIPELVDKANLTMLSYKKSIANQRETIEALQAELSQQSETKGQIETETQNQVQIPTNVTLVDPFEENNPEDLFAIQEQELQDLRLHKKMADERSRTTHLHLERKNNTIKLLQSYVQSLIQRLPPAQRKHHLGIF------QKLGSEKSCPLA…	1	516	MSANRGILNAIVCSAAVRSDQELSSPFCTDEEDAAVTKGPGTSSRVQKSRSLTEMESKIKDLQSLIGHYQENEAVLVSSTNVLSSEIMGYEIQMAGLHGKITSMMDKNDALRKTCKSFSEKRGRSVPLFPRSDAEAHCEERSVLVDLKEEVCAKLQDCNSIQNTVNAKLDEVHEFYEKYYEDLELNFADKVFERDTTKELAKVKQELKNVRKNSEIKVNNLQIQLIQANKSLELLKREVKVKDDCIKCIPELVNKTNSTLLSYKKSIANQKETIEALQTELSQQTEA--QRLVEMQLQAQTPTNVTLVDPFDDNDPKELLATQEKQLQELRLQKKVSDEKSRTAHLHLEKQNSTISLLQSYITSLVQRLPPSQYQPHPNPLPMRRKSQKYRSGKSSRLA…	1292	0
NM_001180257.1	Saccharomyces_mikatae	g4940.t1	1	517	MPKNRGVLDAITRSVIDGSDQESSSSFNSDKEYAAVTKGLSSSRVQKKSSLRQMKSKVKELQSLVNHYRENEAALVSSAKLLSGEIIGYEIKMASLHGKMKSILDENNALKETHKSSAEKRIELVRLPSSKEERNYDEYTLLVNLKKEICAKLQDYKNVQNTVNTKLDEIHTFHEKYYEGLELSLDSKVFDAESSKELAKVRRELNNVRKNSEIKVNNLKMQLLQATKSLEHLKKQAKAKDDYLKCIPELVDKANLTMLSYKKSIANQRETIEALQAELSQQSETKGQIETETQNQVQIPTNVTLVDPFEENNPEDLFAIQEQELQDLRLHKKMADERSRTTHLHLERKNNTIKLLQSYVQSLIQRLPPAQRKHHLGIFQKLGSEKSCPLAPAVASTYA…	1	523	MSENRGVLDSIICNAIDGSDHESSSSFYTDEEYAAVTKDFTNPRVQKRPSSKKKKSRVNDLQSLVSHYQENEAALVSSTKILSREIMGYEIKIASLYGQMKSVMDENNVLKEAYKSFSKKRVEPLRLPSSDEEPIHEGSGLLVDLKKEICAKLQDYNDIQSTVNTKLDEIHMFYEKYYEGLELKVNDKLFEEETSKELAKVRQELKDVRKNSEIKVNNLKMQLIQTTNSLELLKKEAKAKDDCLKSIPELVEKTNRTLLSYKKSIANQKETIEALQAELSLQLEAQPQ--KGTQSQVQALTNVTLVDPFDENGSKDLLSIQERELQELRLYRKISDEKSRTAHLHLERQNNTIKLLQSYIQSLVQRLPPSQQ-------HKLRNDQSSENVPAMANAPN…	1570	0
NM_001180257.1	Saccharomyces_paradoxus	g5621.t1	1	526	MPKNRGVLDAITRSVIDGSDQESSSSFNSDKEYAAVTKGLSSSRVQKKSSLRQMKSKVKELQSLVNHYRENEAALVSSAKLLSGEIIGYEIKMASLHGKMKSILDENNALKETHKSSAEKRIELVRLPSSKEERNYDEYTLLVNLKKEICAKLQDYKNVQNTVNTKLDEIHTFHEKYYEGLELSLDSKVFDAESSKELAKVRRELNNVRKNSEIKVNNLKMQLLQATKSLEHLKKQAKAKDDYLKCIPELVDKANLTMLSYKKSIANQRETIEALQAELSQQSETKGQIETETQNQVQIPTNVTLVDPFEENNPEDLFAIQEQELQDLRLHKKMADERSRTTHLHLERKNNTIKLLQSYVQSLIQRLPPAQRKHHLGIF------QKLGSEKSCPLAPA…	1	545	MPENRGVLDSITRSVIDGSDQESSSSFNPDEEYAAVTKGLGSSKVQKKPSLGQMKSKVKKLQSLVSYYRENEAVLESSTKLLSSEIMSNEIKMASLYGKMKSVMDENNALKKAQKSFSKKKMELLRLAPNEKKHNHDEDGLLVNLKKEICAKLQDYNNVQSTVNTKLDEIHVFYEKYYEGLELNFDSEVFEAETSKELAKVKRELRKVKKNSQIKVDNLKIQLLQATKSLELLKKEVKAKDDYLKGIPKLVDKTNRTLLSYKKSIANQKETIEALQAELSHQSETQRQMEP--QDQVRTLTNVTLVDPFEENHLKDLFAIQEKELQELRLHKKICDEKNRTTHLHLEKQDSTIKLLQSYVQLLVQRLPPTQGKHHLNMLPVGNKCQELRNEKPCQPIST…	1826	0
NM_001180257.1	Saccharomyces_uvarum	g4683.t1	1	410	MPKNRGVLDAITRSVIDGSDQESSSSFNSDKEYAAVTKGLSSSRVQKKSSLRQMKSKVKELQSLVNHYRENEAALVSSAKLLSGEIIGYEIKMASLHGKMKSILDENNALKETHKSSAEKRIELVRLPSSKEERNYDEYTLLVNLKKEICAKLQDYKNVQNTVNTKLDEIHTFHEKYYEGLELSLDSKVFDAESSKELAKVRRELNNVRKNSEIKVNNLKMQLLQATKSLEHLKKQAKAKDDYLKCIPELVDKANLTMLSYKKSIANQRETIEALQAELSQQSETKGQIETETQNQVQIPTNVTLVDPFEE------NNPEDLFAIQEQELQDLRLHKKMADERSRTTHLHLERKNNTIKLLQSYVQSLIQ-RLPPAQRKHHLGIFQKLGSEKSCPLAP…	14	419	MSAKRGVMDGIAYSTTASSDPESDSSLCAEGEDAVITKCHSSCKVQKSTSLRKMKSKIKDLRSLISRYQENEALLVSSTNVMSGEIMDYEIQLAGLYGKMKSIMDENCVLKENWESLSATERRPATQSSTNQEHTLEERSLLAELKRGVSAKLKDCKSIQNTVNAKLDEIHEFYEKYYGEFELHFTDAGFGKGLAQELSNIKLVLENVRKNSQIKVNNLQLQLIAANKSLELLKKDIKVKDDCLKCIPDLVNKTNNALLSYKKNIANQKETIEALQNELSRQLETQGHREAELQ--AQIPTNVSLIDPFDEVDSAMDTKTKELLAIQEKELQELRSQKHINDQKQRAAQLHLERQDNTIKLLKDYLQSLIQGRQPPQPHLYSFPVEHNTQEMRGREAPK…	974	0
NM_001180301.1	Saccharomyces_eubayanus	rna841	1	124	MNVTE-NALLFKCGSKGYINQTYTPTEIYNCGVAEGKKTAKEKNPTYSIFYDTFLTGQPAESPETFTCGSHGFTNASYVASDFYACGFLQGKGTETNAGIHNTRPSHSLAKFTILFMLVLYTIV*	1	125	MNVTDGNALLFRCGKHDYMNQTFSPKEVYNCGMREAKQNPKEDFPAYQTGHDIFLVATPASSPQTFTCGNEGYTNASYDLTAFYYCGFFEGKDAETNAGARIPTASHSLIKIMIFLILITYAIV*	362	0
NM_001180350.3	Saccharomyces_eubayanus	rna237	1	198	MEQILYNQSLKISTLSTFQGLKFLKVLIFSIFQQLFYNPVIQLFGTKASIMESDSTTLLESSWSTERNFLNMNSDSISATKNVFILFFTIFRLAEYIVYKLSDQKYRLHTSLNVQHFRWNSKKNTNRKRTLSFSKAYLPRTNILPIFVADGLKNRFSGPLPGKSLESFQKLNLLSDNNIKRYAVPGNKAVNTLLWQEQ	1	198	MEQILYNQSLKAPTISVFQGIAFLKVLIFSIFQQLLYNPILQVFHTKVPVAGLDSSAFFKSDWSEPSSYISLNQDSLNATKYTFIVLFTLFRMASYIIYKLSDQDCRLCDSLDFRRFRWSEKRNTNRKRSLSFGKVYLTKSDILPISTGNGLGNRFIGLASNRSLKCFQKMERLNNNNTERYSVPKTKAINALLWREQ	615	0
NM_001180583.1	Saccharomyces_eubayanus	rna452	7	230	LRKLIGSTVIDHDTKNSSGKEEIMSNSRLALVIINHAFDKVLSLTWHCGILSEIRSGLMLMFGIFQLMCSLGVIVLLLPIIILDAIDLFLYMCRLLDYGCKLFHYNRSSLPVADGKEKTSGP-----ISGKEEIVIDEEIINMLNESSESLINHTTAGLEYDISSGSVNKSRRLNSTSTVTFVKQNKLVNERREDAYYEEEDDDFLSNPNYDKISLIEKSFTSRFEVACEQKAA*	5	235	LRRLIGSSVIDQESKRTSGKEEVMSNSRLALVIINHAFDKVVSLTCHCGILSEIRSGLMFLFSIFQLLCSLGVIILLLPIIIVDAIDLFLYICRLIDYGCKLVHYKRSSLVSSPSPPQTEGTALDADTSTKEEIIIDEEIINMLNESSESLINHMTTGLKYESHTGNATKNDCLDSSSSMTYVDRNRDFDEEKRGYYYEEEDDDFLSNTNFDKISLIERSFTSRFEVACEQKAA*	869	0
NM_001180583.1	Saccharomyces_eubayanus	rna452	7	230	LRKLIGSTVIDHDTKNSSGKEEIMSNSRLALVIINHAFDKVLSLTWHCGILSEIRSGLMLMFGIFQLMCSLGVIVLLLPIIILDAIDLFLYMCRLLDYGCKLFHYNRSSLPVADGKEKTSGP-----ISGKEEIVIDEEIINMLNESSESLINHTTAGLEYDISSGSVNKSRRLNSTSTVTFVKQNKLVNERREDAYYEEEDDDFLSNPNYDKISLIEKSFTSRFEVACEQKAA*	5	235	LRRLIGSSVIDQESKRTSGKEEVMSNSRLALVIINHAFDKVVSLTCHCGILSEIRSGLMFLFSIFQLLCSLGVIILLLPIIIVDAIDLFLYICRLIDYGCKLVHYKRSSLVSSPSPPQTEGTALDADTSTKEEIIIDEEIINMLNESSESLINHMTTGLKYESHTGNATKNDCLDSSSSMTYVDRNRDFDEEKRGYYYEEEDDDFLSNTNFDKISLIERSFTSRFEVACEQKAA*	869	0
NM_001180583.1	Saccharomyces_eubayanus	rna452	7	230	LRKLIGSTVIDHDTKNSSGKEEIMSNSRLALVIINHAFDKVLSLTWHCGILSEIRSGLMLMFGIFQLMCSLGVIVLLLPIIILDAIDLFLYMCRLLDYGCKLFHYNRSSLPVADGKEKTSGP-----ISGKEEIVIDEEIINMLNESSESLINHTTAGLEYDISSGSVNKSRRLNSTSTVTFVKQNKLVNERREDAYYEEEDDDFLSNPNYDKISLIEKSFTSRFEVACEQKAA*	5	235	LRRLIGSSVIDQESKRTSGKEEVMSNSRLALVIINHAFDKVVSLTCHCGILSEIRSGLMFLFSIFQLLCSLGVIILLLPIIIVDAIDLFLYICRLIDYGCKLVHYKRSSLVSSPSPPQTEGTALDADTSTKEEIIIDEEIINMLNESSESLINHMTTGLKYESHTGNATKNDCLDSSSSMTYVDRNRDFDEEKRGYYYEEEDDDFLSNTNFDKISLIERSFTSRFEVACEQKAA*	869	0
NM_001180583.1	Saccharomyces_eubayanus	rna452	7	230	LRKLIGSTVIDHDTKNSSGKEEIMSNSRLALVIINHAFDKVLSLTWHCGILSEIRSGLMLMFGIFQLMCSLGVIVLLLPIIILDAIDLFLYMCRLLDYGCKLFHYNRSSLPVADGKEKTSGP-----ISGKEEIVIDEEIINMLNESSESLINHTTAGLEYDISSGSVNKSRRLNSTSTVTFVKQNKLVNERREDAYYEEEDDDFLSNPNYDKISLIEKSFTSRFEVACEQKAA*	5	235	LRRLIGSSVIDQESKRTSGKEEVMSNSRLALVIINHAFDKVVSLTCHCGILSEIRSGLMFLFSIFQLLCSLGVIILLLPIIIVDAIDLFLYICRLIDYGCKLVHYKRSSLVSSPSPPQTEGTALDADTSTKEEIIIDEEIINMLNESSESLINHMTTGLKYESHTGNATKNDCLDSSSSMTYVDRNRDFDEEKRGYYYEEEDDDFLSNTNFDKISLIERSFTSRFEVACEQKAA*	869	0
NM_001180583.1	Saccharomyces_kudriavzevii	g4776.t1	1	236	MFFFPKLRKLIGSTVIDHDTKNSSGKEEIMSNSRLALVIINHAFDKVLSLTWHCGILSEIRSGLMLMFGIFQLMCSLGVIVLLLPIIILDAIDLFLYMCRLLDYGCKLFHYNRSSLPVADGKEKT--SGPISGKEEIVIDEEIINMLNESSESLINHTTAGLEYDISSGSVNKSRRLNSTSTVTFVKQNKLVNERREDAYYEEEDDDFLSNPNYDKISLIEKSFTSRFEVACEQKAA*	1	238	MLFFLKLRKFIGSSVIDQDSKRPSGKEKIMSNSRLALVIINHAFDKVVSLTWHCGILSEIRSGLMLMFSIFQLMCSLGVIILLLPIIILDAIDLFLYICRLLDYGCKLVHYKRSSLPMSAQKEEPVLGADTSMREEIIIDEEIINMLNDSSESLVNHMSAGLKYDTHSRSANKGGRLGSSSTVTFVDRRNGIGKGEGDAYYEEEDDDFLSNPNYDKISLIERSFTNRFEVACEQKAA*	969	0
NM_001180583.1	Saccharomyces_mikatae	g2970.t1	1	236	MFFFPKLRKLIGSTVIDHDTKNSSGKEEIMSNSRLALVIINHAFDKVLSLTWHCGILSEIRSGLMLMFGIFQLMCSLGVIVLLLPIIILDAIDLFLYMCRLLDYGCKLFHYNRSSLP-VADGKEKT--SGPISGKEEIVIDEEIINMLNESSESLINHTTAGLEYDISSGSVNKSRRLNSTSTVTFVKQNKLVNERREDAYYEEEDDDFLSNPNYDKISLIEKSFTSRFEVACEQKAA*	1	239	MFPFQRLRKLIGSSVIDQDVRSSSGKEEIMSNSRLALVIINHAFDKVMSWTWHCGILSEIRSGLMLMFNIFQLMCSLGVIILLLPIIILDAIDLFLYVCRLVDYGCKLFHYKRSSLPPVAAAKEESILNEYTGSKEEIIIDEEIINMLNASSESLMNHMTAGLKYDTHSRNANKCGRLDSSSTVTFVDRNNIISKGENNAYHEEEDDDFLSNLNYDKISLIERSFTSRFEVACEQKAA*	963	0
NM_001180583.1	Saccharomyces_paradoxus	g1664.t1	1	236	MFFFPKLRKLIGSTVIDHDTKNSSGKEEIMSNSRLALVIINHAFDKVLSLTWHCGILSEIRSGLMLMFGIFQLMCSLGVIVLLLPIIILDAIDLFLYMCRLLDYGCKLFHYNRSSLPVADGKEKTSGPISGKEEIVIDEEIINMLNESSESLINHTTAGLEYDISSGSVNKSRRLNSTSTVTFVKQNKLVNERREDAYYEEEDDDFLSNPNYDKISLIEKSFTSRFEVACEQKAA*	1	236	MFFFPKLRKLIGSTLIEQDTRNSSGKEEIMSNSRLALVIINHAFDKVISLTWHCGILSEIRSGLMLMFNIFQLMCSLGVIILLLPIIILDAIDLFLYICRLLDYGCKLFHYNRSSLPVGDGKEETSGPTSTKEEIIIDEEIINMLNESSESLIDHITAGLEYDTRSESGNKSRRMNLSSTVTFVRQNKNSNERKEDAYYEEEDDDFLSNPNYDKISLIERSFTSRFEVACEQKAA*	1160	0
NM_001180583.1	Saccharomyces_uvarum	g800.t1	13	224	STVIDHDTKNSSGKEEIMSNSRLALVIINHAFDKVLSLTWHCGILSEIRSGLMLMFGIFQLMCSLGVIVLLLPIIILDAIDLFLYMCRLLDYGCKLFHYNRSSL---PVADGKEKTS--GPISGKEEIVIDEEIINMLNESSESLINHTTAGLEYDISSGSVNKSRRLNSTSTVTFVKQNKLVNERREDAYYEEEDDDFLSNPNYDKISLIEKSFTSRFEVACEQKAA*	1	229	SSVIDQESKRSSGKEEIMSNSRLALVIINHAFDKVVSLTCHCGILSEIRSGLMFLFGIFQLLCSLGVIILLLPIIIVDTIDLFLYICRLIDYGCKLVHYKRSSLLSSPSPPQTEEATLDADTSTKEEIIIDEEIINMLNESSESLINHITTGLKYDSHTGSATKNECLDSSSTVTYVDRNRDFGKEERGYYYEEEDDDFLSNTNFDKISLIERSFTSRFEVACEQKAA*	854	0
NM_001180589.1	Saccharomyces_eubayanus	rna458	3	103	DTSRCIDDVLKIGQQEKEIRQAEFSDAQGEREEVKCIDYTVDLEAGLPRHESSGKSNTLKQCYNAVLGFLEELIIVIIIVLLLYSLTMVGLFYVMTMTKFLF*	2	102	DTSKS-SEVLKMEQQEKETLPVKLVTSRGEEEKVKSGDYMIDLEAGLLPHEVSEKGSTFKQYRDAFVGFIEELVIIVVIVLLLYFLTMIGLFYVMAMTKVLF*	279	0
NM_001180589.1	Saccharomyces_paradoxus	g1668.t1	1	105	MEDTSRCIDDVLKIGQQEKEIRQAEFSDAQGEREEVKCIDYTVDLEAGLPRHESSGKSNTLKQCYNAVLGFLEELIIVIIIVLLLYSLTMVGLFYVMTMTKFLF*	1	105	MEQTLRRSDDVLKMRQQEEETRQAEYAEAQGEREEVKCIDYIIDLEAGLPRHESSGKSNTFKQYYDAFLGFIEELIIVIIIVLLLYSLTMVGLFYVMTMTKFLF*	462	0
NM_001180855.1	Saccharomyces_kudriavzevii	g3349.t1	2	170	QASLPGEKKVDTERLKRDLCPRKPIEIKYFSQICNDMMNKKDRLGDILHIILRACALNFGAGPRGGAGDEE--DRSITNEEPIIPSVDEHGLKVCKLRSPNTPRRLRKTLDAVKALLVSSCACTARDLDIFDDNNGVAMWKWIKILYHEVAQETTLKDSYRITLVPSSDGIS	218	172	QASLPGGKKVDTGRLKRDLCPRKPTEIKYFSQICNDMMNKKDGLGDILHIILRACALNFGAGPRGGAGDEEEEDRSIANEQSIIPSVDEHGLKVCKLRSPNTPRRLRKTLDAVKALLVSSCACTAKDLDIFDDNNGVAMWKWIKILYHEVAQETAQKDSYRITLVPSSDGIS	882	0
NM_001180855.1	Saccharomyces_mikatae	g864.t1	2	170	QASLPGEKKVDTERLKRDLCPRKPIEIKYFSQICNDMMNKKDRLGDILHIILRACALNFGAGPRGGAGDEEDRSITNEEPIIPSVDEHGLKVCKLRSPNTPRRLRKTLDAVKALLVSSCACTARDLDIFDDNNGVAMWKWIKILYHEVAQETTLKDSYRITLVPSSDGIS	278	170	QASLPGGKKVDTERLKRDLCSRKPTEIKYFSQICNDMMNKKDGLGDILHIILRACALNFGAGPRGGAGEEEDLSVANEQSVIPSVDEHGLKVCKLRSPNTPRRLRKTLDAVKALLVSSCACTAKDLDIFDDNNGVAMWKWIKILYHEVAQETALKDSYRITLVPSSDGIS	889	0
NM_001180855.1	Saccharomyces_paradoxus	g3885.t1	38	134	MMNKKDRLGDILHIILRACALNFGAGPRGGAGDEEDRSITNEEPIIPSVDEHGLKVCKLRSPNTPRRLRKTLDAVKALLVSSCACTARDLDIFDDNNGVAMWKWIKILYHEVAQETTLKDSYRITLVPSSDGIS	1	134	MMNKKDRLGDILHIILRACALNFGAGPRGGAGDEEDRSIANEQSIIPSVDEHGLKVCKLRSPNTPRRLRKTLDAVKALLVSSCACTAKDLDIFDDNNGVAMWKWIKTLYHEVAQETALKDSYRITLVPSSDGIS	725	0
NM_001180880.3	Saccharomyces_eubayanus	rna2150	2	123	EDTIRPLNYADIETSGPINLLETTNNLKSSLKKFSQKAKGSHISRERIHHFRKWKNKTESLSENHLKPPPDVDSLCFSNCFQPDALSGNVFLPPRSSNMYWNEKQLQLEMEILKFLSLNTSNE	4	123	EEEIRPLNYSDGGASRPISLLETTNNLKSSLKKLSQKAKASHISSDRIHHFRKWKNKNGLLSEEHSESCPEVDFLCFSNCLQSAASHSTVSISHKLPELYWNEEQCQLEMEILKSLKINPINE	400	0
NM_001180880.3	Saccharomyces_kudriavzevii	g5739.t1	1	129	MEDTIRPLNYADIETSGPINLLETTNNLKSSLKKFSQKAKGSHISRERIHHFRKWKNKTESLSENHLKPPPDVDSLCFSNCFQPDALSGNVFLPPRSSNMYWNEKQLQLEMEILKFLSLNTSNECCTSD	1	129	MEDVIHPLNYPDTDTSRPTGLLETTNNLKNSLKKFSQKAKASHMTGERIHHFRKWKNKHELLPEKHIKSLPDVNFLHSNNGSQPGTLPASMFLSPKSSSIYWSEEQFQLELEILKYLSLNPNHEHDISD	426	0
NM_001180880.3	Saccharomyces_mikatae	g3660.t1	1	131	MEDTIRPLNYADIETSGPINLLETTNNLKSSLKKFSQKAKGSHI--SRERIHHFRKWKNKTESLSENHLKPPPDVDSLCFSNCFQPDALSGNVFLPPRSSNMYWNEKQLQLEMEILKFLSLNTSNECCTSDD*	1	124	MKNVTRPLYYSNTETR-PLSLPETTNNLKSSLKKFSQKAKTSPIPISRERIHHFRKWKNKKESL--------PDVNFLRSENFAQNRALPVDLFFSSRNQDMYWNQDQFQLEVEILEYLSLNTDNEYSISNN*	317	0
NM_001180880.3	Saccharomyces_paradoxus	g338.t1	13	119	IETSGPINLLETTNNLKSSLKKFSQKAKGSHISRERIHHFRKWKNKTESLSENHLKPPPDVDSLCFSNCFQPDALSGNVFLPPRSSNMYWNEKQLQLEMEILKFLSLNTSNECCTSDD*	1	119	METSRPINLFETTNNLKSSLKKFSQKAKASHIPRERIHHFRKWKNKTESLSDDSSKPPPDINSLRFNNYPQSGALPVNVFLPPRSLDMYWNEEQFQIEMEILEFLSLKTSNEYCTSED*	497	0
NM_001180880.3	Saccharomyces_uvarum	g2253.t1	2	123	EDTIRPLNYADIETSGPINLLETTNNLKSSLKKFSQKAKGSHISRERIHHFRKWKNKTESLSENHLKPPPDVDSLCFSNCFQPDALSGNVFLPPRSSNMYWNEKQLQLEMEILKFLSLNTSNE	3	123	EEEVRPLSYPDSAASRPVSLLETTNNLRNSLKKLSQKAKASHISTDRIHHFRKWKNKNGLLSEEHSESLPEVDFLRFNNSSHSAASHSRVSISPMRAELHWNEEQCQLEMEILKSLKLNPMNE	357	0
NM_001180982.3	Saccharomyces_arboricola	rna1120	1	266	MQPISIKDVESDQGKVYIVNALKDLVCKCLLEFVDIQIESFMYPDDPKCFTRIFKGNKIVNEASDKDSKVRSYPSSLGVGHSALFPLIYIRQKTNSLRFLNDPKQLPTPLVDDMNAKFKGIIKVYENLIHLYHSYQTVDCNNMNQQKLLGDLVSRGNFMLDILHGYVTIASTIVRDSKDANILIDTVNRFIHDTILFHKRIIHNSNAYTEYHVMKRGMQRNQSEETLVELEFRILDVSDVNLDNEFDDFLQHRKTSLKITHRRVI*	1	266	MKLVSVKDLENEQRKISLINTLKNLVCRDLLEFVDIQIESFMYPNDPKRFPRIFKDNKISNEASDKESKVKNYPLSLGIGHSALFPLIYIRQKTNSLLSQSVSKRTPTALVDDLIVRFKNISDIYSSLNKSYHAYLAVDHNNISHQKLLADVVTQSDFLLDILHRYATVASSVAQDSEDANTLVYAVNRLIEDTNLFYKRIINNSNAYVEYNLIKHDINRNRSEETLVELEFKTLDVSEIHLDDEFHDFLQHRKISLKISQRRVI*	902	0
NM_001180982.3	Saccharomyces_eubayanus	rna2055	1	266	MQPISIKDVESDQGKVYIVNALKDLVCKCLLEFVDIQIESFMYPDDPKCFTRIFKGNKIVNEASDKDSKVRSYPSSLGVGHSALFPLIYIRQKTNSLRFLNDPKQLPTPLVDDMNAKFKGIIKVYENLIHLYHSYQTVDCNNMNQQKLLGDLVSRGNFMLDILHGYVTIASTIVRDSKDANILIDTVNRFIHDTILFHKRIIHNSNAYTEYHVMKRGMQRNQSEETLVELEFRILDVSDVNLDNEFDDFLQHRKTSLKITHRRVI*	1	266	MELASIKDLETDQAKICLVKALKESVCKTLLEFVDIQIECFMYPNDPKRFTRIFKDNKMLNETCNKEGKAKNYPLSMGIGHSALFSLIYIRQKTNSLRSLNEQERSPTELVEDLNNKLKSIGEVYNHLNELYHSYLMVKYNNIGHQKLLGDFVTQSDFMFDILRRYATITSSVAKSSENNSRLVGITNHFIEDTNVFYKRIISNSNAYAEYDLVKHGVNRNSSEETLVELEFKKLDVSGMHLDDEFDDFLQNRKESLKITHRRVI*	862	0
NM_001180982.3	Saccharomyces_kudriavzevii	g1566.t1	1	266	MQPISIKDVESDQGKVYIVNALKDLVCKCLLEFVDIQIESFMYPDDPKCFTRIFKGNKIVNEASDKDSKVRSYPSSLGVGHSALFPLIYIRQKTNSLRFLNDPKQLPTPLVDDMNAKFKGIIKVYENLIHLYHSYQTVDCNNMNQQKLLGDLVSRGNFMLDILHGYVTIASTIVRDSKDANILIDTVNRFIHDTILFHKRIIHNSNAYTEYHVMKRGMQRNQSEETLVELEFRILDVSDVNLDNEFDDFLQHRKTSLKITHRRVI*	1	266	MKPVSIRDLETDQGKIHLVNTLKDVVCKALLESVDIQIESFMYPNDPKQFIRIFKNNKMSHKTSDRDPRVKNYPLSLGIGHSALLPLVYIRQKTNSLRSLNELKRSPTELVNELKMKFKSINEAYSGLHELCRSYLAVYYSNIGHQKILGDIITQSGFMLDIFHRFATITSSVAQEEGEASTLVSTANQLIEDINLFYKRIINNSNAYTEYHLIKHGINRNQSEETLVELEFKTMDVSGMRLDDEFDAFLQHRKASLRIIYRRVI*	869	0
NM_001180982.3	Saccharomyces_mikatae	g5754.t1	1	266	MQPISIKDVESDQGKVYIVNALKDLVCKCLLEFVDIQIESFMYPDDPKCFTRIFKGNKIVNEASDKDSKVRSYPSSLGVGHSALFPLIYIRQKTNSLRFLNDPKQLPTPLVDDMNAKFKGIIKVYENLIHLYHSYQTVDCNNMNQQKLLGDLVSRGNFMLDILHGYVTIASTIVRDSKDANILIDTVNRFIHDTILFHKRIIHNSNAYTEYHVMKRGMQRNQSEETLVELEFRILDVSDVNLDNEFDDFLQHRKTSLKITHRRVI*	1	266	MEQISIKDLESDQGKAYMVNTLKNLVCKSLLEFVDIQIECFMYPDEPQNFTRVFKGNKISSESSDKDSKAKSYPFSLGVGHSALFPLIYIRQKTNFLLSLDGSKRIPTELVNDFNVKFESIGEVYKSLISLYHSYLALNCKNINYQKFLGNLVSQNNFMLEILHRYVAIASSMAEGSGDVNTLVNSANKFIEDTALFFKRVMSNSNAYTEYHLMKQGINRNRSEETLVELEFRTLNVSDIRLDDEFDDFLQHRKSSLKIIHRRLI*	995	0
NM_001180982.3	Saccharomyces_paradoxus	g4034.t1	1	266	MQPISIKDVESDQGKVYIVNALKDLVCKCLLEFVDIQIESFMYPDDPKCFTRIFKGNKIVNEASDKDSKVRSYPSSLGVGHSALFPLIYIRQKTNSLRFLNDPKQLPTPLVDDMNAKFKGIIKVYENLIHLYHSYQTVDCNNMNQQKLLGDLVSRGNFMLDILHGYVTIASTIVRDSKDANILIDTVNRFIHDTILFHKRIIHNSNAYTEYHVMKRGMQRNQSEETLVELEFRILDVSDVNLDNEFDDFLQHRKTSLKITHRRVI*	1	266	MQPISIKDLESDQGKVHVVYTLKNLVCKSLLEFVDIQIESFMYPDDPKRFTRIFKGNKILSEATDKDSKVKSYPPSLGIGHSALFPLIYIRQKTNSLRSLSESQGVPTQLICDMNEKFKNINDLYESLIELYNSYQAVDCNNINQQKLLGDLVARSDFMLEILHRYIAIASSIAGESEDANNLVDTVNRFIDDTILFHKRIINNSNAYTEYRLMKHSLKRNQSEETLVELEFRSLDVSDVHLDDEFDDFLQHRKAALKISHRRVI*	1115	0
NM_001180982.3	Saccharomyces_uvarum	g224.t1	1	266	MQPISIKDVESDQGKVYIVNALKDLVCKCLLEFVDIQIESFMYPDDPKCFTRIFKGNKIVNEASDKDSKVRSYPSSLGVGHSALFPLIYIRQKTNSLRFLNDPKQLPTPLVDDMNAKFKGIIKVYENLIHLYHSYQTVDCNNMNQQKLLGDLVSRGNFMLDILHGYVTIASTIVRDSKDANILIDTVNRFIHDTILFHKRIIHNSNAYTEYHVMKRGMQRNQSEETLVELEFRILDVSDVNLDNEFDDFLQHRKTSLKITHRRVI*	1	266	MEPASIKDLETDQAKICLVNSLKESVCKTLLEFVDIQIESLMYPNNPKCFTRIFKDNKMLNDTCDKEGKAKNYPSSLGIGHSALFSLICIRQKTNSLRSLHEEKRSPSELVEDLTIKLKSITEVYNHLNKLYHSYLTVKHNNIAHQKLLSDFVTQSDFMFDILRRYATITSSVAKGGENCNHFVGIADQFIEDTNLFYKRIINNSNAYAEYHLMKHGINRNSSEETLVELEFKTLDVSGMHLDDEFDDFLQNRKASLKITHRRVI*	885	0
NM_001181096.1	Saccharomyces_arboricola	rna1054	1	148	MGIITLSGNVLHLLKAYPKKGLEEVSQPEPNTANDSSTEYKGKSKDDFQMVEKSNTDERYNFTRTKKWFLLMTSEYYKLMENRLLMFCIIACSFICAIQFLFFIIYWTNIVPRKTQRAITNLNYDYLTAHLKEQCVPYAKILDQCIL*	1	147	MGIFAPSSKLLNGLQACSRKCFEGFYQPKSDTAN-SLTELKGKSKDDLLIVEKSERIENSNFSRIKCWYLTTSRGYHNMMQNKLLMFCVVGCFFLCMIQFLFFIIYWADIVPRNTQKAIDNLNYDYLTAYLKKKCVPYGKILDQCIL*	465	0
NM_001181096.1	Saccharomyces_eubayanus	rna1947	1	148	MGIITLSGNVLHLLKAYPKKGLEEVSQPEPNTANDSSTEYKGKSKDDFQMVEKSNTDERYNFTRTKKWFLLMTSEYYKLMENRLLMFCIIACSFICAIQFLFFIIYWTNIVPRKTQRAITNLNYDYLTAHLKEQCVPYAKILDQCIL*	1	147	MGLIALSKDFFNMLRAHSKKFLESFSQSKSNTT-DFSTGIKINSKDDSQIVEKSGTIENYNITRLKKWVLLIGMRYQTLMQNKLLMFCVVACSFICTIQFLFFIIYWTDIVPRKTQKAISDLNYDYLTNYLKEQCVPYKKILDQCIL*	515	0
NM_001181124.1	Saccharomyces_kudriavzevii	g1863.t1	1	205	MSFLSIFTFFSVLISVATTVRFDLTNVTCKGLHGPHCGTYVMEVVGQNGTFLGQSTFVGADVLTESAGDAWARYLGQETRFLPKLTTIASNETKNFSPLIFTTNINTCNPQSIGDAMVPFANTVTGEIEYNSWADTADNASFITGLANQLFNSTDYGVQVASCYPNFASVILSTPAVNIFGKDDTLPDYCTAIQLKAVCPPEAGF	1	205	MSILNIVTFFSALVSVAIAARFDLTDVTCADLHGPHCGTYVFEVVGQNGTFLGQSTFVGADALTESAGDAWARYLGQETRFLPKLTTIGTNETKNFSPLILTTNLKTCNPQSIGDAMVPFADTVSGEIEFNAWADTAPNGAFVYGLANQLFNSTDYGVQVASCYPNFASVILSTPTVNVFGKDDTLPNYCTSIQLKAVCPPEAGF	1000	0
NM_001181124.1	Saccharomyces_mikatae	g5190.t1	1	205	MSFLSIFTFFSVLISVATTVRFDLTNVTCKGLHGPHCGTYVMEVVGQNGTFLGQSTFVGADVLTESAGDAWARYLGQETRFLPKLTTIASNETKNFSPLIFTTNINTCNPQSIGDAMVPFANTVTGEIEYNSWADTADNASFITGLANQLFNSTDYGVQVASCYPNFASVILSTPAVNIFGKDDTLPDYCTAIQLKAVCPPEAGF	1	205	MSFLSIFTFFGVLISVAAAVRFDLTNVTCNDLHGPHCGTYVMKVVGQNGTFLGQSTFVGADTLTGSVGDAWARYLDQEPRFLSKLTTIGTNETKNFSPLIFTTNKKTCNPQSIGDAMVPFANTVNGEIEYNSWAYTAPNSSFVTGLANQLFNATDYGVQVASCYPNFASVILSTPTVNIFGKDDTLPDYCTAIQLKAACPPEAGF	1012	0
NM_001181124.1	Saccharomyces_paradoxus	g4733.t1	1	205	MSFLSIFTFFSVLISVATTVRFDLTNVTCKGLHGPHCGTYVMEVVGQNGTFLGQSTFVGADVLTESAGDAWARYLGQETRFLPKLTTIASNETKNFSPLIFTTNINTCNPQSIGDAMVPFANTVTGEIEYNSWADTADNASFITGLANQLFNSTDYGVQVASCYPNFASVILSTPAVNIFGKDDTLPDYCTAIQLKAVCPPEAGF	1	205	MSFLSIFTFFSVLVSVATAVRFDLTNVTCANLHGPHCGTYVMEVVGQNGTFLGQSTFVGADALTESAGDAWARYLGQETRFLPKLTTIASNDTKNFSPLIFTTNIKTCNPQSIGDAMVPFANTVTGEIEYNSWADTADNASLITGLANQLFNATDYGVQVASCYPNFASVILSTPTVNIFGKDDTLPDYCTAIQLKAVCPPEAGF	1103	0
NM_001181124.1	Saccharomyces_paradoxus	g4869.t1	1	205	MSFLSIFTFFSVLISVATTVRFDLTNVTCKGLHGPHCGTYVMEVVGQNGTFLGQSTFVGADVLTESAGDAWARYLGQETRFLPKLTTIASNETKNFSPLIFTTNINTCNPQSIGDAMVPFANTVTGEIEYNSWADTADNASFITGLANQLFNSTDYGVQVASCYPNFASVILSTPAVNIFGKDDTLPDYCTAIQLKAVCPPEAGF	1	205	MSFLSIFTFFSVLISVATAVRFDLTNVTCAKLHGPHCGTYVMEVVGQNGTFLGQSTFVGADVLTESAGDAWARYLGQETRFLPKLTTIASNDTKNFSPLIFTTNINTCNPQSIGDAMVPFANTVTGEIEYNSWADTADNASLITGLANQLFNATDYGVQVASCYPNFASVILSTPTVNIFSINDSLPDYCTAIQLKAVCPPEAGF	1090	0
NM_001181164.1	Saccharomyces_arboricola	rna1212	1	117	MLLTPAKTTRTEDSANSTDDSSKSSNSFMRAIVSSLMVKPITSLTNTVTC----RQSSHHNSSPSKITRYDLIKAAAENDLKRSKSQGREKSRRNSNRRNNEEIFVANTASEIQRTKSSI*	1	121	MLLTQTRFTRTEGPVHSEDNSCKISNSFMRSLVSSLVVRPISSLTNTVTNGRSKRQSARHNSLPNKITRHDLIKAAAENDLKRSKSQGRDKPRRSSNSRDNEEIILSSANAEIQRTRSSI*	401	0
NM_001181164.1	Saccharomyces_arboricola	rna2341	57	18	NSSPSKITRYDLIKAAAE	43	18	SSKPDKITRYDLLKAAYE	69	0.000465171
NM_001181164.1	Saccharomyces_eubayanus	rna2196	1	117	MLLTPAKTTRTEDSANSTDDSSKSSNSFMRAIVSSLMVKPITSLTNTVTCR----QSSHHNSSPSKITRYDLIKAAAENDLKRSKSQGREKSRRNSNRRNNEEIFVANTASEIQRTKSSI*	1	121	MLLTPANLARPMDTENSDNNSSKNSNSFMRSIVSSLMVKPISSLTNTVTRNKGKGESTPRNSTPNKITRYDLFKAAADNDLKRSKTQERAKSRRGSNSRYNDDISVSSPISGIQRSRSSI*	367	0
NM_001181164.1	Saccharomyces_eubayanus	rna3869	57	22	NSSPSKITRYDLIKAAAENDLK	44	22	SSKPDRITRYDLLKAAHETEMK	74	0.000508615
NM_001181164.1	Saccharomyces_kudriavzevii	g6165.t1	1	117	MLLTPAKTTRTEDSANSTDDSSKSSNSFMRAIVSSLMVKPITSLTNTVTCRQSSHHNSSPSKITRYDLIKAAAENDLKRSKSQGREKSRRNSNRRNNEEIFVANTASEIQRTKSSI*	1	117	MLLTPTKVSRTGDSANSDDNSGKHCNSFMRSIVSSFMVKPITSLTNTVSSGKSSRRNSSPSKITRHDLIKAAAENDLKRSKSQGRDKPTRSSNGRNNEKIIVSSTASKIQRAKSSI*	457	0
NM_001181164.1	Saccharomyces_mikatae	g1703.t1	14	104	SANSTDDSSKSSNSFMRAIVSSLMVKPITSLTNTVTCRQSSHHNSSPSKITRYDLIKAAAENDLKRSKSQGREKSRRNSNRRNNEEIFVANTASEIQRTKSSI*	4	104	SATSSDGNSKNSNSLMRTIVSSLMVKPITSLTNTVANSRSSRRNSSPNKITRYDLIKAAAENDSKRSKSQGRDKPRRNSNGKDNEEILVANTASDIQRARSSI*	419	0
NM_001181164.1	Saccharomyces_paradoxus	g1680.t1	1	117	MLLTPAKTTRTEDSANSTDDSS--KSSNSFMRAIVSSLMVKPITSLTNTVTCRQSSHHNSSPSKITRYDLIKAAAENDLKRSKSQGREKSRRNSNRRNNEEIFVANTASEIQRTKSSI*	1	119	MLLTPAKTTRTRDSANSSDNSSSSKSNSSIMRAIVSSLMVKPITSLTNTVTSSKSSRRNSSPSKITRYDLMKAAAENDLKRSKSQGQDKLRKSSNGRNNEEILVSNTTSEIQRTGSSI*	479	0
NM_001181164.1	Saccharomyces_uvarum	g3324.t1	1	117	MLLTPAKTTRTEDSANSTDDSSKSSNSFMRAIVSSLMVKPITSLTNTVTCRQS----SHHNSSPSKITRYDLIKAAAENDLKRSKSQGREKSRRNSNRRNNEEIFVANTASEIQRTKSSI*	1	121	MLLSSANLARPEDTENSDDNSSKNSNSFMRSIVSSLMVKPITSLTNTVTRNKSKGENTPRNSSPSKITRYDLIKAAADNDLRRSKTQGRAKSRRGSNSGQNGDISVSSPISGIQRTRSSI*	385	0
NM_001181275.3	Saccharomyces_eubayanus	rna2307	1	212	MSTAFNDYCTVCDRLIPTSPQKTNINTRKIQRDNETKSSLQSNKLYCSEDCKLKDSNPLNEKLLSHLHKKSKTSHSHNLTPPLSYSKNLTASNLFEPTTSLSSSPTSSTIPFDELEKLESLLISPLLLPQDGIVNPKQESNPSRVDEYDE-NEHYLNLADSLRLDSSYQLHSKAHLGYENNLPRSNDLIDDHLISDQIIENNYNLWFRLSSS*	1	213	MSTAFNDYCTVCDRLIPSSPQKTNNSNKKIQRDNETKNNSQSDKLYCSEDCKLKDSNPLNEKLLSHLHKKIKTSHSQDLTPPFSYSKNITASNLFEPATSLSSSPSSSTIPFDELDKLDSLLISPLLLPQDGVANAKKEFHSTHVNGYDDTNEHYLNLTDCLKLDSGYQLHSKAHLGYENDLPRSNDTNDNSLISDQIIENNYNLWFRLSSS*	954	0
NM_001181275.3	Saccharomyces_kudriavzevii	g2574.t1	1	212	MSTAFNDYCTVCDRLIPTSPQKTNINTRKIQRDNETKSSLQSNKLYCSEDCKLKDSNPLNEKLLSHLHKKSKTSHSHNLTPPLSYSKNLTASNLFEPTTSLSSSPTSSTIPFDELEKLESLLISPLLLPQDGIVNPKQESNPSRVDEYDENEHYLNLADSLRLDSSYQLHSKAHLGYENNLPRSNDLIDDHLISDQIIENNYNLWFRLSSS*	1	212	MSTAFNDYCTVCDRLIPTSPQKISNSTRKIQGDNESKNSSQSDKLYCSEDCKLKDSNPLNEKLLSHLNKKTKTAHSHDLTPPLSYSNNLTASNPFEPAASLSSSPSSSTIPFDELEKLDSLLISPLLLPQDGLSNAKQESNPSHIGGYDDNEHYLNLADSLRLDSGYQLHSKAHLGYENDLPRSSDVINDRLISDQIIENNYNLWFRLSSS*	1002	0
NM_001181275.3	Saccharomyces_mikatae	g3124.t1	1	212	MSTAFNDYCTVCDRLIPTSPQKTNINTRKIQRDNETKSSLQSNKLYCSEDCKLKDSNPLNEKLLSHLHKKSKTSHSHNLTPPLSYSKNLTASNLFEPTTSLSSSPTSSTIPFDELEKLESLLISPLLLPQDGIVNPKQESNPSRVDEYDENEHYLNLADSLRLDSSYQLHSKAHLGYENNLPRSNDLIDDHLISDQIIENNYNLWFRLSSS*	1	212	MSTAFNDYCTVCDRLIPTSPQKTNNITRKITKDNETKNSSQSNKLYCSEDCKLKDSNPPNEKLLSHLHIKTKISHSHDLAPPLSYSKNLTASNLFEPATSLSSSPTSSSIPFDELEKLDSLLISPLLLPQDGIANAKQKPDPTHGDDYDDNEHYLKLTDSLRLDSGYQLHSRAHLGYENNLPRSSDIINDHLISDQIIENNYNLWFRLSSS*	1010	0
NM_001181275.3	Saccharomyces_paradoxus	g359.t1	1	212	MSTAFNDYCTVCDRLIPTSPQKTNINTRKIQRDNETKSSLQSNKLYCSEDCKLKDSNPLNEKLLSHLHKKSKTSHSHNLTPPLSYSKNLTASNLFEPTTSLSSSPTSSTIPFDELEKLESLLISPLLLPQDGIVNPKQESNPSRVDEYDENEHYLNLADSLRLDSSYQLHSKAHLGYENNLPRSNDLIDDHLISDQIIENNYNLWFRLSSS*	1	212	MSTAFNDYCTVCDRLIPTSPQKTNNNTRKIQRGNETRNSSQSNKLYCSEDCKLKDSNPLNEKLLSHLHKKTKSSHSHDLTPPLSYSKNLTASNLFEPATSLSSSPTSSTIPFDELEKLDSLLISPLLLPQDGNVNAKQELNPTRVDEYDDNEHYLNLTDSLRLDSGYQLHSKAHLGYENDLPRSSDIIDDHLISDQIIENNYNLWFRLSSS*	1077	0
NM_001181275.3	Saccharomyces_uvarum	g1597.t1	1	212	MSTAFNDYCTVCDRLIPTSPQKTNINTRKIQRDNETKSSLQSNKLYCSEDCKLKDSNPLNEKLLSHLHKKSKTSHSHNLTPPLSYSKNLTASNLFEPTTSLSSSPTSSTIPFDELEKLESLLISPLLLPQDGIVNPKQESNPSRVDEYDEN-EHYLNLADSLRLDSSYQLHSKAHLGYENNLPRSNDLIDDHLISDQIIENNYNLWFRLSSS*	1	213	MSTAFNDYCTVCDRLIPSSPQKTNNSNKKIQRDNETKNNSQSDKLYCSEDCKLKDSNPLNEKLLSHLHKKIKTSHSQDLTPPFSYSNNITASNLFEPATSLSSSPSSSSIPFDELDKLDSLLISPLLLPQDGIANAKKESHSTHVNGHDDNNEHYLNLTDCLRLDSGYQLHSKAHLGYENDLPRSNDTNDNSLISDQIIENNYNLWFRLSSS*	954	0
NM_001181282.2	Saccharomyces_arboricola	rna1294	1	218	MGKACLNKEVGTYECEGERDTYSFFTSLSDIQDSS-SNEEQCGVGSILSEDSFTFEGSNVSIRLFSLDLNALNENENGSKNPVKFTIPPKIEQRKEARQREKRLRRVAVLPENSRNYLVESSMDSSREYSQPFFDWRHEMVEHGEESVKPCGCHKSRKAKCFKELEMENIEKGDIKKSLFYRDIIEWCRDYEVNKTREVCVPSIHEFYLHGNGSDNLF*	1	210	MQRYCLERGISHFEEDIGIETHSFFDSLSDIQDSSLYHEEQGDATSISNEDSVSFGVVNIDSPLLSLNFDNTDEN----KSDTKHILSPNTKVKR-TRQKEKHSRGVALVAENSRKYLTESSLYFSQEYGTQV----EEIIEQERDDLRPCGCHKSRKAKCFKELEIESLEKGDTKKSLFYRDINVWCKEYELKKTREICVPLIHEFYLNKSDSENLF*	494	0
NM_001181282.2	Saccharomyces_arboricola	rna1294	1	218	MGKACLNKEVGTYECEGERDTYSFFTSLSDIQDSS-SNEEQCGVGSILSEDSFTFEGSNVSIRLFSLDLNALNENENGSKNPVKFTIPPKIEQRKEARQREKRLRRVAVLPENSRNYLVESSMDSSREYSQPFFDWRHEMVEHGEESVKPCGCHKSRKAKCFKELEMENIEKGDIKKSLFYRDIIEWCRDYEVNKTREVCVPSIHEFYLHGNGSDNLF*	1	210	MQRYCLERGISHFEEDIGIETHSFFDSLSDIQDSSLYHEEQGDATSISNEDSVSFGVVNIDSPLLSLNFDNTDEN----KSDTKHILSPNTKVKR-TRQKEKHSRGVALVAENSRKYLTESSLYFSQEYGTQV----EEIIEQERDDLRPCGCHKSRKAKCFKELEIESLEKGDTKKSLFYRDINVWCKEYELKKTREICVPLIHEFYLNKSDSENLF*	494	0
NM_001181282.2	Saccharomyces_arboricola	rna1294	1	218	MGKACLNKEVGTYECEGERDTYSFFTSLSDIQDSS-SNEEQCGVGSILSEDSFTFEGSNVSIRLFSLDLNALNENENGSKNPVKFTIPPKIEQRKEARQREKRLRRVAVLPENSRNYLVESSMDSSREYSQPFFDWRHEMVEHGEESVKPCGCHKSRKAKCFKELEMENIEKGDIKKSLFYRDIIEWCRDYEVNKTREVCVPSIHEFYLHGNGSDNLF*	1	210	MQRYCLERGISHFEEDIGIETHSFFDSLSDIQDSSLYHEEQGDATSISNEDSVSFGVVNIDSPLLSLNFDNTDEN----KSDTKHILSPNTKVKR-TRQKEKHSRGVALVAENSRKYLTESSLYFSQEYGTQV----EEIIEQERDDLRPCGCHKSRKAKCFKELEIESLEKGDTKKSLFYRDINVWCKEYELKKTREICVPLIHEFYLNKSDSENLF*	494	0
NM_001181282.2	Saccharomyces_arboricola	rna1294	1	218	MGKACLNKEVGTYECEGERDTYSFFTSLSDIQDSS-SNEEQCGVGSILSEDSFTFEGSNVSIRLFSLDLNALNENENGSKNPVKFTIPPKIEQRKEARQREKRLRRVAVLPENSRNYLVESSMDSSREYSQPFFDWRHEMVEHGEESVKPCGCHKSRKAKCFKELEMENIEKGDIKKSLFYRDIIEWCRDYEVNKTREVCVPSIHEFYLHGNGSDNLF*	1	210	MQRYCLERGISHFEEDIGIETHSFFDSLSDIQDSSLYHEEQGDATSISNEDSVSFGVVNIDSPLLSLNFDNTDEN----KSDTKHILSPNTKVKR-TRQKEKHSRGVALVAENSRKYLTESSLYFSQEYGTQV----EEIIEQERDDLRPCGCHKSRKAKCFKELEIESLEKGDTKKSLFYRDINVWCKEYELKKTREICVPLIHEFYLNKSDSENLF*	494	0
NM_001181282.2	Saccharomyces_eubayanus	rna2315	13	206	YECEGERDTYSFFTSLSDIQDSSSNEEQCGVGSILSEDSFTFEGSNVSIRLFSLDLNALNENENGSKNPVKFTIPPKIEQRKEARQREKRLRRVAVLPENSRNYLVESSMDSSREYSQPFFDWRHEMVEHGEESVKPCGCHKSRKAKCFKELEMENIEKGDIKKSLFYRDIIEWCRDYEVNKTREVCVPSIHEFYLHGNGSDNLF*	5	200	YEDAEGTDMYLFLDSFSEIDDTSCNEEEDDGTSLFNGDSIMSNSCKKNARLFSLSCNGADENEN----IVKSTVSPSLKL-GEPRRKRKHLRSVGLMAENSKNYIAESSIGTGQVYGMXL-NGSSDAIEQEQDSVRPCGCHKSRVAKCFKELETESLENGNEKKSLFYRDINEWCKNYEVNKTREICVPLIHQFYLNKSDSDNLF*	468	0
NM_001181282.2	Saccharomyces_eubayanus	rna2315	13	206	YECEGERDTYSFFTSLSDIQDSSSNEEQCGVGSILSEDSFTFEGSNVSIRLFSLDLNALNENENGSKNPVKFTIPPKIEQRKEARQREKRLRRVAVLPENSRNYLVESSMDSSREYSQPFFDWRHEMVEHGEESVKPCGCHKSRKAKCFKELEMENIEKGDIKKSLFYRDIIEWCRDYEVNKTREVCVPSIHEFYLHGNGSDNLF*	5	200	YEDAEGTDMYLFLDSFSEIDDTSCNEEEDDGTSLFNGDSIMSNSCKKNARLFSLSCNGADENEN----IVKSTVSPSLKL-GEPRRKRKHLRSVGLMAENSKNYIAESSIGTGQVYGMXL-NGSSDAIEQEQDSVRPCGCHKSRVAKCFKELETESLENGNEKKSLFYRDINEWCKNYEVNKTREICVPLIHQFYLNKSDSDNLF*	468	0
NM_001181282.2	Saccharomyces_eubayanus	rna2315	13	206	YECEGERDTYSFFTSLSDIQDSSSNEEQCGVGSILSEDSFTFEGSNVSIRLFSLDLNALNENENGSKNPVKFTIPPKIEQRKEARQREKRLRRVAVLPENSRNYLVESSMDSSREYSQPFFDWRHEMVEHGEESVKPCGCHKSRKAKCFKELEMENIEKGDIKKSLFYRDIIEWCRDYEVNKTREVCVPSIHEFYLHGNGSDNLF*	5	200	YEDAEGTDMYLFLDSFSEIDDTSCNEEEDDGTSLFNGDSIMSNSCKKNARLFSLSCNGADENEN----IVKSTVSPSLKL-GEPRRKRKHLRSVGLMAENSKNYIAESSIGTGQVYGMXL-NGSSDAIEQEQDSVRPCGCHKSRVAKCFKELETESLENGNEKKSLFYRDINEWCKNYEVNKTREICVPLIHQFYLNKSDSDNLF*	468	0
NM_001181282.2	Saccharomyces_eubayanus	rna2315	13	206	YECEGERDTYSFFTSLSDIQDSSSNEEQCGVGSILSEDSFTFEGSNVSIRLFSLDLNALNENENGSKNPVKFTIPPKIEQRKEARQREKRLRRVAVLPENSRNYLVESSMDSSREYSQPFFDWRHEMVEHGEESVKPCGCHKSRKAKCFKELEMENIEKGDIKKSLFYRDIIEWCRDYEVNKTREVCVPSIHEFYLHGNGSDNLF*	5	200	YEDAEGTDMYLFLDSFSEIDDTSCNEEEDDGTSLFNGDSIMSNSCKKNARLFSLSCNGADENEN----IVKSTVSPSLKL-GEPRRKRKHLRSVGLMAENSKNYIAESSIGTGQVYGMXL-NGSSDAIEQEQDSVRPCGCHKSRVAKCFKELETESLENGNEKKSLFYRDINEWCKNYEVNKTREICVPLIHQFYLNKSDSDNLF*	468	0
NM_001181282.2	Saccharomyces_mikatae	g2783.t1	1	218	MGKACLNKEVGTYECEGERDTYSFFTSLSDIQDSSSNEEQCGVGSILSEDSFTFEGSNVSIRLFSLDLNALNENENGSKNPVKFTIPPKIEQRKEARQREKRLRRVAVLPENSRNYLVESSMDSSREYSQPFFDWRHEMVEHGEESVKPCGCHKSRKAKCFKELEMENIEKGDIKKSLFYRDIIEWCRDYEVNKTREVCVPSIHEFYLHGNGSDNLF*	1	217	MCKHNLARNICSHECERERDSYSFLTSLSDIQDLNISQEQDNRESIYYEDSLALEGSEISIHLLPLDLNSTDENENENEYFKRNILLLSAKRKEEARQKKKISKRVSLLSENTKKKPVESSSDSSRDYDNQL-DWKYEVAEYEEHDVKLCGCHKSRKAKCFKELEIECLEKGDIKRSLFYRGINEWCKEYEINKTREVCVPLIQEFYLHENGSDDLF*	638	0
NM_001181282.2	Saccharomyces_mikatae	g2783.t1	1	218	MGKACLNKEVGTYECEGERDTYSFFTSLSDIQDSSSNEEQCGVGSILSEDSFTFEGSNVSIRLFSLDLNALNENENGSKNPVKFTIPPKIEQRKEARQREKRLRRVAVLPENSRNYLVESSMDSSREYSQPFFDWRHEMVEHGEESVKPCGCHKSRKAKCFKELEMENIEKGDIKKSLFYRDIIEWCRDYEVNKTREVCVPSIHEFYLHGNGSDNLF*	1	217	MCKHNLARNICSHECERERDSYSFLTSLSDIQDLNISQEQDNRESIYYEDSLALEGSEISIHLLPLDLNSTDENENENEYFKRNILLLSAKRKEEARQKKKISKRVSLLSENTKKKPVESSSDSSRDYDNQL-DWKYEVAEYEEHDVKLCGCHKSRKAKCFKELEIECLEKGDIKRSLFYRGINEWCKEYEINKTREVCVPLIQEFYLHENGSDDLF*	638	0
NM_001181282.2	Saccharomyces_mikatae	g2783.t1	1	218	MGKACLNKEVGTYECEGERDTYSFFTSLSDIQDSSSNEEQCGVGSILSEDSFTFEGSNVSIRLFSLDLNALNENENGSKNPVKFTIPPKIEQRKEARQREKRLRRVAVLPENSRNYLVESSMDSSREYSQPFFDWRHEMVEHGEESVKPCGCHKSRKAKCFKELEMENIEKGDIKKSLFYRDIIEWCRDYEVNKTREVCVPSIHEFYLHGNGSDNLF*	1	217	MCKHNLARNICSHECERERDSYSFLTSLSDIQDLNISQEQDNRESIYYEDSLALEGSEISIHLLPLDLNSTDENENENEYFKRNILLLSAKRKEEARQKKKISKRVSLLSENTKKKPVESSSDSSRDYDNQL-DWKYEVAEYEEHDVKLCGCHKSRKAKCFKELEIECLEKGDIKRSLFYRGINEWCKEYEINKTREVCVPLIQEFYLHENGSDDLF*	638	0
NM_001181282.2	Saccharomyces_mikatae	g2783.t1	1	218	MGKACLNKEVGTYECEGERDTYSFFTSLSDIQDSSSNEEQCGVGSILSEDSFTFEGSNVSIRLFSLDLNALNENENGSKNPVKFTIPPKIEQRKEARQREKRLRRVAVLPENSRNYLVESSMDSSREYSQPFFDWRHEMVEHGEESVKPCGCHKSRKAKCFKELEMENIEKGDIKKSLFYRDIIEWCRDYEVNKTREVCVPSIHEFYLHGNGSDNLF*	1	217	MCKHNLARNICSHECERERDSYSFLTSLSDIQDLNISQEQDNRESIYYEDSLALEGSEISIHLLPLDLNSTDENENENEYFKRNILLLSAKRKEEARQKKKISKRVSLLSENTKKKPVESSSDSSRDYDNQL-DWKYEVAEYEEHDVKLCGCHKSRKAKCFKELEIECLEKGDIKRSLFYRGINEWCKEYEINKTREVCVPLIQEFYLHENGSDDLF*	638	0
NM_001181282.2	Saccharomyces_paradoxus	g3437.t1	1	218	MGKACLNKEVGTYECEGERDTYSFFTSLSDIQDSSSNEEQCGVGSILSEDSFTFEGSNVSIRLFSLDLNALNENENGSKNPVKFTIPPKIEQRKEARQREKRLRRVAVLPENSRNYLVESSMDSSREYSQPFFDWRHEMVEHGEESVKPCGCHKSRKAKCFKELEMENIEKGDIKKSLFYRDIIEWCRDYEVNKTREVCVPSIHEFYLHGNGSDNLF*	1	218	MRGAYLDKELSTYECKKETETYSFLTSLSDIQDSTSNEEDNRVGSLFSEDSLTFESSDVSIRLFSLGLNATNENENGNDNAMKIIVPPKAEQRKGERRSKKIPRSVALLPENSTKCLVESSFDSSRDYGQQLFDWKHEMVERGEDNVKPCGCHKSRKAKCFKELEMESIEKGDIKKSLFYRDIIEWCKEYKVNKTREICVPSLHEFYLDENGSDNLF*	884	0
NM_001181433.3	Saccharomyces_paradoxus	g4959.t1	14	91	MSNESANLLIIWGNATPDISYLSYTTNPMLGDYVLNVSAINGCTEELIATHLVPTLENATQWVYDAGEYWDNYSFTDES-TPLPGLSWPFNE	1	92	MSNDSANLLMNWEELTPGNCYISYTTNPMLGDYVLNVSAINGCTEELVATHLVPTLENATQWVHEMGKYWDSLTFVDENGTSLPEYYYFFQE	341	0
NM_001181433.3	Saccharomyces_uvarum	g2520.t1	5	92	MNYP-SITTLMSNESANLLIIWGNATPDISYLSYTTNPMLGDYVLNVSAINGCTEELIATHLVPTLENATQWVYDAGEYWDNYSFTDESTPLP	1	93	MQYPMGEAALMGNETAAMLESWMNSMDGNCYFSYTSAPALGDYILNVSAIDGIMETLVETKLVPTLENATQWVSDMSAYWSQFEYGEEPTYCP	236	0
NM_001181461.3	Saccharomyces_eubayanus	rna3014	64	41	LRSGLCGNGDIVPMPARREVWVWG-VCDLVAMAIARGCGLSP	94	41	LRSGLCGNGWHCAR-VRGGVWVVGRACVVVAMAIARGLGSSP	94	2.81072e-07
NM_001181471.3	Saccharomyces_arboricola	rna1791	1	225	MKVQMIERIFLIQLCLLTVVLASSRAVVEFESTGTKLVNSLRVLAAYSQSSVCVDEKISGIERQIEEVKDMYGNHSFILKGLNGILNNKVNMLTREIQMETVGNNTFETETGKLTKGLNRAVNISPFKYIKKFKTVSTKKFESLLNKYDLVAKKGGELTEEQKKKKEVLSRISRVVAATTIEAGLAQGVVDLCITVTTSLCLVSASIGGVGFLIWLTIIYQALT*	1	225	MKVGIIERVFFIQLFLLSVVLAGNGTIFEFESTGTRLVSSLRVLGSYSHNSTSVDERLSDIEEQISEIKNMYSGHPFILKGLNGILNNKVNMLTKEVQMEKKDNITFEREAKKVDKGLHRAIHISPFKYIKKFKSISTKKFERILKKYDLTAKNGGDLTEEQKKKKEVLSRVSRVVAATTIEAGLAQGVVDLCVTVTTSLCLVSASIGGLGFLIWLTIVYQALT*	902	0
NM_001181471.3	Saccharomyces_arboricola	rna1792	10	214	FLIQLCLLTVVLASSRAVVEFESTGTKLVNSLRVLAAYSQSSVCVDEKISGIERQIEEVKDMYGNHSFILKGLNGILNNKVNMLTREIQMETVGNNTFETETGKLTKGLNRAVNISPFKYIKKFKTVSTKK----FESLLNKYDLVAKKGG----ELTEEQKKKKEVLSRISRVVAATTIEAGLAQGVVDLCITVTTSLCLVSASIGGVGFLIWLTIIYQAL	5	215	YFIHFCFIITVFAANNTIQRFKEAGDRLVTSLRNLDGDGTYEGLTAEKVPIIEEQLQNVSKIYEHHSFILKGLEAVLNRKAESLTNN---ET---GSLDIEYEKVVKALNVALNVSPFEYIKKFKELSKEKVVDALENLNREQNRMTISGSAEDEEKKEEAKEKRKRLDKIKNILTVSLLELGLAQGVADLC-AVAPFACLLGVTVGSIGFIFWLALIYNAI	301	0
NM_001181471.3	Saccharomyces_eubayanus	rna3003	10	214	FLIQLCLLTVVLASSRAVVEFESTGTKLVNSLRVLAAYSQSSVCVDEKISGIERQIEEVKDMYGNHSFILKGLNGILNNKVNMLTREIQMETVGNNTFETETGKLTKGLNRAVNISPFKYIKKFKTVSTKK----FESLLNKYDLVAKKGGELTEEQ-----KKKKEVLSRISRVVAATTIEAGLAQGVVDLCITVTTSLCLVSASIGGVGFLIWLTIIYQAL	5	216	FFIHFYYIIIVFASSNTAQHFKDTGVRLITSLKDLDNNTTHAELVAEKIPIIEEQLHNVSTKYEHHAFILKGLEAVLNRKVESLTIN------GTESLDTEFEKVEKSLDMALNISPFEYIRKFKELSKEKVVEALEDLNREQNRVIISGNREEEEEEEKAAKEKRKRLDKIKRILTVSLLELGLAQGVADLC-ALAPFACLLGVTVGSVGFIFWLALIYKAI	304	0
NM_001181471.3	Saccharomyces_eubayanus	rna3004	1	225	MKVQMIERIFLIQLCLLTVVLA-SSRAVVEFESTGTKLVNSLRVLAAYSQSSVCVDEKISGIERQIEEVKDMYGNHSFILKGLNGILNNKVNMLTREIQMETVGNNTFETETGKLTKGLNRAVNISPFKYIKKFKTVSTKKFESLLNKYDLVAKKGGELTEEQKKKKEVLSRISRVVAATTIEAGLAQGVVDLCITVTTSLCLVSASIGGVGFLIWLTIIYQALT*	1	226	MKVGITKFFLLIYLFLVTTVLAISNKTLLEFENTEAKLXNSLRVLDTNPRNSTSADKRISDIETQMKEIKTMYGSHSFILKGLNGILNHKVNMLAREVQIEGENSTVFETETTKVAKGLHRAIHISPFKYIKKFKTISTEKLERILKKYDQVSKKDGDLTEDQKKKKEVLARVSRVVAATTIEAGLAQGVVDLCMTVTTSLCLISASIGGLGFIIWLMIVYQALT*	787	0
NM_001181471.3	Saccharomyces_kudriavzevii	g4461.t1	103	121	GNNTFETETGKLTKGLNRAVNISPFKYIKKFKTVSTKK----FESLLNKYDLVAKKG-GELTEE--QKKKKEVLSRISRVVAATTIEAGLAQGVVDLCITVTTSLCLVSASIGGVGFLIWLTIIYQAL	6	127	GTESLEMEYEKVEKALDVPLNVSPFEYIKKFKELSRAKVVDALENLNREQNRITISGNGEDKKEIEAKEKRKRLDRIKKILTVSLLELGLAQGVADLC-AVAPFACLLGVTVGSIGFIFWLALIYNAI	193	0
NM_001181471.3	Saccharomyces_mikatae	g1826.t1	10	214	FLIQLCLLTVVLASSRAVVEFESTGTKLVNSLRVLAAYSQSSVCVDEKISGIERQIEEVKDMYGNHSFILKGLNGILNNKVNMLTREIQMETVGNNTFETETGKLTKGLNRAVNISPFKYIKKFKTVSTKK----FESLLNKYDLVAKKGG---ELTEEQKKKKEVLSRISRVVAATTIEAGLAQGVVDLCITVTTSLCLVSASIGGVGFLIWLTIIYQAL	5	214	FFTPFYFIVVVTAVTNTSQQFRDAGDRLITSLKNLDGNGTCELMTVEKVPIFEAQLQNISVKYEQHNFILKGLEAVLNHKAESLANN------GTESLEMEYEKVERALDAALNVSPFEYIKKFKELSKTKVVDALENLNREQNRITINGGREDEKEKEAKEKRKRLDKIKRILTVSLLELGLAQGVTDLC-AVAPFACLLGVTVGSIGFIFWLALIYNAI	271	0
NM_001181471.3	Saccharomyces_mikatae	g1827.t1	1	225	MKVQMIERIFLIQLCLLTVVLASSRAVVEFESTGTKLVNSLRVLAAYSQSSVCVDEKISGIERQIEEVKDMYGNHSFILKGLNGILNNKVNMLTREIQMETVGNNTFETETGKLTKGLNRAVNISPFKYIKKFKTVSTKKFESLLNKYDLVAKKGGELTEEQKKKKEVLSRISRVVAATTIEAGLAQGVVDLCITVTTSLCLVSASIGGVGFLIWLTIIYQALT*	1	225	MKVQIIERILLFQFCLLTAVLAGNRAMLEFESTGTKLVNSLRVLATHSQNSVCADEKISGIERQIGEVKDMYSNHSLILKGLNSILNNKVNILAREIQMETVGNNTFETETGKVTKGLDRAIKISPFKYIKKFKTVSTRKLESVLNKYDLVAKKGGELTDEQKKKKEVLARITRVVAATTVEAGLAQGVIDLCMTVTTSLCLVSASIGGVGFLIWLTIIYQALT*	1039	0
NM_001181471.3	Saccharomyces_paradoxus	g400.t1	10	214	FLIQLCLLTVVLASSRAVVEFESTGTKLVNSLRVLAAYSQSSVCVDEKISGIERQIEEVKDMYGNHSFILKGLNGILNNKVNMLTREIQMETVGNNTFETETGKLTKGLNRAVNISPFKYIKKFKTVSTKK----FESLLNKYDLVAKKGG---ELTEEQKKKKEVLSRISRVVAATTIEAGLAQGVVDLCITVTTSLCLVSASIGGVGFLIWLTIIYQAL	5	214	LFVHFYFIIVVIAGTNTIQQFRDAGDRLITSLKNLDSNGTYETLTMEKVPVIAVQLQNISAKYEQHNFILKGLEAVLNYKVKSLANN-DAESL-----EIEYEKVERALDAALNVSPFEYIKRFREFSRDKVVDALENLNREQNRVTINGGREDEKEEEAKEKKKRLDRIKRILTVSLLELGLAQGVADLC-AVAPFACLLGVTVGSIGFIFWLALIYNAI	278	0
NM_001181471.3	Saccharomyces_paradoxus	g401.t1	1	225	MKVQMIERIFLIQLCLLTVVLASSRAVVEFESTGTKLVNSLRVLAAYSQSSVCVDEKISGIERQIEEVKDMYGNHSFILKGLNGILNNKVNMLTREIQMETVGNNTFETETGKLTKGLNRAVNISPFKYIKKFKTVSTKKFESLLNKYDLVAKKGGELTEEQKKKKEVLSRISRVVAATTIEAGLAQGVVDLCITVTTSLCLVSASIGGVGFLIWLTIIYQALT*	1	225	MKIQIIGRILLIQLCLLTIVLASNRAVVEFESTGTKLVNSLRVLANYSQSSVCADEKISGIERQIGEVKDMYGSHSFILKGLNGILNNKANMLAREIQMETVGNNTFETETGKLTKGLNRAVKISPFKYIKKFKTVSTKKLESLLNKYDLVAKKGGELTEEQKKKKEVLSRISRVVAATTIEAGLAQGVVDLCITVTTSLCLVSASIGGVGFLIWLTIIYQALT*	1112	0
NM_001181471.3	Saccharomyces_uvarum	g3586.t1	1	225	MKVQMIERIFLIQLCLLTVVLASS-RAVVEFESTGTKLVNSLRVLAAYSQSSVCVDEKISGIERQIEEVKDMYGNHSFILKGLNGILNNKVNMLTREIQMETVGNNTFETETGKLTKGLNRAVNISPFKYIKKFKTVSTKKFESLLNKYDLVAKKGGELTEEQKKKKEVLSRISRVVAATTIEAGLAQGVVDLCITVTTSLCLVSASIGGVGFLIWLTIIYQALT*	1	226	MKVGITKFFLLIYVFLVTVVFASSNKTLLAFEGTEAKLVNSLRVLDTNPRNSTSADKRISDIEVQMEEIKTMYGTHSFILKGLNGILNHKINMLAREIQIEGDHSDIFETETTKVAKGLHRAIHISPFKYIKKFKTISTEKLERILKKYDQVSKKDGDLTEEQKKKKEVLSRVSRVVAATTIEAGLAQGVVDLCMTVTTSLCLISASIGGLGFLIWLTIVYQALT*	805	0
NM_001181471.3	Saccharomyces_uvarum	g3587.t1	10	214	FLIQLCLLTVVLASSRAVVEFESTGTKLVNSLRVLAAYSQSSVCVDEKISGIERQIEEVKDMYGNHSFILKGLNGILNNKVNMLTREIQMETVGNNTFETETGKLTKGLNRAVNISPFKYIKKFKTVSTKKF-ESL--LNKYD---LVAKKGGELTEEQKK----KKEVLSRISRVVAATTIEAGLAQGVVDLCITVTTSLCLVSASIGGVGFLIWLTIIYQAL	5	217	FFIHFYYIIIVFAGNNTLQHFKDAGDRLITSLRDLDSNKTHEELMAEKVPIIEEQLHNVSTKYEHHAFILKGLEAVLNRKVESLT------TNGTESLDIEFEKVEKSLGMALNISPFEYIKKFKELSKEKVVEALENLNREQNRVIISGNREEDEEEERKAAKEKRKRLDKIKNILTVSLLELGLAQGVADLC-ALAPFACLLGVTVGSIGFIFWLALIYKAI	273	0
NM_001181471.3	Saccharomyces_uvarum	g3594.t1	1	225	MKVQMIERIFLIQLCLLTVVLA-SSRAVVEFESTGTKLVNSLRVLAAYSQSSVCVDEKISGIERQIEEVKDMYGNHSFILKGLNGILNNKVNMLTREIQMETVGNNTFETETGKLTKGLNRAVNISPFKYIKKFKTVSTKKFESLLNKYDLVAKKGGELTEEQKKKKEVLSRISRVVAATTIEAGLAQGVVDLCITVTTSLCLVSASIGGVGFLIWLTIIYQALT*	1	226	MKVGITKSFLLIFLFLVTAVLAISNKALLEFEGTEAKLVNSLRVLDTNPRNSTYADKRISDIEMQMEEIMTMYGSHSFILKGLNGILNHKINMLEREVRIEGGDSNVFETETTKVGKGLHRAIHISPFKYIKKFKTISTKKLEGILKKYDQGSKKDGDLTEEQKKKKEVLSRVSRVVAATTIEAGLAQGVVDLCMTVTTSLCLISASIGGLGFLIWLTIVYQALT*	802	0
NM_001181476.1	Saccharomyces_arboricola	rna1789	1	258	MFVDYSGLERYTDINASFGKLVNTYCCFQRCEAISEQLEILKSLVPKCHDIVALTDEDFASGRTAGLTQKLFAMAMTLHQITDCIDLLQKCNTIIPIEIANPASFESGAATAPLRQSYARLLDDWSHYMGPSTVKHTGCTNRPKWRFPWQQSRTIIIPMLFIGETAMSTRDLRSVLHDCEIRHASEMPLQLLWTSSPELVYATPHVDDY-DIWSRYGSDYNMQIEDEDEA---------SKGRQRKCVVQLEALLGALPTTDPLFQW*	1	268	MFVDYSGLECYTDINASFGKLVNTYCCFVGCNSVAEQLGILKSLLPKYYEVAALTDTDFVSARTGELAQKLLAMALTLRQINDCLAVVQKCDTVIPIEIANPTSFECGAATAPLRQAYARLLDDWTHHMGQSSITHTGWASRLQRRFSWRQSRTIIIPMLFMGETATTTRDLTSVLHDCEIRHASEVSLRLLWTSSPELVYATPQATSVEDVWSRYDSHFNMEIEDQDEDDGGEDVVQLAEGHERKCVVQLEALLGTLATTDPLFQW*	1006	0
NM_001181476.1	Saccharomyces_eubayanus	rna2997	1	202	MFVDYSGLERYTDINASFGKLVNTYCCFQRCEAISEQLEILKSLVPKCHDIVALTDEDFASGRTAGLTQKLFAMAMTLHQITDCIDLLQKCNTIIPIEIANPASFESGAATAPLRQSYARLLDDWSHYMGPSTVKH-----TGCTNRPKWRFPWQQSRTIIIPMLFIGETAMSTRDLRSVLHDCEIRHASEMPLQLLWTSSPELVYA	19	207	MFVDCSGLESYTDINTSFGKLVNTYYCFAACDCVDEQLGILKSLVPAYYEVAALTNTDFVSGRAGGITQKLLAMAMTLRQVADCLALIERCDSVVPVEVANPTSFKGSVMTLPLSRAYARLLDDWSYYMRRQQQQQPMAGRTGWVGGLQHRLPWRRSRTVVIPMLYIGGTAESARDLGSVLRDCEVRHTGETPLQLLWTSSPELTYA	677	0
NM_001181476.1	Saccharomyces_eubayanus	rna2997	1	202	MFVDYSGLERYTDINASFGKLVNTYCCFQRCEAISEQLEILKSLVPKCHDIVALTDEDFASGRTAGLTQKLFAMAMTLHQITDCIDLLQKCNTIIPIEIANPASFESGAATAPLRQSYARLLDDWSHYMGPSTVKH-----TGCTNRPKWRFPWQQSRTIIIPMLFIGETAMSTRDLRSVLHDCEIRHASEMPLQLLWTSSPELVYA	19	207	MFVDCSGLESYTDINTSFGKLVNTYYCFAACDCVDEQLGILKSLVPAYYEVAALTNTDFVSGRAGGITQKLLAMAMTLRQVADCLALIERCDSVVPVEVANPTSFKGSVMTLPLSRAYARLLDDWSYYMRRQQQQQPMAGRTGWVGGLQHRLPWRRSRTVVIPMLYIGGTAESARDLGSVLRDCEVRHTGETPLQLLWTSSPELTYA	677	0
NM_001181476.1	Saccharomyces_eubayanus	rna2997	1	202	MFVDYSGLERYTDINASFGKLVNTYCCFQRCEAISEQLEILKSLVPKCHDIVALTDEDFASGRTAGLTQKLFAMAMTLHQITDCIDLLQKCNTIIPIEIANPASFESGAATAPLRQSYARLLDDWSHYMGPSTVKH-----TGCTNRPKWRFPWQQSRTIIIPMLFIGETAMSTRDLRSVLHDCEIRHASEMPLQLLWTSSPELVYA	19	207	MFVDCSGLESYTDINTSFGKLVNTYYCFAACDCVDEQLGILKSLVPAYYEVAALTNTDFVSGRAGGITQKLLAMAMTLRQVADCLALIERCDSVVPVEVANPTSFKGSVMTLPLSRAYARLLDDWSYYMRRQQQQQPMAGRTGWVGGLQHRLPWRRSRTVVIPMLYIGGTAESARDLGSVLRDCEVRHTGETPLQLLWTSSPELTYA	677	0
NM_001181476.1	Saccharomyces_eubayanus	rna2997	1	202	MFVDYSGLERYTDINASFGKLVNTYCCFQRCEAISEQLEILKSLVPKCHDIVALTDEDFASGRTAGLTQKLFAMAMTLHQITDCIDLLQKCNTIIPIEIANPASFESGAATAPLRQSYARLLDDWSHYMGPSTVKH-----TGCTNRPKWRFPWQQSRTIIIPMLFIGETAMSTRDLRSVLHDCEIRHASEMPLQLLWTSSPELVYA	19	207	MFVDCSGLESYTDINTSFGKLVNTYYCFAACDCVDEQLGILKSLVPAYYEVAALTNTDFVSGRAGGITQKLLAMAMTLRQVADCLALIERCDSVVPVEVANPTSFKGSVMTLPLSRAYARLLDDWSYYMRRQQQQQPMAGRTGWVGGLQHRLPWRRSRTVVIPMLYIGGTAESARDLGSVLRDCEVRHTGETPLQLLWTSSPELTYA	677	0
[truncated: 457 more rows]

## Sheet: aa2orf
seqid	target_species	target	qstart	qwidth	qseq	tstart	twidth	tseq	score	pval.adj
CRS5	Saccharomyces_arboricola	orf_21100	1	70	MTVKICDC*GECCKDSCHCGSTCLPSCSGGEKCKCDHSTGSPQCKSCGEKCKCETTCTCEKSKCNCEKC*	1	70	MTVKKCACKDECCRDSCKCGTDCVPSCSGNEKCRCDHNSESTQCNNCGESCKCGATCTCEKSKCTCEKC*	316	0
[truncated: 1,703 more rows]

## Sheet: aa2transorf
seqid	target_species	target	qstart	qwidth	qseq	tstart	twidth	tseq	score	pval.adj
[truncated: 745 more rows]

[truncated: 1 more sheets: gene2genome]
