# Supplementary material for: fagin: synteny-based phylostratigraphy and finer classification of young genes
Source: BMC Bioinformatics. 2019 Aug 27;20:440. doi: 10.1186/s12859-019-3023-y (PMC6712868; doi:10.1186/s12859-019-3023-y)
Supplement: Supplementary file 3 — Supplementary files brassicaceae. (XLSX 2867 kb) [file 12859_2019_3023_MOESM3_ESM.xlsx]

## Sheet: main
seqid	target_species	std_strata_name	std_strata_level	homology_class	nuc	cds	rna	exo	nst	ind	gen	orf	trn	scr	una	tec	ps1	ps2	ps3	Agen_target	Agen_pval_min	Aorf_target	Aorf_pval_min	Acds_target	Acds_pval_min	genomic_target	genomic_pval_min
AT1G01073.1	Arabidopsis_lyrata	Arabidopsis_thaliana	21	U_scr	0	0	0	0	0	0	0	0	0	1	0	0	U	U	U
AT1G01073.1	Brassica_rapa	Arabidopsis_thaliana	21	U_nst	0	0	0	0	1	0	0	0	0	1	0	0	U	U	U
AT1G01073.1	Capsella_rubella	Arabidopsis_thaliana	21	U_ind	0	0	0	0	0	1	0	0	0	0	0	0	U	U	U
AT1G01073.1	Eutrema_salsugineum	Arabidopsis_thaliana	21	U_ind	0	0	0	0	0	1	0	0	0	0	0	0	U	U	U
AT1G01115.1	Arabidopsis_lyrata	Arabidopsis_thaliana	21	N_dna	1	0	0	0	0	0	0	0	0	0	0	0	N	N	U							2424(2.70843862892889e-08)	2.70844e-08
AT1G01115.1	Brassica_rapa	Arabidopsis_thaliana	21	U_ind	0	0	0	0	0	1	0	0	0	0	0	0	N	N	U
AT1G01115.1	Capsella_rubella	Arabidopsis_thaliana	21	N_dna	1	0	0	0	0	1	0	0	0	0	0	0	N	N	U							2426(0.000102063655494367)	0.000102064
AT1G01115.1	Eutrema_salsugineum	Arabidopsis_thaliana	21	N_dna	1	0	0	0	0	1	0	0	0	0	0	0	N	N	U							2(0.0002020584793756)	0.000202058
AT1G01305.1	Arabidopsis_lyrata	Brassicaceae	18	A_gen	1	1	1	1	0	0	1	1	1	0	0	0	A	A	U	XM_002892027.1(0)	0	orf_441739(0)	0	orf_7532(0)	0	2425(0)	0
AT1G01305.1	Brassica_rapa	Brassicaceae	18	U_ind	0	0	0	0	0	1	0	0	0	1	0	0	A	A	U
AT1G01305.1	Capsella_rubella	Brassicaceae	18	A_orf	1	0	0	0	0	0	0	1	0	0	0	0	A	A	U			orf_346515(2.14078310634136e-10),orf_346515(2.14078310634136e-10)	2.14078e-10			2427(3.10862446895044e-15)	3.10862e-15
AT1G01305.1	Eutrema_salsugineum	Brassicaceae	18	U_nm	0	0	0	0	0	0	0	0	0	0	0	0	A	A	U
AT1G01400.1	Arabidopsis_lyrata	Arabidopsis	20	A_gen	1	1	1	1	0	0	1	1	1	0	0	0	A	A	U	XM_002889324.1(0),XM_002889324.1(0),XM_002889324.1(0)	0	orf_326(1.49425781703627e-06)	1.49426e-06	orf_135(0),orf_135(0),orf_135(0)	0	4(0)	0
AT1G01400.1	Brassica_rapa	Arabidopsis	20	U_scr	0	0	0	0	0	0	0	0	0	1	0	0	A	A	U
AT1G01400.1	Capsella_rubella	Arabidopsis	20	A_orf	1	0	0	0	0	0	0	1	0	0	0	0	A	A	U			orf_15608(8.84703308975388e-05)	8.84703e-05			4(2.01713193925812e-08)	2.01713e-08
AT1G01400.1	Eutrema_salsugineum	Arabidopsis	20	U_nm	0	0	0	0	0	0	0	0	0	0	0	0	A	A	U
AT1G01471.1	Arabidopsis_lyrata	Arabidopsis_thaliana	21	A_orf	1	0	0	0	0	0	0	1	0	0	0	0	A	A	U			orf_441810(0)	0			2427(0)	0
AT1G01471.1	Brassica_rapa	Arabidopsis_thaliana	21	U_scr	0	0	0	0	0	0	0	0	0	1	0	0	A	A	U
AT1G01471.1	Capsella_rubella	Arabidopsis_thaliana	21	A_orf	1	0	0	0	0	0	0	1	0	0	0	0	A	A	U			orf_346565(0.0022559920995846)	0.00225599			2429(6.19471273166639e-08)	6.19471e-08
AT1G01471.1	Eutrema_salsugineum	Arabidopsis_thaliana	21	N_dna	1	0	0	0	0	1	0	0	0	1	0	0	A	A	U							5(5.86826344850522e-07)	5.86826e-07
AT1G01810.1	Arabidopsis_lyrata	Brassicaceae	18	A_gen	1	1	1	1	0	0	1	1	1	0	0	0	A	A	A	XM_002891994.1(0)	0	orf_464934(0)	0	orf_7440(0)	0	2428(0)	0
AT1G01810.1	Brassica_rapa	Brassicaceae	18	U_scr	0	0	0	0	0	0	0	0	0	1	0	0	A	A	A
AT1G01810.1	Capsella_rubella	Brassicaceae	18	A_gen	1	1	1	1	0	0	1	1	1	0	0	0	A	A	A	XM_006303174.1(0)	0	orf_346679(0)	0	orf_8074(0)	0	2430(9.44311295825173e-12)	9.44311e-12
AT1G01810.1	Eutrema_salsugineum	Brassicaceae	18	A_gen	1	1	1	1	0	0	1	1	0	0	0	0	A	A	A	XM_006418398.1(0)	0	orf_431301(0)	0			6(0)	0
AT1G02074.1	Arabidopsis_lyrata	Arabidopsis	20	A_gen	1	1	1	1	0	0	1	1	1	0	0	0	A	U	A	XM_002889290.1(0)	0	orf_22868(0)	0	orf_16(0)	0	7(0)	0
AT1G02074.1	Brassica_rapa	Arabidopsis	20	A_orf	1	0	0	0	0	0	0	1	0	0	0	0	A	U	A			orf_457583(0.047781285640649)	0.0477813			7(3.98059019752761e-05)	3.98059e-05
AT1G02074.1	Capsella_rubella	Arabidopsis	20	U_ind	0	0	0	0	0	1	0	0	0	0	0	0	A	U	A
AT1G02074.1	Eutrema_salsugineum	Arabidopsis	20	N_dna	1	0	0	0	0	0	0	0	0	0	0	0	A	U	A							7(1.55303303550625e-09)	1.55303e-09
AT1G02320.1	Arabidopsis_lyrata	Arabidopsis_thaliana	21	N_cds	1	1	1	1	0	0	0	0	0	0	0	0	N	A	A							8(1.4144933346838e-06)	1.41449e-06
AT1G02320.1	Brassica_rapa	Arabidopsis_thaliana	21	N_cds	1	1	0	1	0	0	0	0	0	0	0	0	N	A	A							2430(0)	0
AT1G02320.1	Capsella_rubella	Arabidopsis_thaliana	21	A_gen	1	1	1	1	0	0	1	1	1	0	0	0	N	A	A	XM_006305964.1(0.00161321137431059)	0.00161321	orf_31048(0.0125525465655466)	0.0125525	orf_221(0.00536651167878266)	0.00536651	8(0),2432(0.0438501816378056)	0
AT1G02320.1	Eutrema_salsugineum	Arabidopsis_thaliana	21	A_gen	1	1	1	1	0	0	1	1	1	0	0	0	N	A	A	XM_006418292.1(1.02768460408242e-10)	1.02768e-10	orf_1008957(0.00314705548634375)	0.00314706	orf_71214(0.00749679705848316)	0.0074968	2396(0)	0
AT1G02350.1	Arabidopsis_lyrata	Arabidopsis_thaliana	21	N_cds	1	1	0	0	0	0	0	0	0	0	1	0	N	N	A							2431(1.19693661315701e-07)	1.19694e-07
AT1G02350.1	Brassica_rapa	Arabidopsis_thaliana	21	A_gen	1	1	1	1	1	0	1	1	1	0	0	0	N	N	A	XM_009121394.1(5.39160604922095e-05)	5.39161e-05	orf_1117411(3.46750406166052e-11)	3.4675e-11	orf_195012(0.00011830713317007)	0.000118307	2431(0)	0
AT1G02350.1	Capsella_rubella	Arabidopsis_thaliana	21	N_dna	1	0	0	0	0	0	0	0	0	0	0	0	N	N	A							9(7.36281819979645e-05)	7.36282e-05
AT1G02350.1	Eutrema_salsugineum	Arabidopsis_thaliana	21	N_dna	1	0	0	0	0	0	0	0	0	0	0	0	N	N	A							2397(0.0487188766224367)	0.0487189
AT1G02391.1	Arabidopsis_lyrata	Arabidopsis_thaliana	21	U_ind	0	0	0	0	0	1	0	0	0	1	0	0	U	U	U
AT1G02391.1	Brassica_rapa	Arabidopsis_thaliana	21	U_scr	0	0	0	0	0	0	0	0	0	1	0	0	U	U	U
AT1G02391.1	Capsella_rubella	Arabidopsis_thaliana	21	U_ind	0	0	0	0	0	1	0	0	0	0	0	0	U	U	U
AT1G02391.1	Eutrema_salsugineum	Arabidopsis_thaliana	21	U_ind	0	0	0	0	0	1	0	0	0	0	0	0	U	U	U
AT1G02405.1	Arabidopsis_lyrata	Brassicaceae	18	A_gen	1	1	1	1	0	0	1	1	1	0	0	0	A	A	A	XM_002892060.1(0)	0	orf_464619(0)	0	orf_7619(0)	0	2433(0)	0
AT1G02405.1	Brassica_rapa	Brassicaceae	18	A_gen	1	1	1	1	0	0	1	1	1	0	0	0	A	A	A	XM_009120634.1(0)	0	orf_483567(0)	0	orf_171254(0)	0	11(5.81095976709411e-05)	5.81096e-05
AT1G02405.1	Capsella_rubella	Brassicaceae	18	A_orf	1	0	0	0	0	0	0	1	0	0	0	0	A	A	A			orf_331131(0)	0			2435(0)	0
AT1G02405.1	Eutrema_salsugineum	Brassicaceae	18	A_gen	1	1	1	1	0	0	1	1	1	0	0	0	A	A	A	XM_006418283.1(0)	0	orf_443520(0)	0	orf_65419(0)	0	11(1.10503165950959e-07)	1.10503e-07
AT1G02490.1	Arabidopsis_lyrata	Arabidopsis_thaliana	21	A_orf	1	0	0	0	0	0	0	1	0	0	0	0	A	U	U			orf_46389(1.98281391305954e-11)	1.98281e-11			12(0)	0
AT1G02490.1	Brassica_rapa	Arabidopsis_thaliana	21	U_una	0	0	0	0	0	0	0	0	0	1	1	0	A	U	U
AT1G02490.1	Capsella_rubella	Arabidopsis_thaliana	21	U_nm	0	0	0	0	0	0	0	0	0	0	0	0	A	U	U
AT1G02490.1	Eutrema_salsugineum	Arabidopsis_thaliana	21	U_ind	0	0	0	0	0	1	0	0	0	0	0	0	A	U	U
AT1G02540.1	Arabidopsis_lyrata	Brassicaceae	18	U_scr	0	0	0	0	0	0	0	0	0	1	0	0	U	A	U
AT1G02540.1	Brassica_rapa	Brassicaceae	18	U_scr	0	0	0	0	0	0	0	0	0	1	0	0	U	A	U
AT1G02540.1	Capsella_rubella	Brassicaceae	18	A_gen	1	1	1	1	0	0	1	1	1	0	0	0	U	A	U	XM_006303651.1(0),XM_006303682.1(1.96641103400452e-09),XM_006303682.1(1.96641103400452e-09),XM_006303651.1(0)	0	orf_346346(0),orf_346346(0)	0	orf_8303(0),orf_8303(0)	0	2437(3.34179616423569e-07)	3.3418e-07
AT1G02540.1	Eutrema_salsugineum	Brassicaceae	18	U_scr	0	0	0	0	0	0	0	0	0	1	0	0	U	A	U
AT1G02710.1	Arabidopsis_lyrata	Arabidopsis	20	A_gen	1	1	1	1	0	0	1	1	1	0	0	0	A	A	U	XM_002892072.1(0),XM_002892072.1(0)	0	orf_464540(0)	0	orf_7648(0),orf_7648(0)	0	2436(0)	0
AT1G02710.1	Brassica_rapa	Arabidopsis	20	U_scr	0	0	0	0	0	0	0	0	0	1	0	0	A	A	U
AT1G02710.1	Capsella_rubella	Arabidopsis	20	A_orf	1	0	0	0	0	0	0	1	0	0	0	0	A	A	U			orf_315876(0)	0			2438(9.99200722162641e-15)	9.99201e-15
AT1G02710.1	Eutrema_salsugineum	Arabidopsis	20	N_cds	1	1	1	1	0	0	0	0	0	0	0	0	A	A	U							14(0)	0
AT1G02965.1	Arabidopsis_lyrata	Brassicaceae	18	A_gen	1	1	1	1	0	0	1	1	1	0	0	0	A	U	A	XM_002892094.1(0),XM_002892094.1(0),XM_002892094.1(0)	0	orf_464461(1.35943922785486e-10),orf_464461(1.35943922785486e-10),orf_464461(1.35943922785486e-10)	1.35944e-10	orf_7712(0),orf_7712(0),orf_7712(0)	0	2437(1.77635683940025e-15)	1.77636e-15
AT1G02965.1	Brassica_rapa	Brassicaceae	18	A_gen	0	0	0	0	0	0	1	0	1	1	0	0	A	U	A	XM_009112927.1(3.58852947357491e-11)	3.58853e-11			orf_149588(1.85480297787421e-10)	1.8548e-10
AT1G02965.1	Capsella_rubella	Brassicaceae	18	U_nm	0	0	0	0	0	0	0	0	0	0	0	0	A	U	A
AT1G02965.1	Eutrema_salsugineum	Brassicaceae	18	A_gen	1	1	1	1	0	0	1	0	1	0	0	0	A	U	A	XM_006418220.1(0)	0			orf_65314(0)	0	15(4.27513580092409e-12)	4.27514e-12
AT1G03022.1	Arabidopsis_lyrata	Arabidopsis_thaliana	21	A_orf	1	0	0	0	0	0	0	1	0	0	0	0	A	U	N			orf_46547(7.48532865624263e-06)	7.48533e-06			16(0)	0
AT1G03022.1	Brassica_rapa	Arabidopsis_thaliana	21	N_dna	1	0	0	0	0	0	0	0	0	1	0	0	A	U	N							2438(1.18189902309496e-11)	1.1819e-11
AT1G03022.1	Capsella_rubella	Arabidopsis_thaliana	21	U_ind	0	0	0	0	0	1	0	0	0	1	0	0	A	U	N
AT1G03022.1	Eutrema_salsugineum	Arabidopsis_thaliana	21	N_dna	1	0	0	0	0	0	0	0	0	0	0	0	A	U	N							2404(3.54185947237795e-09)	3.54186e-09
AT1G03106.1	Arabidopsis_lyrata	Arabidopsis_thaliana	21	U_nm	0	0	0	0	0	0	0	0	0	0	0	0	U	U	U
AT1G03106.1	Brassica_rapa	Arabidopsis_thaliana	21	U_scr	0	0	0	0	0	0	0	0	0	1	0	0	U	U	U
AT1G03106.1	Capsella_rubella	Arabidopsis_thaliana	21	U_nm	0	0	0	0	0	0	0	0	0	0	0	0	U	U	U
AT1G03106.1	Eutrema_salsugineum	Arabidopsis_thaliana	21	U_nm	0	0	0	0	0	0	0	0	0	0	0	0	U	U	U
AT1G03200.1	Arabidopsis_lyrata	Arabidopsis_thaliana	21	N_dna	1	0	0	0	0	0	0	0	0	0	0	0	N	U	U							18(0)	0
AT1G03200.1	Brassica_rapa	Arabidopsis_thaliana	21	U_scr	0	0	0	0	0	0	0	0	0	1	0	0	N	U	U
AT1G03200.1	Capsella_rubella	Arabidopsis_thaliana	21	U_scr	0	0	0	0	0	0	0	0	0	1	0	0	N	U	U
AT1G03200.1	Eutrema_salsugineum	Arabidopsis_thaliana	21	U_scr	0	0	0	0	0	0	0	0	0	1	0	0	N	U	U
AT1G03240.1	Arabidopsis_lyrata	Arabidopsis_thaliana	21	U_scr	0	0	0	0	0	0	0	0	0	1	0	0	U	U	U
AT1G03240.1	Brassica_rapa	Arabidopsis_thaliana	21	U_scr	0	0	0	0	0	0	0	0	0	1	0	0	U	U	U
AT1G03240.1	Capsella_rubella	Arabidopsis_thaliana	21	U_scr	0	0	0	0	0	0	0	0	0	1	0	0	U	U	U
AT1G03240.1	Eutrema_salsugineum	Arabidopsis_thaliana	21	U_scr	0	0	0	0	0	0	0	0	0	1	0	0	U	U	U
AT1G03320.1	Arabidopsis_lyrata	Brassicaceae	18	A_gen	1	1	1	1	0	0	1	1	1	0	0	0	A	A	A	XM_002889407.1(0)	0	orf_23600(0)	0	orf_369(0)	0	20(0)	0
AT1G03320.1	Brassica_rapa	Brassicaceae	18	A_gen	1	1	1	1	0	0	1	1	1	0	0	0	A	A	A	XM_009121305.1(1.37875710848334e-10)	1.37876e-10	orf_1143232(0)	0	orf_194835(0)	0	2442(2.02954764105812e-09)	2.02955e-09
AT1G03320.1	Capsella_rubella	Brassicaceae	18	A_gen	1	1	1	1	0	0	1	1	1	0	0	0	A	A	A	XM_006306168.1(0)	0	orf_16038(2.45060238768247e-09),orf_689(0)	0	orf_408(0)	0	20(0)	0
AT1G03320.1	Eutrema_salsugineum	Brassicaceae	18	A_gen	1	1	1	1	0	0	1	1	1	0	0	0	A	A	A	XM_006418183.1(1.60082003208828e-09)	1.60082e-09	orf_996639(2.38837505328604e-08),orf_996640(0)	0	orf_71062(0)	0	2408(0)	0
AT1G04171.1	Arabidopsis_lyrata	Arabidopsis_thaliana	21	U_ind	0	0	0	0	0	1	0	0	0	0	0	0	U	U	U
AT1G04171.1	Brassica_rapa	Arabidopsis_thaliana	21	U_ind	0	0	0	0	0	1	0	0	0	1	0	0	U	U	U
AT1G04171.1	Capsella_rubella	Arabidopsis_thaliana	21	U_ind	0	0	0	0	0	1	0	0	0	0	0	0	U	U	U
AT1G04171.1	Eutrema_salsugineum	Arabidopsis_thaliana	21	U_ind	0	0	0	0	0	1	0	0	0	0	0	0	U	U	U
AT1G04445.1	Arabidopsis_lyrata	Brassicaceae	18	A_gen	1	1	1	1	0	0	1	1	0	0	0	0	A	A	A	XM_002889460.1(0)	0	orf_23964(0)	0			22(0)	0
AT1G04445.1	Brassica_rapa	Brassicaceae	18	A_gen	1	1	1	1	1	0	1	1	1	0	0	0	A	A	A	XM_009120626.1(0),XM_009120400.1(0),XM_009120626.1(0)	0	orf_1081965(0),orf_1055738(0),orf_1081965(0)	0	orf_185358(0),orf_185358(0),orf_185360(0)	0	2444(0.00378022969538261)	0.00378023
AT1G04445.1	Capsella_rubella	Brassicaceae	18	A_gen	1	1	1	1	0	0	1	1	1	0	0	0	A	A	A	XM_006303952.1(0),XM_006303952.1(0)	0	orf_31676(0),orf_31676(0)	0	orf_622(0),orf_622(0)	0	22(1.10989127222183e-07)	1.10989e-07
AT1G04445.1	Eutrema_salsugineum	Brassicaceae	18	A_gen	1	1	1	1	0	0	1	1	1	0	0	0	A	A	A	XM_006418064.1(0)	0	orf_1009575(0)	0	orf_70876(0)	0	2410(0)	0
AT1G04501.1	Arabidopsis_lyrata	Arabidopsis	20	A_orf	1	0	0	0	0	0	0	1	0	0	0	0	A	A	N			orf_47028(0)	0			23(0)	0
AT1G04501.1	Brassica_rapa	Arabidopsis	20	N_dna	1	0	0	0	0	0	0	0	0	0	0	0	A	A	N							2445(1.91973174118454e-05)	1.91973e-05
AT1G04501.1	Capsella_rubella	Arabidopsis	20	A_orf	1	0	0	0	0	0	0	1	0	0	0	0	A	A	N			orf_16426(0)	0			23(0)	0
AT1G04501.1	Eutrema_salsugineum	Arabidopsis	20	N_dna	1	0	0	0	0	0	0	0	0	0	0	0	A	A	N							2411(6.77791156533658e-12)	6.77791e-12
AT1G04660.1	Arabidopsis_lyrata	Brassicaceae	18	A_gen	1	1	1	1	0	0	1	1	1	0	0	0	A	A	A	XM_002892189.1(0)	0	orf_486745(0)	0	orf_8003(0)	0	2446(0)	0
AT1G04660.1	Brassica_rapa	Brassicaceae	18	A_gen	1	1	1	1	0	0	1	1	1	0	0	0	A	A	A	XM_009120377.1(0),XM_009112842.1(0),XM_009121228.1(0)	0	orf_509532(0),orf_415656(0),orf_537587(0),orf_511894(0)	0	orf_170977(0),orf_149435(0),orf_186621(0)	0	24(0)	0
AT1G04660.1	Capsella_rubella	Brassicaceae	18	A_orf	1	0	0	0	0	0	0	1	0	0	0	0	A	A	A			orf_315218(0)	0			2448(0)	0
AT1G04660.1	Eutrema_salsugineum	Brassicaceae	18	A_orf	1	0	0	0	0	0	0	1	0	0	0	0	A	A	A			orf_442838(0)	0			24(0)	0
AT1G04684.1	Arabidopsis_lyrata	Arabidopsis_thaliana	21	N_dna	1	0	0	0	0	0	0	0	0	0	0	0	N	N	N							2447(0)	0
AT1G04684.1	Brassica_rapa	Arabidopsis_thaliana	21	N_dna	1	0	0	0	0	0	0	0	0	0	0	0	N	N	N							25(0)	0
AT1G04684.1	Capsella_rubella	Arabidopsis_thaliana	21	N_dna	1	0	0	0	0	0	0	0	0	0	0	0	N	N	N							2449(0)	0
AT1G04684.1	Eutrema_salsugineum	Arabidopsis_thaliana	21	N_dna	1	0	0	0	0	0	0	0	0	0	0	0	N	N	N							25(0)	0
AT1G04778.1	Arabidopsis_lyrata	Brassicaceae	18	A_orf	1	1	1	1	0	0	0	1	0	0	0	0	A	A	A			orf_47145(0)	0			26(0)	0
AT1G04778.1	Brassica_rapa	Brassicaceae	18	A_gen	1	1	1	1	0	0	1	1	1	0	0	0	A	A	A	XM_009121005.1(0)	0	orf_1118877(0)	0	orf_194339(0)	0	2448(0)	0
AT1G04778.1	Capsella_rubella	Brassicaceae	18	A_orf	1	1	0	1	0	0	0	1	0	0	0	0	A	A	A			orf_16529(0)	0			26(0)	0
AT1G04778.1	Eutrema_salsugineum	Brassicaceae	18	A_orf	1	0	0	0	0	0	0	1	0	0	0	0	A	A	A			orf_1009714(0)	0			2414(0)	0
AT1G05040.2	Arabidopsis_lyrata	Brassicaceae	18	A_gen	1	1	1	1	0	0	1	1	1	0	0	0	A	A	A	XM_002892216.1(0)	0	orf_440714(0),orf_440715(4.89608353859694e-14)	0	orf_8088(0)	0	2449(0)	0
AT1G05040.2	Brassica_rapa	Brassicaceae	18	A_gen	1	1	1	1	0	0	1	1	1	0	0	0	A	A	A	XM_009120963.1(1.56763491077072e-13)	1.56763e-13	orf_511713(5.55111512312578e-15)	5.55112e-15	orf_186480(2.55795384873636e-13)	2.55795e-13	27(0.000236610167419493)	0.00023661
AT1G05040.2	Capsella_rubella	Brassicaceae	18	A_gen	1	1	1	1	0	0	1	1	1	0	0	0	A	A	A	XM_006304590.1(0),XM_006304590.1(0)	0	orf_315095(0),orf_315095(0),orf_330388(0.0234815150152009)	0	orf_8878(0),orf_8878(0)	0	2451(6.46671605153415e-12)	6.46672e-12
AT1G05040.2	Eutrema_salsugineum	Brassicaceae	18	A_gen	1	0	0	0	0	0	1	1	1	0	0	0	A	A	A	XM_006418005.1(2.77555756156289e-15)	2.77556e-15	orf_417781(1.65201186064223e-13)	1.65201e-13	orf_64894(5.55111512312578e-15)	5.55112e-15	27(1.88639837084281e-09)	1.8864e-09
AT1G05085.1	Arabidopsis_lyrata	Brassicaceae	18	A_orf	1	0	0	0	0	0	0	1	0	0	0	0	A	U	U			orf_47240(0)	0			28(0)	0
AT1G05085.1	Brassica_rapa	Brassicaceae	18	U_nm	0	0	0	0	0	0	0	0	0	0	0	0	A	U	U
AT1G05085.1	Capsella_rubella	Brassicaceae	18	U_ind	0	0	0	0	0	1	0	0	0	1	0	0	A	U	U
AT1G05085.1	Eutrema_salsugineum	Brassicaceae	18	U_nm	0	0	0	0	0	0	0	0	0	0	0	0	A	U	U
AT1G05136.1	Arabidopsis_lyrata	Brassicaceae	18	U_nst	0	0	0	0	1	0	0	0	0	0	0	0	U	A	A
AT1G05136.1	Brassica_rapa	Brassicaceae	18	A_orf	1	0	0	0	0	0	0	1	0	0	0	0	U	A	A			orf_998219(7.50510764646606e-14)	7.50511e-14			2451(0)	0
AT1G05136.1	Capsella_rubella	Brassicaceae	18	A_gen	0	0	0	0	0	1	1	0	0	1	0	0	U	A	A	XM_006306713.1(0.0179369799746019)	0.017937
AT1G05136.1	Eutrema_salsugineum	Brassicaceae	18	A_orf	1	0	0	0	0	0	0	1	0	0	0	0	U	A	A			orf_1009831(0)	0			2417(0)	0
AT1G05330.1	Arabidopsis_lyrata	Brassicaceae	18	A_gen	1	1	1	1	0	0	1	1	1	0	0	0	A	A	A	XM_002889498.1(0)	0	orf_1482(0)	0	orf_682(0)	0	30(0)	0
AT1G05330.1	Brassica_rapa	Brassicaceae	18	A_gen	1	1	1	1	0	0	1	1	1	0	0	0	A	A	A	XM_009120916.1(0)	0	orf_1119185(0)	0	orf_194227(0)	0	2452(0.000861528790528365)	0.000861529
AT1G05330.1	Capsella_rubella	Brassicaceae	18	A_gen	1	1	1	1	0	0	1	1	1	0	0	0	A	A	A	XM_006304707.1(0)	0	orf_31985(0)	0	orf_772(0)	0	30(0)	0
AT1G05330.1	Eutrema_salsugineum	Brassicaceae	18	A_gen	1	1	1	1	0	1	1	1	1	0	0	0	A	A	A	XM_006417975.1(0)	0	orf_997287(0)	0	orf_70765(0)	0	2418(0.00012015167375834)	0.000120152
AT1G05400.1	Arabidopsis_lyrata	Brassicaceae	18	A_gen	1	1	1	1	0	0	1	1	1	0	0	0	A	U	U	XM_002892241.1(0)	0	orf_440582(4.95371701991765e-07),orf_463593(0),orf_463594(0.014823983386604)	0	orf_8163(0)	0	2453(7.50421946804636e-12)	7.50422e-12
AT1G05400.1	Brassica_rapa	Brassicaceae	18	U_nst	0	0	0	0	1	0	0	0	0	1	0	0	A	U	U
AT1G05400.1	Capsella_rubella	Brassicaceae	18	U_scr	0	0	0	0	0	0	0	0	0	1	0	0	A	U	U
AT1G05400.1	Eutrema_salsugineum	Brassicaceae	18	N_cds	1	1	0	1	0	0	0	0	0	1	0	0	A	U	U							31(0.00139829448709305)	0.00139829
AT1G05400.2	Arabidopsis_lyrata	Brassicaceae	18	A_gen	1	1	1	1	0	0	1	1	1	0	0	0	A	U	U	XM_002892241.1(0)	0	orf_463593(0),orf_463594(0.014823983386604),orf_440582(4.95371701991765e-07)	0	orf_8163(0)	0	2454(7.29283300415773e-12)	7.29283e-12
AT1G05400.2	Brassica_rapa	Brassicaceae	18	U_nst	0	0	0	0	1	0	0	0	0	1	0	0	A	U	U
AT1G05400.2	Capsella_rubella	Brassicaceae	18	U_scr	0	0	0	0	0	0	0	0	0	1	0	0	A	U	U
AT1G05400.2	Eutrema_salsugineum	Brassicaceae	18	N_cds	1	1	0	1	0	0	0	0	0	1	0	0	A	U	U							32(0.00135612374650607)	0.00135612
AT1G05450.1	Arabidopsis_lyrata	Arabidopsis_thaliana	21	A_trn	1	1	1	1	0	0	0	0	1	0	0	0	A	N	A					orf_703(0)	0	33(0)	0
AT1G05450.1	Brassica_rapa	Arabidopsis_thaliana	21	A_trn	1	1	1	1	0	0	0	0	1	0	0	0	A	N	A					orf_194208(3.72568020878816e-09)	3.72568e-09	2455(9.50573952884781e-09)	9.50574e-09
AT1G05450.1	Capsella_rubella	Arabidopsis_thaliana	21	N_cds	1	1	1	1	0	0	0	0	0	0	0	0	A	N	A							33(0)	0
AT1G05450.1	Eutrema_salsugineum	Arabidopsis_thaliana	21	N_cds	1	1	1	1	0	0	0	0	0	0	0	0	A	N	A							2421(0)	0
AT1G05550.2	Arabidopsis_lyrata	Brassicaceae	18	A_gen	1	1	1	1	0	0	1	1	1	0	0	0	A	N	A	XM_002892250.1(0)	0	orf_440527(1.36557432028894e-13),orf_486407(0)	0	orf_8191(0)	0	2456(0)	0
AT1G05550.2	Brassica_rapa	Brassicaceae	18	A_gen	1	1	1	1	0	0	1	1	1	0	0	0	A	N	A	XM_009112799.1(0)	0	orf_400063(0),orf_998259(0)	0	orf_149289(0)	0	34(6.39887032249931e-10),2456(0)	0
AT1G05550.2	Capsella_rubella	Brassicaceae	18	N_cds	1	1	1	1	0	0	0	0	0	0	0	0	A	N	A							2458(0)	0
AT1G05550.2	Eutrema_salsugineum	Brassicaceae	18	A_gen	1	0	0	0	0	0	1	1	1	0	0	0	A	N	A	XM_006417954.1(0),XM_006417952.1(0)	0	orf_417604(9.2148511043888e-15)	9.21485e-15	orf_64774(0),orf_70749(0)	0	34(3.97517769812339e-08)	3.97518e-08
AT1G05925.1	Arabidopsis_lyrata	Arabidopsis_thaliana	21	N_dna	1	0	0	0	0	0	0	0	0	0	0	0	N	N	U							2457(9.6766150647909e-11)	9.67662e-11
AT1G05925.1	Brassica_rapa	Arabidopsis_thaliana	21	U_scr	0	0	0	0	0	0	0	0	0	1	0	0	N	N	U
AT1G05925.1	Capsella_rubella	Arabidopsis_thaliana	21	N_dna	1	0	0	0	0	1	0	0	0	0	0	0	N	N	U							2459(0.00299833000640126)	0.00299833
AT1G05925.1	Eutrema_salsugineum	Arabidopsis_thaliana	21	U_ind	0	0	0	0	0	1	0	0	0	0	0	0	N	N	U
AT1G06148.1	Arabidopsis_lyrata	Arabidopsis_thaliana	21	N_dna	1	0	0	0	0	0	0	0	0	0	0	0	N	N	N							2458(0)	0
AT1G06148.1	Brassica_rapa	Arabidopsis_thaliana	21	N_dna	1	0	0	0	0	1	0	0	0	0	0	0	N	N	N							36(0.0209667860789382)	0.0209668
AT1G06148.1	Capsella_rubella	Arabidopsis_thaliana	21	N_dna	1	0	0	0	0	0	0	0	0	0	0	0	N	N	N							36(0.0224164494002288),2460(0.0111527527993396)	0.0111528
AT1G06148.1	Eutrema_salsugineum	Arabidopsis_thaliana	21	N_dna	1	0	0	0	0	0	0	0	0	1	0	0	N	N	N							2424(0.0393603530519862)	0.0393604
AT1G06148.2	Arabidopsis_lyrata	Arabidopsis_thaliana	21	N_dna	1	0	0	0	0	0	0	0	0	0	1	0	N	U	U							2459(0)	0
AT1G06148.2	Brassica_rapa	Arabidopsis_thaliana	21	U_nm	0	0	0	0	0	0	0	0	0	0	0	0	N	U	U
AT1G06148.2	Capsella_rubella	Arabidopsis_thaliana	21	U_nm	0	0	0	0	0	0	0	0	0	0	0	0	N	U	U
AT1G06148.2	Eutrema_salsugineum	Arabidopsis_thaliana	21	U_scr	0	0	0	0	0	0	0	0	0	1	0	0	N	U	U
AT1G06420.2	Arabidopsis_lyrata	Brassicaceae	18	A_gen	1	1	1	1	0	0	1	1	1	0	0	0	A	A	A	XM_002889557.1(0)	0	orf_47692(0)	0	orf_866(0.00030207485629774)	0.000302075	38(0)	0
AT1G06420.2	Brassica_rapa	Brassicaceae	18	A_gen	1	1	1	1	0	0	1	1	1	0	0	0	A	A	A	XM_009121203.1(7.14185952910285e-06),XM_009121203.1(7.14185952910285e-06),XM_009120292.1(0)	0	orf_1119535(2.43832113167031e-07),orf_1119535(2.43832113167031e-07),orf_1082227(0)	0	orf_185228(0),orf_193956(3.31613867859959e-05),orf_193956(3.31613867859959e-05)	0	2460(0.00889317181836546)	0.00889317
AT1G06420.2	Capsella_rubella	Brassicaceae	18	A_gen	1	1	1	1	0	0	1	1	1	0	0	0	A	A	A	XM_006305532.1(0)	0	orf_32320(0)	0	orf_988(0)	0	38(0)	0
AT1G06420.2	Eutrema_salsugineum	Brassicaceae	18	A_gen	1	1	1	1	0	0	1	1	1	0	0	0	A	A	A	XM_006417860.1(0)	0	orf_1010224(0)	0	orf_70554(0)	0	2426(7.13351095766868e-05)	7.13351e-05
AT1G06540.1	Arabidopsis_lyrata	Brassicaceae	18	A_gen	1	1	1	1	0	0	1	1	1	0	0	0	A	A	A	XM_002892301.1(0)	0	orf_486069(0)	0	orf_8326(0)	0	39(0.0357710501971171),2461(0)	0
AT1G06540.1	Brassica_rapa	Brassicaceae	18	A_gen	1	1	1	1	0	0	1	1	1	0	0	0	A	A	A	XM_009120803.1(0)	0	orf_524120(0)	0	orf_186121(0)	0	39(0)	0
AT1G06540.1	Capsella_rubella	Brassicaceae	18	A_gen	1	1	1	1	0	0	1	1	1	0	0	0	A	A	A	XM_006306294.1(0)	0	orf_329938(0),orf_329939(0)	0	orf_9206(0)	0	39(0.0357710501971171),2463(0)	0
AT1G06540.1	Eutrema_salsugineum	Brassicaceae	18	A_gen	1	1	1	1	0	0	1	1	1	0	0	0	A	A	A	XM_006417841.1(0)	0	orf_417297(0)	0	orf_64613(0)	0	39(0)	0
AT1G07135.1	Arabidopsis_lyrata	Brassicaceae	18	A_gen	1	1	1	1	0	0	1	1	1	0	0	0	A	A	A	XM_002892336.1(0)	0	orf_485886(0)	0	orf_8433(0)	0	2462(0)	0
AT1G07135.1	Brassica_rapa	Brassicaceae	18	A_gen	1	0	0	0	0	0	1	1	1	0	1	0	A	A	A	XM_009120275.1(0)	0	orf_482849(0)	0	orf_170723(0)	0	40(3.70514195990879e-07)	3.70514e-07
AT1G07135.1	Capsella_rubella	Brassicaceae	18	A_gen	1	1	1	1	0	0	1	1	1	0	0	0	A	A	A	XM_006305880.1(0)	0	orf_344920(0)	0	orf_9312(0)	0	2464(0)	0
AT1G07135.1	Eutrema_salsugineum	Brassicaceae	18	A_gen	1	1	1	1	0	0	1	1	1	0	0	0	A	A	A	XM_006417776.1(0),XM_006417777.1(0),XM_006417777.1(0),XM_006417776.1(0)	0	orf_417120(0),orf_429642(0),orf_417120(0),orf_429642(0)	0	orf_64495(0),orf_64497(0),orf_64497(0),orf_64495(0)	0	40(0)	0
AT1G07485.1	Arabidopsis_lyrata	Brassicaceae	18	A_gen	1	1	1	1	0	0	1	1	1	0	0	0	A	A	A	XM_002889605.1(0)	0	orf_24971(6.49480469405717e-14)	6.4948e-14	orf_1021(0)	0	41(0)	0
AT1G07485.1	Brassica_rapa	Brassicaceae	18	A_orf	1	1	1	1	1	0	0	1	0	0	0	0	A	A	A			orf_1029764(1.0668577132833e-10),orf_1082439(4.03531674741942e-09),orf_998480(2.85089020168883e-08),orf_1013967(0),orf_1029764(1.0668577132833e-10),orf_1132695(4.03531674741942e-09),orf_1145373(0),orf_1082439(4.03531674741942e-09)	0			2463(0)	0
AT1G07485.1	Capsella_rubella	Brassicaceae	18	A_orf	1	1	1	1	0	0	0	1	0	0	0	0	A	A	A			orf_1961(0),orf_32633(1.07149844552623e-11)	0			41(0)	0
AT1G07485.1	Eutrema_salsugineum	Brassicaceae	18	A_orf	1	1	1	1	0	0	0	1	0	0	0	0	A	A	A			orf_997897(2.12988726655539e-08),orf_1010531(0)	0			2429(0)	0
AT1G07500.1	Arabidopsis_lyrata	Brassicaceae	18	A_gen	1	1	1	1	0	0	1	1	1	0	0	0	A	A	A	XM_002892357.1(0)	0	orf_439884(0),orf_485790(7.89590615113411e-13)	0	orf_8494(0),orf_8493(8.02469202199063e-13)	0	2464(0)	0
AT1G07500.1	Brassica_rapa	Brassicaceae	18	A_orf	1	0	0	0	0	0	0	1	0	0	0	0	A	A	A			orf_415320(3.08839753837553e-06),orf_430783(0),orf_523773(4.99808178178185e-06),orf_536464(0)	0			42(1.98435712306377e-11)	1.98436e-11
AT1G07500.1	Capsella_rubella	Brassicaceae	18	A_gen	1	1	1	1	0	0	1	1	1	0	0	0	A	A	A	XM_006306058.1(0)	0	orf_314351(0)	0	orf_9398(0)	0	2466(0)	0
AT1G07500.1	Eutrema_salsugineum	Brassicaceae	18	A_orf	1	0	0	0	0	0	0	1	0	0	0	0	A	A	A			orf_429529(0)	0			42(9.99200722162641e-15)	9.99201e-15
AT1G07600.1	Arabidopsis_lyrata	Brassicaceae	18	A_trn	1	1	0	1	0	0	0	0	1	0	0	0	A	A	A					orf_8513(3.12305736827057e-12)	3.12306e-12	2465(0)	0
AT1G07600.1	Brassica_rapa	Brassicaceae	18	A_trn	1	1	0	1	0	0	0	1	1	0	0	0	A	A	A			orf_509022(6.64037713704602e-11)	6.64038e-11	orf_170652(5.97902727328403e-10)	5.97903e-10	43(0)	0
AT1G07600.1	Capsella_rubella	Brassicaceae	18	A_gen	1	1	1	1	0	0	1	1	1	0	0	0	A	A	A	XM_006305828.1(0)	0	orf_314321(6.41520170319154e-12)	6.4152e-12	orf_9434(1.14575016141316e-13)	1.14575e-13	2467(0)	0
AT1G07600.1	Eutrema_salsugineum	Brassicaceae	18	A_gen	1	1	1	1	0	0	1	0	1	0	0	0	A	A	A	XM_006417724.1(2.39364084109184e-13)	2.39364e-13			orf_64408(8.59756710269721e-13)	8.59757e-13	43(0)	0
AT1G07610.1	Arabidopsis_lyrata	Brassicaceae	18	N_dna	1	0	0	0	0	0	0	0	0	0	0	0	N	N	A							44(0)	0
AT1G07610.1	Brassica_rapa	Brassicaceae	18	A_trn	1	1	0	1	1	0	0	0	1	1	0	0	N	N	A					orf_149103(0),orf_170652(0)	0	44(0)	0
AT1G07610.1	Capsella_rubella	Brassicaceae	18	N_dna	1	0	0	0	0	0	0	0	0	0	0	0	N	N	A							44(0)	0
AT1G07610.1	Eutrema_salsugineum	Brassicaceae	18	U_nm	0	0	0	0	0	0	0	0	0	0	0	0	N	N	A
AT1G07680.1	Arabidopsis_lyrata	Brassicaceae	18	A_gen	1	1	1	1	0	0	1	1	1	0	0	0	A	A	A	XM_002889609.1(0),XM_002889609.1(0)	0	orf_25026(4.36900515765615e-11)	4.36901e-11	orf_1036(0),orf_1036(0)	0	45(0)	0
AT1G07680.1	Brassica_rapa	Brassicaceae	18	A_gen	0	0	0	0	0	0	1	0	1	1	0	0	A	A	A	XM_009120267.1(0.000117735368250549)	0.000117735			orf_170640(0.000543495330711519)	0.000543495
AT1G07680.1	Capsella_rubella	Brassicaceae	18	A_gen	1	1	1	1	0	0	1	1	1	0	0	0	A	A	A	XM_006306440.1(0)	0	orf_2031(0.000316949147537104)	0.000316949	orf_1194(0)	0	45(0)	0
AT1G07680.1	Eutrema_salsugineum	Brassicaceae	18	A_orf	1	0	0	0	0	0	0	1	0	0	0	0	A	A	A			orf_441869(1.99336747330747e-06)	1.99337e-06			45(1.50301284751464e-08)	1.50301e-08
AT1G07690.1	Arabidopsis_lyrata	Brassicaceae	18	A_gen	1	1	1	1	0	0	1	1	1	0	0	0	A	A	A	XM_002889610.1(0)	0	orf_48127(0),orf_48124(4.71542804802993e-11),orf_48125(5.48450174164827e-13)	0	orf_1038(0)	0	46(0)	0
AT1G07690.1	Brassica_rapa	Brassicaceae	18	A_gen	1	1	1	1	0	0	1	1	1	0	0	0	A	A	A	XM_009149780.1(0)	0	orf_913323(4.28053859025113e-08),orf_894345(1.61464130954414e-08)	1.61464e-08	orf_115192(0)	0	2468(0.015234399622275)	0.0152344
AT1G07690.1	Capsella_rubella	Brassicaceae	18	A_gen	1	1	1	1	0	0	1	1	1	0	0	0	A	A	A	XM_006305644.1(0)	0	orf_2034(0),orf_17406(2.22999396726209e-10)	0	orf_1197(0)	0	46(9.27185390686702e-08)	9.27185e-08
AT1G07690.1	Eutrema_salsugineum	Brassicaceae	18	U_scr	0	0	0	0	0	0	0	0	0	1	0	0	A	A	A
AT1G07885.1	Arabidopsis_lyrata	Arabidopsis_thaliana	21	U_nm	0	0	0	0	0	0	0	0	0	0	0	0	U	N	U
AT1G07885.1	Brassica_rapa	Arabidopsis_thaliana	21	U_nm	0	0	0	0	0	0	0	0	0	0	0	0	U	N	U
AT1G07885.1	Capsella_rubella	Arabidopsis_thaliana	21	N_dna	1	0	0	0	0	0	0	0	0	0	0	0	U	N	U							2471(0.000126756154702257)	0.000126756
AT1G07885.1	Eutrema_salsugineum	Arabidopsis_thaliana	21	U_nm	0	0	0	0	0	0	0	0	0	0	0	0	U	N	U
AT1G07901.1	Arabidopsis_lyrata	Arabidopsis_thaliana	21	U_ind	0	0	0	0	0	1	0	0	0	1	0	0	U	U	U
AT1G07901.1	Brassica_rapa	Arabidopsis_thaliana	21	U_ind	0	0	0	0	0	1	0	0	0	1	0	0	U	U	U
AT1G07901.1	Capsella_rubella	Arabidopsis_thaliana	21	U_ind	0	0	0	0	0	1	0	0	0	0	0	0	U	U	U
AT1G07901.1	Eutrema_salsugineum	Arabidopsis_thaliana	21	U_ind	0	0	0	0	0	1	0	0	0	0	0	0	U	U	U
AT1G08032.1	Arabidopsis_lyrata	Arabidopsis_thaliana	21	N_dna	1	0	0	0	0	0	0	0	0	0	0	0	N	N	U							49(0)	0
AT1G08032.1	Brassica_rapa	Arabidopsis_thaliana	21	U_ind	0	0	0	0	1	1	0	0	0	1	0	0	N	N	U
AT1G08032.1	Capsella_rubella	Arabidopsis_thaliana	21	N_cds	1	1	0	0	0	1	0	0	0	0	0	0	N	N	U							49(0.00339653155134667)	0.00339653
AT1G08032.1	Eutrema_salsugineum	Arabidopsis_thaliana	21	U_ind	0	0	0	0	0	1	0	0	0	0	0	0	N	N	U
AT1G08165.1	Arabidopsis_lyrata	Arabidopsis_thaliana	21	A_orf	1	0	0	0	0	0	0	1	0	0	0	0	A	A	U			orf_439642(6.78914751084392e-07)	6.78915e-07			2472(0)	0
AT1G08165.1	Brassica_rapa	Arabidopsis_thaliana	21	U_nm	0	0	0	0	0	0	0	0	0	0	0	0	A	A	U
AT1G08165.1	Capsella_rubella	Arabidopsis_thaliana	21	A_orf	1	0	0	0	0	0	0	1	0	0	0	0	A	A	U			orf_329455(0.0207285231788442)	0.0207285			2474(0)	0
AT1G08165.1	Eutrema_salsugineum	Arabidopsis_thaliana	21	N_dna	1	0	0	0	0	1	0	0	0	1	0	0	A	A	U							2438(2.48485871878756e-08)	2.48486e-08
AT1G08695.1	Arabidopsis_lyrata	Brassicaceae	18	A_gen	1	1	1	1	0	0	1	1	1	0	0	0	A	U	U	XM_002892423.1(0)	0	orf_439453(8.21565038222616e-14)	8.21565e-14	orf_8686(1.53796975155274e-11)	1.53797e-11	2473(0)	0
AT1G08695.1	Brassica_rapa	Brassicaceae	18	U_nm	0	0	0	0	0	0	0	0	0	0	0	0	A	U	U
AT1G08695.1	Capsella_rubella	Brassicaceae	18	U_nm	0	0	0	0	0	0	0	0	0	0	0	0	A	U	U
AT1G08695.1	Eutrema_salsugineum	Brassicaceae	18	N_dna	1	0	0	0	0	1	0	0	0	0	0	0	A	U	U							51(2.33146835171283e-15)	2.33147e-15
AT1G09026.1	Arabidopsis_lyrata	Brassicaceae	18	A_gen	1	1	1	1	0	0	1	1	1	0	0	0	A	A	A	XM_002889684.1(0)	0	orf_2751(0)	0	orf_1280(0)	0	52(0)	0
AT1G09026.1	Brassica_rapa	Brassicaceae	18	A_orf	1	0	0	0	0	0	0	1	0	0	0	0	A	A	A			orf_282151(0),orf_301003(0.00373104557620807)	0			52(0)	0
AT1G09026.1	Capsella_rubella	Brassicaceae	18	A_orf	1	0	0	0	0	0	0	1	0	0	0	0	A	A	A			orf_17842(0)	0			52(0)	0
AT1G09026.1	Eutrema_salsugineum	Brassicaceae	18	A_orf	1	0	0	0	0	0	0	1	0	0	0	0	A	A	A			orf_998422(0)	0			2440(0)	0
AT1G09176.1	Arabidopsis_lyrata	Brassicaceae	18	A_gen	1	1	1	1	0	0	1	1	1	0	0	0	A	A	A	XM_002889689.1(0)	0	orf_48692(0)	0	orf_1297(0)	0	53(0)	0
AT1G09176.1	Brassica_rapa	Brassicaceae	18	A_gen	1	1	1	1	0	0	1	1	1	0	0	0	A	A	A	XM_009112966.1(1.41108190909733e-07)	1.41108e-07	orf_983345(0)	0	orf_157019(0)	0	2475(0)	0
AT1G09176.1	Capsella_rubella	Brassicaceae	18	A_orf	1	0	0	0	0	0	0	1	0	0	0	0	A	A	A			orf_2539(0),orf_313817(0.0454350884715427)	0			53(0)	0
AT1G09176.1	Eutrema_salsugineum	Brassicaceae	18	A_gen	1	1	1	1	0	0	1	1	1	0	0	0	A	A	A	XM_006417537.1(0)	0	orf_1011113(0)	0	orf_70060(0)	0	2441(1.33226762955019e-14)	1.33227e-14
AT1G09625.1	Arabidopsis_lyrata	Brassicaceae	18	A_gen	1	1	1	1	0	0	1	1	1	0	0	0	A	A	U	XM_002892467.1(0)	0	orf_439146(0)	0	orf_8819(0)	0	2476(0)	0
AT1G09625.1	Brassica_rapa	Brassicaceae	18	U_scr	0	0	0	0	0	0	0	0	0	1	0	0	A	A	U
AT1G09625.1	Capsella_rubella	Brassicaceae	18	A_orf	1	0	0	0	0	0	0	1	0	0	0	0	A	A	U			orf_344164(5.62865494213582e-08)	5.62865e-08			2478(3.37292951346768e-08)	3.37293e-08
AT1G09625.1	Eutrema_salsugineum	Brassicaceae	18	N_dna	1	0	0	0	0	1	0	0	0	1	0	0	A	A	U							54(1.29402815083335e-05)	1.29403e-05
AT1G10220.2	Arabidopsis_lyrata	Camelineae	19	A_gen	0	0	0	0	0	0	1	1	1	0	0	0	A	A	U	XM_002889748.1(0),XM_002889748.1(0)	0	orf_25999(9.11497518618631e-06),orf_49056(0),orf_49055(0)	0	orf_1469(0),orf_1469(0)	0
AT1G10220.2	Brassica_rapa	Camelineae	19	U_ind	0	0	0	0	0	1	0	0	0	1	0	0	A	A	U
AT1G10220.2	Capsella_rubella	Camelineae	19	A_gen	1	1	1	1	0	0	1	1	1	0	0	0	A	A	U	XM_006304174.1(0)	0	orf_18227(0)	0	orf_1735(0)	0	55(0)	0
AT1G10220.2	Eutrema_salsugineum	Camelineae	19	U_nm	0	0	0	0	0	0	0	0	0	0	0	0	A	A	U
AT1G10652.1	Arabidopsis_lyrata	Arabidopsis_thaliana	21	A_orf	1	0	0	0	0	0	0	1	0	0	0	0	A	N	A			orf_26172(0)	0			56(0)	0
AT1G10652.1	Brassica_rapa	Arabidopsis_thaliana	21	N_dna	1	0	0	0	0	1	0	0	0	0	0	0	A	N	A							56(0)	0
AT1G10652.1	Capsella_rubella	Arabidopsis_thaliana	21	N_dna	1	0	0	0	0	0	0	0	0	0	0	0	A	N	A							56(0)	0
AT1G10652.1	Eutrema_salsugineum	Arabidopsis_thaliana	21	A_orf	1	0	0	0	0	1	0	1	0	0	0	0	A	N	A			orf_986533(1.45229356318666e-08)	1.45229e-08			2444(1.66533453693773e-15)	1.66533e-15
AT1G10745.1	Arabidopsis_lyrata	Brassicaceae	18	A_gen	1	1	1	1	0	0	1	1	1	0	0	0	A	A	A	XM_002889787.1(0)	0	orf_3414(0)	0	orf_1575(0)	0	57(0)	0
AT1G10745.1	Brassica_rapa	Brassicaceae	18	A_orf	0	0	0	0	1	0	0	1	0	1	0	0	A	A	A			orf_455947(0.0498673034379593)	0.0498673
AT1G10745.1	Capsella_rubella	Brassicaceae	18	A_gen	1	1	1	1	0	0	1	1	1	0	0	0	A	A	A	XM_006303619.1(0),XM_006306492.1(0)	0	orf_18413(5.50107381869225e-09),orf_18414(0)	0	orf_1849(0),orf_1851(0)	0	57(2.2340141736521e-08)	2.23401e-08
AT1G10745.1	Eutrema_salsugineum	Brassicaceae	18	A_gen	1	1	1	1	0	0	1	1	1	0	0	0	A	A	A	XM_006417361.1(7.64893454685556e-07)	7.64893e-07	orf_1011638(0),orf_999003(0),orf_1011641(0)	0	orf_69754(0)	0	2445(4.34896563206166e-12)	4.34897e-12
AT1G10990.1	Arabidopsis_lyrata	Brassicaceae	18	N_dna	1	0	0	0	0	0	0	0	0	1	0	0	N	A	U							2480(0.049893886065254)	0.0498939
AT1G10990.1	Brassica_rapa	Brassicaceae	18	U_nm	0	0	0	0	0	0	0	0	0	0	0	0	N	A	U
AT1G10990.1	Capsella_rubella	Brassicaceae	18	A_gen	1	1	1	1	0	0	1	1	1	1	0	0	N	A	U	XM_006303129.1(0.00211764007010062)	0.00211764	orf_328502(0.00179807517307728)	0.00179808	orf_10187(0.00624068820720247)	0.00624069	2482(0.00892560767870609)	0.00892561
AT1G10990.1	Eutrema_salsugineum	Brassicaceae	18	U_nm	0	0	0	0	0	0	0	0	0	0	0	0	N	A	U
AT1G10990.2	Arabidopsis_lyrata	Brassicaceae	18	U_scr	0	0	0	0	0	0	0	0	0	1	0	0	U	A	U
AT1G10990.2	Brassica_rapa	Brassicaceae	18	U_nm	0	0	0	0	0	0	0	0	0	0	0	0	U	A	U
AT1G10990.2	Capsella_rubella	Brassicaceae	18	A_gen	1	1	1	1	0	0	1	1	1	1	0	0	U	A	U	XM_006303129.1(0.00339906506585996)	0.00339907	orf_328502(2.60330466117509e-05)	2.6033e-05	orf_10187(0.0037942107679334)	0.00379421	2483(0.003093145078922)	0.00309315
AT1G10990.2	Eutrema_salsugineum	Brassicaceae	18	U_nm	0	0	0	0	0	0	0	0	0	0	0	0	U	A	U
AT1G11145.1	Arabidopsis_lyrata	Brassicaceae	18	A_gen	1	1	1	1	0	0	1	1	1	0	0	0	A	A	U	XM_002892575.1(0),XM_002892575.1(0),XM_002892576.1(0),XM_002892574.1(0),XM_002892575.1(0),XM_002892576.1(0),XM_002892576.1(0),XM_002892574.1(0)	0	orf_484407(0),orf_484404(0),orf_484407(0),orf_461588(0),orf_484404(0),orf_484407(0)	0	orf_9159(0),orf_9159(0),orf_9157(0),orf_9157(0),orf_9159(0),orf_9166(0),orf_9166(0),orf_9166(0)	0	2482(1.12443003641438e-06)	1.12443e-06
AT1G11145.1	Brassica_rapa	Brassicaceae	18	U_scr	0	0	0	0	0	0	0	0	0	1	0	0	A	A	U
AT1G11145.1	Capsella_rubella	Brassicaceae	18	A_gen	1	1	1	1	0	0	1	1	1	0	0	0	A	A	U	XM_006304424.1(0),XM_006304424.1(0)	0	orf_328447(0),orf_328449(0),orf_328449(0),orf_328447(0)	0	orf_10206(0),orf_10206(0)	0	2484(0.000112378149673242)	0.000112378
AT1G11145.1	Eutrema_salsugineum	Brassicaceae	18	N_dna	1	0	0	0	0	0	0	0	0	0	0	0	A	A	U							60(6.56523079456406e-07)	6.56523e-07
AT1G11608.1	Arabidopsis_lyrata	Brassicaceae	18	N_cds	1	1	1	1	0	0	0	0	0	0	0	0	N	A	U							61(0)	0
AT1G11608.1	Brassica_rapa	Brassicaceae	18	U_nst	0	0	0	0	1	0	0	0	0	1	0	0	N	A	U
AT1G11608.1	Capsella_rubella	Brassicaceae	18	A_gen	1	1	1	1	0	0	1	1	0	0	0	0	N	A	U	XM_006304571.1(0),XM_006304571.1(0)	0	orf_33988(0),orf_33988(0)	0			61(0)	0
AT1G11608.1	Eutrema_salsugineum	Brassicaceae	18	N_dna	1	0	0	0	0	0	0	0	0	0	0	0	N	A	U							2449(0.00542240104898117)	0.0054224
AT1G11684.1	Arabidopsis_lyrata	Arabidopsis_thaliana	21	A_orf	1	0	0	0	0	0	0	1	0	0	0	0	A	N	N			orf_484179(8.27267143677091e-11)	8.27267e-11			2484(0)	0
AT1G11684.1	Brassica_rapa	Arabidopsis_thaliana	21	N_cds	1	1	1	1	0	0	0	0	0	0	0	0	A	N	N							62(0.0136986496605851)	0.0136986
AT1G11684.1	Capsella_rubella	Arabidopsis_thaliana	21	N_cds	1	1	0	1	0	0	0	0	0	0	0	0	A	N	N							2486(0.00167764829143802)	0.00167765
AT1G11684.1	Eutrema_salsugineum	Arabidopsis_thaliana	21	N_cds	1	1	0	0	0	0	0	0	0	0	0	0	A	N	N							62(0.00940218302013029)	0.00940218
AT1G11785.1	Arabidopsis_lyrata	Arabidopsis_thaliana	21	N_dna	1	0	0	0	0	0	0	0	0	0	0	0	N	N	U							2485(3.5527136788005e-15)	3.55271e-15
AT1G11785.1	Brassica_rapa	Arabidopsis_thaliana	21	U_scr	0	0	0	0	0	0	0	0	0	1	0	0	N	N	U
AT1G11785.1	Capsella_rubella	Arabidopsis_thaliana	21	N_dna	1	0	0	0	0	0	0	0	0	0	0	0	N	N	U							2487(0.000223166282485643)	0.000223166
AT1G11785.1	Eutrema_salsugineum	Arabidopsis_thaliana	21	U_nm	0	0	0	0	0	0	0	0	0	0	0	0	N	N	U
AT1G11850.1	Arabidopsis_lyrata	Brassicaceae	18	A_gen	1	1	1	1	0	0	1	1	0	0	0	0	A	A	A	XM_002889852.1(0)	0	orf_49683(2.85879251660237e-06)	2.85879e-06			64(0)	0
AT1G11850.1	Brassica_rapa	Brassicaceae	18	A_gen	1	1	1	1	0	0	1	1	1	0	0	0	A	A	A	XM_009119922.1(0)	0	orf_1056976(0)	0	orf_184478(0)	0	2486(0)	0
AT1G11850.1	Capsella_rubella	Brassicaceae	18	A_orf	1	0	0	0	0	0	0	1	0	0	0	0	A	A	A			orf_34055(0)	0			64(0)	0
AT1G11850.1	Eutrema_salsugineum	Brassicaceae	18	A_orf	1	0	0	0	0	0	0	1	0	0	0	0	A	A	A			orf_999346(0)	0			2452(0)	0
AT1G11850.2	Arabidopsis_lyrata	Brassicaceae	18	A_gen	1	1	1	1	0	0	1	1	0	0	0	0	A	A	A	XM_002889852.1(0)	0	orf_49683(3.31879946025015e-06)	3.3188e-06			65(0)	0
AT1G11850.2	Brassica_rapa	Brassicaceae	18	A_gen	1	1	1	1	0	0	1	1	1	0	0	0	A	A	A	XM_009119922.1(0)	0	orf_1056976(0)	0	orf_184478(0)	0	2487(0)	0
AT1G11850.2	Capsella_rubella	Brassicaceae	18	A_orf	1	0	0	0	0	0	0	1	0	0	0	0	A	A	A			orf_34055(0)	0			65(0)	0
AT1G11850.2	Eutrema_salsugineum	Brassicaceae	18	A_orf	1	0	0	0	0	0	0	1	0	0	0	0	A	A	A			orf_999346(0)	0			2453(0)	0
AT1G11850.3	Arabidopsis_lyrata	Brassicaceae	18	A_gen	1	1	1	1	0	0	1	1	0	0	0	0	A	A	A	XM_002889852.1(0)	0	orf_49683(2.03229470474575e-06)	2.03229e-06			66(0)	0
AT1G11850.3	Brassica_rapa	Brassicaceae	18	A_gen	1	1	1	1	0	0	1	1	1	0	0	0	A	A	A	XM_009119922.1(0)	0	orf_1056976(0)	0	orf_184478(0)	0	2488(0)	0
AT1G11850.3	Capsella_rubella	Brassicaceae	18	A_orf	1	0	0	0	0	0	0	1	0	0	0	0	A	A	A			orf_34055(0)	0			66(0)	0
AT1G11850.3	Eutrema_salsugineum	Brassicaceae	18	A_orf	1	0	0	0	0	0	0	1	0	0	0	0	A	A	A			orf_999346(0)	0			2454(0)	0
AT1G11850.4	Arabidopsis_lyrata	Brassicaceae	18	A_gen	1	1	1	1	0	0	1	1	0	0	0	0	A	A	A	XM_002889852.1(0)	0	orf_49683(2.92009565694418e-06)	2.9201e-06			67(0)	0
AT1G11850.4	Brassica_rapa	Brassicaceae	18	A_gen	1	1	1	1	0	0	1	1	1	0	0	0	A	A	A	XM_009119922.1(0)	0	orf_1056976(0)	0	orf_184478(0)	0	2489(0)	0
AT1G11850.4	Capsella_rubella	Brassicaceae	18	A_orf	1	0	0	0	0	0	0	1	0	0	0	0	A	A	A			orf_34055(0)	0			67(0)	0
AT1G11850.4	Eutrema_salsugineum	Brassicaceae	18	A_orf	1	0	0	0	0	0	0	1	0	0	0	0	A	A	A			orf_999346(0)	0			2455(0)	0
AT1G12080.1	Arabidopsis_lyrata	Brassicaceae	18	A_gen	1	1	1	1	0	0	1	0	1	0	0	0	A	N	A	XM_002889868.1(0)	0			orf_1795(0)	0	68(0)	0
AT1G12080.1	Brassica_rapa	Brassicaceae	18	A_gen	1	1	1	1	0	0	1	1	1	0	0	0	A	N	A	XM_009119866.1(0),XM_009112425.1(2.22044604925031e-16),XM_009150366.1(0),XM_009112424.1(7.8987638651995e-10)	0	orf_999101(1.54543045027822e-12)	1.54543e-12	orf_156801(2.22044604925031e-16),orf_116122(0),orf_156802(2.22044604925031e-16),orf_184442(0)	0	2490(0)	0
AT1G12080.1	Capsella_rubella	Brassicaceae	18	N_dna	1	0	0	0	0	0	0	0	0	0	0	0	A	N	A							68(0)	0
AT1G12080.1	Eutrema_salsugineum	Brassicaceae	18	N_dna	1	0	0	0	0	0	0	0	0	0	0	0	A	N	A							2456(0)	0
AT1G12080.2	Arabidopsis_lyrata	Brassicaceae	18	A_gen	1	1	1	1	0	0	1	0	1	0	0	0	A	N	A	XM_002889868.1(0)	0			orf_1795(0)	0	69(0)	0
AT1G12080.2	Brassica_rapa	Brassicaceae	18	A_gen	1	1	1	1	0	0	1	1	1	0	0	0	A	N	A	XM_009112425.1(0),XM_009150366.1(0),XM_009119866.1(0),XM_009112424.1(1.3854910552169e-09)	0	orf_999101(0)	0	orf_156801(0),orf_116122(0),orf_156802(0),orf_184442(0)	0	2491(0)	0
AT1G12080.2	Capsella_rubella	Brassicaceae	18	N_dna	1	0	0	0	0	0	0	0	0	0	0	0	A	N	A							69(0)	0
AT1G12080.2	Eutrema_salsugineum	Brassicaceae	18	N_dna	1	0	0	0	0	0	0	0	0	0	0	0	A	N	A							2457(0)	0
AT1G12180.1	Arabidopsis_lyrata	Brassicaceae	18	A_gen	1	1	1	1	0	0	1	0	1	0	0	0	A	U	U	XM_002889873.1(0)	0			orf_1815(0)	0	70(0)	0
AT1G12180.1	Brassica_rapa	Brassicaceae	18	U_scr	0	0	0	0	0	0	0	0	0	1	0	0	A	U	U
AT1G12180.1	Capsella_rubella	Brassicaceae	18	U_nm	0	0	0	0	0	0	0	0	0	0	0	0	A	U	U
AT1G12180.1	Eutrema_salsugineum	Brassicaceae	18	U_nm	0	0	0	0	0	0	0	0	0	0	0	0	A	U	U
AT1G12211.1	Arabidopsis_lyrata	Arabidopsis_thaliana	21	A_orf	1	1	0	0	0	1	0	1	0	0	0	0	A	U	U			orf_438105(1.26202504446837e-07)	1.26203e-07			2493(3.86197740454008e-11)	3.86198e-11
AT1G12211.1	Brassica_rapa	Arabidopsis_thaliana	21	U_una	0	0	0	0	0	0	0	0	0	1	1	0	A	U	U
AT1G12211.1	Capsella_rubella	Arabidopsis_thaliana	21	U_ind	0	0	0	0	0	1	0	0	0	0	0	0	A	U	U
AT1G12211.1	Eutrema_salsugineum	Arabidopsis_thaliana	21	U_ind	0	0	0	0	0	1	0	0	0	0	0	0	A	U	U
AT1G12411.1	Arabidopsis_lyrata	Arabidopsis_thaliana	21	N_dna	1	0	0	0	0	1	0	0	0	0	0	0	N	U	U							2494(4.83169060316868e-13)	4.83169e-13
AT1G12411.1	Brassica_rapa	Arabidopsis_thaliana	21	U_scr	0	0	0	0	0	0	0	0	0	1	0	0	N	U	U
AT1G12411.1	Capsella_rubella	Arabidopsis_thaliana	21	U_scr	0	0	0	0	0	0	0	0	0	1	0	0	N	U	U
AT1G12411.1	Eutrema_salsugineum	Arabidopsis_thaliana	21	U_ind	0	0	0	0	0	1	0	0	0	0	0	0	N	U	U
AT1G12423.1	Arabidopsis_lyrata	Camelineae	19	A_gen	1	1	1	1	0	0	1	1	1	0	0	0	A	A	A	XM_002892641.1(0)	0	orf_461086(0)	0	orf_9353(0),orf_9352(0.0315876459221924)	0	2495(0)	0
AT1G12423.1	Brassica_rapa	Camelineae	19	A_orf	1	0	0	0	0	0	0	1	0	0	0	0	A	A	A			orf_414628(9.52571355128384e-14)	9.52571e-14			73(4.45530834447538e-10)	4.45531e-10
AT1G12423.1	Capsella_rubella	Camelineae	19	A_orf	1	0	0	0	0	0	0	1	0	0	0	0	A	A	A			orf_312771(9.1926466438963e-14)	9.19265e-14			2497(0)	0
AT1G12423.1	Eutrema_salsugineum	Camelineae	19	N_dna	1	0	0	0	0	0	0	0	0	0	0	0	A	A	A							73(0)	0
AT1G12451.1	Arabidopsis_lyrata	Arabidopsis_thaliana	21	N_dna	1	0	0	0	0	0	0	0	0	0	0	0	N	U	U							2496(0)	0
AT1G12451.1	Brassica_rapa	Arabidopsis_thaliana	21	U_scr	0	0	0	0	0	0	0	0	0	1	0	0	N	U	U
AT1G12451.1	Capsella_rubella	Arabidopsis_thaliana	21	U_scr	0	0	0	0	0	0	0	0	0	1	0	0	N	U	U
AT1G12451.1	Eutrema_salsugineum	Arabidopsis_thaliana	21	U_nm	0	0	0	0	0	0	0	0	0	0	0	0	N	U	U
AT1G12938.1	Arabidopsis_lyrata	Arabidopsis_thaliana	21	A_orf	1	1	0	0	0	0	0	1	0	0	0	0	A	A	N			orf_50153(2.00874206157664e-10)	2.00874e-10			75(0)	0
AT1G12938.1	Brassica_rapa	Arabidopsis_thaliana	21	N_dna	1	0	0	0	0	0	0	0	0	0	0	0	A	A	N							2497(2.33879582367535e-12)	2.3388e-12
AT1G12938.1	Capsella_rubella	Arabidopsis_thaliana	21	A_orf	1	0	0	0	0	0	0	1	0	0	0	0	A	A	N			orf_19128(0.0411064093985752)	0.0411064			75(3.115209756821e-09)	3.11521e-09
AT1G12938.1	Eutrema_salsugineum	Arabidopsis_thaliana	21	N_dna	1	0	0	0	0	0	0	0	0	0	0	0	A	A	N							2463(0)	0
AT1G13485.1	Arabidopsis_lyrata	Arabidopsis_thaliana	21	N_dna	1	0	0	0	0	0	0	0	0	0	0	0	N	A	U							2498(0)	0
AT1G13485.1	Brassica_rapa	Arabidopsis_thaliana	21	U_scr	0	0	0	0	0	0	0	0	0	1	0	0	N	A	U
AT1G13485.1	Capsella_rubella	Arabidopsis_thaliana	21	A_orf	1	1	1	1	0	0	0	1	0	0	0	0	N	A	U			orf_327734(6.56486418206814e-05)	6.56486e-05			2500(0)	0
AT1G13485.1	Eutrema_salsugineum	Arabidopsis_thaliana	21	N_dna	1	0	0	0	0	0	0	0	0	0	0	0	N	A	U							76(3.58965523972188e-10)	3.58966e-10
AT1G13605.1	Arabidopsis_lyrata	Brassicaceae	18	A_gen	1	1	1	1	0	0	1	1	1	0	0	0	A	A	A	XM_002889963.1(0)	0	orf_4539(0)	0	orf_2034(0)	0	77(0)	0
AT1G13605.1	Brassica_rapa	Brassicaceae	18	A_gen	1	1	1	1	0	0	1	1	1	0	0	0	A	A	A	XM_009150405.1(0)	0	orf_283402(0)	0	orf_105690(0)	0	77(0.000158612587937146)	0.000158613
AT1G13605.1	Capsella_rubella	Brassicaceae	18	A_gen	1	1	1	1	0	0	1	1	1	0	0	0	A	A	A	XM_006304650.1(0),XM_006304650.1(0)	0	orf_34557(5.26996513827704e-05),orf_34557(5.26996513827704e-05)	5.26997e-05	orf_2366(0),orf_2366(0)	0	77(3.62931906749964e-12)	3.62932e-12
AT1G13605.1	Eutrema_salsugineum	Brassicaceae	18	A_gen	1	1	1	1	0	1	1	1	1	0	0	0	A	A	A	XM_006417048.1(1.66606539436787e-05)	1.66607e-05	orf_1012519(0.00885596649378095)	0.00885597	orf_69216(0)	0	2465(3.62931906749964e-12)	3.62932e-12
AT1G13607.1	Arabidopsis_lyrata	Brassicaceae	18	A_gen	1	1	1	1	0	0	1	0	1	0	0	0	A	A	U	XM_002889964.1(0)	0			orf_2035(0)	0	78(0)	0
AT1G13607.1	Brassica_rapa	Brassicaceae	18	U_ind	0	0	0	0	0	1	0	0	0	0	0	0	A	A	U
AT1G13607.1	Capsella_rubella	Brassicaceae	18	A_gen	1	0	0	0	0	1	1	1	1	0	0	0	A	A	U	XM_006304646.1(1.33226762955019e-15)	1.33227e-15	orf_19306(0.000396025232933805),orf_34558(0)	0	orf_2367(1.88737914186277e-15)	1.88738e-15	78(0)	0
AT1G13607.1	Eutrema_salsugineum	Brassicaceae	18	U_ind	0	0	0	0	0	1	0	0	0	0	0	0	A	A	U
AT1G13608.1	Arabidopsis_lyrata	Brassicaceae	18	A_gen	1	1	1	1	0	0	1	0	1	0	0	0	A	A	U	XM_002889965.1(0)	0			orf_2036(0)	0	79(0)	0
AT1G13608.1	Brassica_rapa	Brassicaceae	18	U_ind	0	0	0	0	0	1	0	0	0	0	0	0	A	A	U
AT1G13608.1	Capsella_rubella	Brassicaceae	18	A_gen	1	1	1	1	0	0	1	0	1	0	0	0	A	A	U	XM_006304646.1(0)	0			orf_2367(0)	0	79(0)	0
AT1G13608.1	Eutrema_salsugineum	Brassicaceae	18	U_ind	0	0	0	0	0	1	0	0	0	0	0	0	A	A	U
AT1G13609.1	Arabidopsis_lyrata	Brassicaceae	18	A_gen	1	1	1	1	0	0	1	1	1	0	0	0	A	N	U	XM_002889966.1(0)	0	orf_27401(0)	0	orf_2037(0)	0	80(0)	0
AT1G13609.1	Brassica_rapa	Brassicaceae	18	U_ind	0	0	0	0	0	1	0	0	0	0	0	0	A	N	U
AT1G13609.1	Capsella_rubella	Brassicaceae	18	N_dna	1	0	0	0	0	1	0	0	0	0	0	0	A	N	U							80(2.30038210702332e-13)	2.30038e-13
AT1G13609.1	Eutrema_salsugineum	Brassicaceae	18	U_ind	0	0	0	0	0	1	0	0	0	0	0	0	A	N	U
AT1G13609.2	Arabidopsis_lyrata	Arabidopsis_thaliana	21	A_gen	1	1	1	1	0	0	1	0	1	0	0	0	A	N	U	XM_002889966.1(0.00121853957425189)	0.00121854			orf_2037(0.00404513376054849)	0.00404513	81(0)	0
AT1G13609.2	Brassica_rapa	Arabidopsis_thaliana	21	U_ind	0	0	0	0	0	1	0	0	0	0	0	0	A	N	U
AT1G13609.2	Capsella_rubella	Arabidopsis_thaliana	21	N_dna	1	0	0	0	0	1	0	0	0	0	0	0	A	N	U							81(2.2770674235062e-13)	2.27707e-13
AT1G13609.2	Eutrema_salsugineum	Arabidopsis_thaliana	21	U_ind	0	0	0	0	0	1	0	0	0	0	0	0	A	N	U
AT1G13760.1	Arabidopsis_lyrata	Arabidopsis_thaliana	21	N_cds	1	1	1	1	0	0	0	0	0	0	0	0	N	U	U							2504(0)	0
AT1G13760.1	Brassica_rapa	Arabidopsis_thaliana	21	U_scr	0	0	0	0	0	0	0	0	0	1	0	0	N	U	U
AT1G13760.1	Capsella_rubella	Arabidopsis_thaliana	21	U_scr	0	0	0	0	0	0	0	0	0	1	0	0	N	U	U
AT1G13760.1	Eutrema_salsugineum	Arabidopsis_thaliana	21	U_scr	0	0	0	0	0	0	0	0	0	1	0	0	N	U	U
AT1G14225.1	Arabidopsis_lyrata	Arabidopsis_thaliana	21	N_dna	1	0	0	0	0	0	0	0	0	0	0	0	N	U	A							2505(2.27761809412641e-10)	2.27762e-10
AT1G14225.1	Brassica_rapa	Arabidopsis_thaliana	21	U_ind	0	0	0	0	0	1	0	0	0	1	0	0	N	U	A
AT1G14225.1	Capsella_rubella	Arabidopsis_thaliana	21	U_ind	0	0	0	0	0	1	0	0	0	0	0	0	N	U	A
AT1G14225.1	Eutrema_salsugineum	Arabidopsis_thaliana	21	A_orf	1	0	0	0	0	1	0	1	0	0	0	0	N	U	A			orf_414884(0.0251499366054303)	0.0251499			83(0.0045321320861279)	0.00453213
AT1G14455.1	Arabidopsis_lyrata	Brassicaceae	18	A_gen	1	1	1	1	0	1	1	1	1	0	0	0	A	A	A	XM_002892762.1(0)	0	orf_483163(0)	0	orf_9673(0)	0	2506(0)	0
AT1G14455.1	Brassica_rapa	Brassicaceae	18	A_gen	1	0	0	0	0	0	1	1	1	0	0	0	A	A	A	XM_009150574.1(7.61168905683007e-13),XM_009150574.1(7.61168905683007e-13)	7.61169e-13	orf_481376(1.22124532708767e-14),orf_911203(1.22124532708767e-14),orf_911203(1.22124532708767e-14)	1.22125e-14	orf_116446(2.06235029054369e-12),orf_116446(2.06235029054369e-12)	2.06235e-12	84(2.8643754035329e-14)	2.86438e-14
AT1G14455.1	Capsella_rubella	Brassicaceae	18	A_gen	0	0	0	0	0	0	1	1	1	1	0	0	A	A	A	XM_006304428.1(8.59312621059871e-14)	8.59313e-14	orf_327499(1.55875312657372e-13)	1.55875e-13	orf_10863(2.20712337295481e-13)	2.20712e-13
AT1G14455.1	Eutrema_salsugineum	Brassicaceae	18	A_orf	1	1	1	1	0	0	0	1	0	0	0	0	A	A	A			orf_439660(3.56714657812063e-13)	3.56715e-13			84(0)	0
AT1G14549.1	Arabidopsis_lyrata	Arabidopsis	20	N_dna	1	0	0	0	0	0	0	0	0	0	0	0	N	N	U							2507(0)	0
AT1G14549.1	Brassica_rapa	Arabidopsis	20	U_ind	0	0	0	0	0	1	0	0	0	1	0	0	N	N	U
AT1G14549.1	Capsella_rubella	Arabidopsis	20	N_dna	1	0	0	0	0	0	0	0	0	0	0	0	N	N	U							2509(2.31298901971488e-05)	2.31299e-05
AT1G14549.1	Eutrema_salsugineum	Arabidopsis	20	N_dna	1	0	0	0	0	0	0	0	0	1	0	0	N	N	U							85(5.69259098304187e-07)	5.69259e-07
AT1G14642.1	Arabidopsis_lyrata	Arabidopsis_thaliana	21	A_orf	1	0	0	0	0	0	0	1	0	0	0	0	A	N	A			orf_475531(1.85332608548805e-06)	1.85333e-06			86(0)	0
AT1G14642.1	Brassica_rapa	Arabidopsis_thaliana	21	U_una	0	0	0	0	0	0	0	0	0	1	1	0	A	N	A
AT1G14642.1	Capsella_rubella	Arabidopsis_thaliana	21	N_dna	1	0	0	0	0	0	0	0	0	0	0	0	A	N	A							86(5.87507412846966e-05)	5.87507e-05
AT1G14642.1	Eutrema_salsugineum	Arabidopsis_thaliana	21	A_orf	0	0	0	0	0	1	0	1	0	0	0	0	A	N	A			orf_1012867(0.00330171834966786)	0.00330172
AT1G14755.1	Arabidopsis_lyrata	Brassicaceae	18	A_gen	1	1	1	1	0	0	1	1	1	0	0	0	A	A	A	XM_002890029.1(0)	0	orf_4947(0)	0	orf_2206(0)	0	87(0)	0
AT1G14755.1	Brassica_rapa	Brassicaceae	18	A_gen	1	1	0	1	0	1	1	1	1	0	1	0	A	A	A	XM_009119889.1(0)	0	orf_1177788(0),orf_1057644(0)	0	orf_205343(0),orf_184066(0)	0	2509(1.38549172135072e-11)	1.38549e-11
AT1G14755.1	Capsella_rubella	Brassicaceae	18	A_gen	1	1	1	1	0	0	1	1	1	0	0	0	A	A	A	XM_006304390.1(0),XM_006304390.1(0)	0	orf_4232(0),orf_4232(0)	0	orf_2600(0),orf_2600(0)	0	87(0)	0
AT1G14755.1	Eutrema_salsugineum	Brassicaceae	18	A_gen	1	1	1	1	0	1	1	1	1	0	0	0	A	A	A	XM_006416911.1(8.86448852954747e-06)	8.86449e-06	orf_1000302(0.00216425389343466),orf_1000303(0)	0	orf_68985(0)	0	2475(3.63087337973411e-11)	3.63087e-11
AT1G15045.1	Arabidopsis_lyrata	Arabidopsis_thaliana	21	A_orf	1	0	0	0	0	0	0	1	0	0	0	0	A	U	U			orf_5057(0.0140878492145746)	0.0140878			88(0)	0
AT1G15045.1	Brassica_rapa	Arabidopsis_thaliana	21	N_cds	1	1	0	1	0	0	0	0	0	1	0	0	A	U	U							88(0.000897618485075635)	0.000897618
AT1G15045.1	Capsella_rubella	Arabidopsis_thaliana	21	U_ind	0	0	0	0	0	1	0	0	0	1	0	0	A	U	U
AT1G15045.1	Eutrema_salsugineum	Arabidopsis_thaliana	21	U_ind	0	0	0	0	0	1	0	0	0	0	0	0	A	U	U
AT1G15757.1	Arabidopsis_lyrata	Brassicaceae	18	A_gen	1	1	1	1	0	0	1	1	1	0	0	0	A	A	A	XM_002892832.1(0)	0	orf_459855(0)	0	orf_9863(0)	0	2511(0)	0
AT1G15757.1	Brassica_rapa	Brassicaceae	18	A_trn	0	0	0	0	0	1	0	1	1	0	0	0	A	A	A			orf_481076(1.24122934153093e-13)	1.24123e-13	orf_169514(2.61901611509074e-13)	2.61902e-13
AT1G15757.1	Capsella_rubella	Brassicaceae	18	A_gen	1	1	1	1	0	0	1	1	1	0	0	0	A	A	A	XM_006306353.1(0),XM_006306353.1(0)	0	orf_311819(1.91682225647583e-10)	1.91682e-10	orf_11122(4.20796730793427e-12),orf_11122(4.20796730793427e-12)	4.20797e-12	2513(9.32587340685131e-15)	9.32587e-15
AT1G15757.1	Eutrema_salsugineum	Brassicaceae	18	U_ind	0	0	0	0	0	1	0	0	0	0	0	0	A	A	A
AT1G15825.1	Arabidopsis_lyrata	Brassicaceae	18	A_orf	1	1	1	1	0	0	0	1	0	0	0	0	A	A	A			orf_436783(0)	0			2512(0)	0
AT1G15825.1	Brassica_rapa	Brassicaceae	18	A_gen	1	1	1	1	0	0	1	1	1	0	0	0	A	A	A	XM_009150766.1(0),XM_009119552.1(0)	0	orf_454914(0),orf_929814(0)	0	orf_169489(0),orf_116858(0)	0	2512(0)	0
AT1G15825.1	Capsella_rubella	Brassicaceae	18	A_orf	1	0	0	0	0	0	0	1	0	0	0	0	A	A	A			orf_311795(0)	0			2514(0)	0
AT1G15825.1	Eutrema_salsugineum	Brassicaceae	18	A_gen	1	1	1	1	0	1	1	1	1	0	0	0	A	A	A	XM_006416812.1(0)	0	orf_414354(0)	0	orf_62997(0)	0	90(0)	0
AT1G15840.1	Arabidopsis_lyrata	Arabidopsis_thaliana	21	A_gen	1	1	1	1	0	0	1	0	1	0	0	0	A	N	A	XM_002890082.1(0)	0			orf_2370(0)	0	91(0)	0
AT1G15840.1	Brassica_rapa	Arabidopsis_thaliana	21	A_orf	1	1	1	1	1	0	0	1	0	0	0	0	A	N	A			orf_1084177(0),orf_1084177(0)	0			2513(0)	0
AT1G15840.1	Capsella_rubella	Arabidopsis_thaliana	21	N_dna	1	0	0	0	0	0	0	0	0	0	0	0	A	N	A							91(0)	0
AT1G15840.1	Eutrema_salsugineum	Arabidopsis_thaliana	21	N_dna	1	0	0	0	0	0	0	0	0	0	0	0	A	N	A							2479(0)	0
AT1G15885.1	Arabidopsis_lyrata	Arabidopsis_thaliana	21	U_scr	0	0	0	0	0	0	0	0	0	1	0	0	U	U	U
AT1G15885.1	Brassica_rapa	Arabidopsis_thaliana	21	U_scr	0	0	0	0	0	0	0	0	0	1	0	0	U	U	U
AT1G15885.1	Capsella_rubella	Arabidopsis_thaliana	21	U_nm	0	0	0	0	0	0	0	0	0	0	0	0	U	U	U
AT1G15885.1	Eutrema_salsugineum	Arabidopsis_thaliana	21	N_dna	1	0	0	0	0	0	0	0	0	0	0	0	U	U	U							2480(0.0416098935090794)	0.0416099
AT1G16022.1	Arabidopsis_lyrata	Brassicaceae	18	A_gen	1	1	1	1	0	0	1	1	1	0	0	0	A	A	A	XM_002892846.1(0)	0	orf_459776(0)	0	orf_9901(0)	0	2515(0)	0
AT1G16022.1	Brassica_rapa	Brassicaceae	18	A_gen	1	1	1	1	0	0	1	1	1	0	0	0	A	A	A	XM_009119538.1(3.26988991439237e-10),XM_009150797.1(0)	0	orf_454888(2.14273043752655e-11),orf_891687(5.85740398406642e-08)	2.14273e-11	orf_116894(1.09146884896827e-06),orf_169481(1.26017618562457e-09)	1.26018e-09	93(0)	0
AT1G16022.1	Capsella_rubella	Brassicaceae	18	A_gen	1	1	1	1	0	0	1	1	1	0	0	0	A	A	A	XM_006304242.1(0)	0	orf_311758(4.55191440096314e-15)	4.55191e-15	orf_11166(0)	0	2517(0)	0
AT1G16022.1	Eutrema_salsugineum	Brassicaceae	18	A_orf	1	1	1	1	0	0	0	1	0	0	0	0	A	A	A			orf_439220(4.33235947117083e-08)	4.33236e-08			93(0)	0
AT1G16025.1	Arabidopsis_lyrata	Brassicaceae	18	A_orf	1	1	1	1	0	0	0	1	0	0	0	0	A	A	A			orf_5398(1.62335478393061e-10),orf_51200(0)	0			94(0)	0
AT1G16025.1	Brassica_rapa	Brassicaceae	18	A_orf	1	1	1	1	0	0	0	1	0	0	0	0	A	A	A			orf_1084203(1.42632573763013e-05),orf_284416(3.91714068515014e-07),orf_1084202(0)	0			2516(0)	0
AT1G16025.1	Capsella_rubella	Brassicaceae	18	A_orf	1	1	1	1	0	0	0	1	0	0	0	0	A	A	A			orf_20006(0),orf_35239(2.10463957373008e-09)	0			94(0)	0
AT1G16025.1	Eutrema_salsugineum	Brassicaceae	18	A_orf	1	1	1	1	0	0	0	1	0	0	0	0	A	A	A			orf_1000673(1.05228631808174e-06)	1.05229e-06			2482(0)	0
AT1G16515.1	Arabidopsis_lyrata	Brassicaceae	18	A_gen	1	1	1	1	0	0	1	1	1	0	0	0	A	A	A	XM_002892867.1(1.54642965100038e-11)	1.54643e-11	orf_482468(1.51554768734741e-10)	1.51555e-10	orf_9960(4.06177314005163e-11)	4.06177e-11	2517(0)	0
AT1G16515.1	Brassica_rapa	Brassicaceae	18	A_orf	1	0	0	0	0	0	0	1	0	0	0	0	A	A	A			orf_480966(3.91761397766643e-08),orf_891570(5.51649836921797e-10)	5.5165e-10			95(1.5637251493672e-08)	1.56373e-08
AT1G16515.1	Capsella_rubella	Brassicaceae	18	A_orf	1	0	0	0	0	0	0	1	0	0	0	0	A	A	A			orf_311641(0)	0			2519(0)	0
AT1G16515.1	Eutrema_salsugineum	Brassicaceae	18	A_gen	1	1	1	1	0	0	1	1	1	0	0	0	A	A	A	XM_006416746.1(1.35225164399344e-13)	1.35225e-13	orf_414192(3.06019654061629e-11)	3.0602e-11	orf_62922(3.81694675866129e-13)	3.81695e-13	95(0)	0
AT1G16858.1	Arabidopsis_lyrata	Arabidopsis_thaliana	21	N_dna	1	0	0	0	0	0	0	0	0	0	0	0	N	N	N							96(0)	0
AT1G16858.1	Brassica_rapa	Arabidopsis_thaliana	21	N_cds	1	1	1	1	0	0	0	0	0	0	0	0	N	N	N							2518(0)	0
AT1G16858.1	Capsella_rubella	Arabidopsis_thaliana	21	N_cds	1	1	1	1	0	0	0	0	0	0	0	0	N	N	N							96(0)	0
AT1G16858.1	Eutrema_salsugineum	Arabidopsis_thaliana	21	N_cds	1	1	1	1	0	0	0	0	0	0	0	0	N	N	N							2484(0)	0
AT1G17090.1	Arabidopsis_lyrata	Brassicaceae	18	A_gen	1	1	0	0	0	0	1	1	1	0	0	0	A	A	A	XM_002892887.1(0)	0	orf_459479(0),orf_459477(0),orf_482283(0)	0	orf_10017(0)	0	97(0.0493737354055637),2519(0)	0
AT1G17090.1	Brassica_rapa	Brassicaceae	18	A_gen	1	1	1	1	0	0	1	1	1	0	0	0	A	A	A	XM_009150898.1(0),XM_009112180.1(0),XM_009119478.1(0)	0	orf_480867(0),orf_429613(0),orf_891427(0)	0	orf_169403(0),orf_148427(0),orf_117004(0)	0	2519(0)	0
AT1G17090.1	Capsella_rubella	Brassicaceae	18	A_gen	1	1	1	1	0	0	1	1	1	0	0	0	A	A	A	XM_006303933.1(0)	0	orf_342014(0)	0	orf_11340(0)	0	2521(0)	0
AT1G17090.1	Eutrema_salsugineum	Brassicaceae	18	A_gen	1	1	1	1	0	0	1	1	1	0	0	0	A	A	A	XM_006416681.1(0)	0	orf_426579(0)	0	orf_62845(0)	0	97(0)	0
AT1G17090.2	Arabidopsis_lyrata	Brassicaceae	18	A_gen	0	0	0	0	0	0	1	1	1	0	0	0	A	A	A	XM_002892887.1(0)	0	orf_459479(0),orf_459477(0),orf_482283(0)	0	orf_10017(0)	0
AT1G17090.2	Brassica_rapa	Brassicaceae	18	A_gen	1	1	1	1	0	0	1	1	1	0	0	0	A	A	A	XM_009119478.1(0),XM_009150898.1(0),XM_009112180.1(0)	0	orf_480867(0),orf_891427(0),orf_429613(0)	0	orf_117004(0),orf_169403(0),orf_148427(0)	0	2520(0)	0
AT1G17090.2	Capsella_rubella	Brassicaceae	18	A_gen	1	1	1	1	0	0	1	1	1	0	0	0	A	A	A	XM_006303933.1(0)	0	orf_342014(0)	0	orf_11340(0)	0	2522(0)	0
AT1G17090.2	Eutrema_salsugineum	Brassicaceae	18	A_gen	1	1	1	1	0	0	1	1	1	0	0	0	A	A	A	XM_006416681.1(0)	0	orf_426579(0)	0	orf_62845(0)	0	98(0)	0
AT1G18220.1	Arabidopsis_lyrata	Arabidopsis_thaliana	21	U_nm	0	0	0	0	0	0	0	0	0	0	0	0	U	U	U
AT1G18220.1	Brassica_rapa	Arabidopsis_thaliana	21	U_nm	0	0	0	0	0	0	0	0	0	0	0	0	U	U	U
AT1G18220.1	Capsella_rubella	Arabidopsis_thaliana	21	U_ind	0	0	0	0	0	1	0	0	0	0	0	0	U	U	U
AT1G18220.1	Eutrema_salsugineum	Arabidopsis_thaliana	21	U_ind	0	0	0	0	0	1	0	0	0	1	0	0	U	U	U
AT1G18871.1	Arabidopsis_lyrata	Arabidopsis_thaliana	21	A_orf	1	0	0	0	0	0	0	1	0	0	0	0	A	N	N			orf_458805(0)	0			2522(0)	0
AT1G18871.1	Brassica_rapa	Arabidopsis_thaliana	21	N_cds	1	1	0	1	0	1	0	0	0	1	0	0	A	N	N							100(3.83756942834435e-06)	3.83757e-06
AT1G18871.1	Capsella_rubella	Arabidopsis_thaliana	21	N_dna	1	0	0	0	0	1	0	0	0	0	0	0	A	N	N							2524(4.58925274449129e-07)	4.58925e-07
AT1G18871.1	Eutrema_salsugineum	Arabidopsis_thaliana	21	N_dna	1	0	0	0	0	0	0	0	0	0	0	0	A	N	N							100(0)	0
AT1G19060.1	Arabidopsis_lyrata	Brassicaceae	18	U_nm	0	0	0	0	0	0	0	0	0	0	0	0	U	U	U
AT1G19060.1	Brassica_rapa	Brassicaceae	18	U_nm	0	0	0	0	0	0	0	0	0	0	0	0	U	U	U
AT1G19060.1	Capsella_rubella	Brassicaceae	18	U_nm	0	0	0	0	0	0	0	0	0	0	0	0	U	U	U
AT1G19060.1	Eutrema_salsugineum	Brassicaceae	18	U_nm	0	0	0	0	0	0	0	0	0	0	0	0	U	U	U
AT1G19086.1	Arabidopsis_lyrata	Brassicaceae	18	A_gen	1	1	1	1	0	0	1	1	1	1	1	0	A	A	U	XM_002890269.1(0)	0	orf_29203(4.82164345338987e-06),orf_52252(0)	0	orf_2956(0)	0	102(0)	0
AT1G19086.1	Brassica_rapa	Brassicaceae	18	U_nm	0	0	0	0	0	0	0	0	0	0	0	0	A	A	U
AT1G19086.1	Capsella_rubella	Brassicaceae	18	A_gen	1	1	1	1	0	1	1	1	1	0	0	0	A	A	U	XM_006306179.1(0)	0	orf_5424(9.34663178409068e-07),orf_20892(7.79959776764372e-08)	7.7996e-08	orf_3439(0)	0	102(0.00472315385017641)	0.00472315
AT1G19086.1	Eutrema_salsugineum	Brassicaceae	18	U_nm	0	0	0	0	0	0	0	0	0	0	0	0	A	A	U
AT1G19394.1	Arabidopsis_lyrata	Arabidopsis_thaliana	21	N_dna	1	0	0	0	0	0	0	0	0	0	0	0	N	A	U							103(2.21619418372399e-08)	2.21619e-08
AT1G19394.1	Brassica_rapa	Arabidopsis_thaliana	21	U_scr	0	0	0	0	0	0	0	0	0	1	0	0	N	A	U
AT1G19394.1	Capsella_rubella	Arabidopsis_thaliana	21	A_orf	1	0	0	0	0	0	0	1	0	0	0	0	N	A	U			orf_20973(1.34798203206277e-05)	1.34798e-05			103(4.64203786521011e-10)	4.64204e-10
AT1G19394.1	Eutrema_salsugineum	Arabidopsis_thaliana	21	N_dna	1	0	0	0	0	0	0	0	0	0	0	0	N	A	U							2491(0.000276978273521467)	0.000276978
AT1G19396.1	Arabidopsis_lyrata	Arabidopsis_thaliana	21	N_dna	1	0	0	0	0	0	0	0	0	0	0	0	N	N	U							104(0)	0
AT1G19396.1	Brassica_rapa	Arabidopsis_thaliana	21	U_nm	0	0	0	0	0	0	0	0	0	0	0	0	N	N	U
AT1G19396.1	Capsella_rubella	Arabidopsis_thaliana	21	N_dna	1	0	0	0	0	0	0	0	0	0	0	0	N	N	U							104(1.21236354289067e-13)	1.21236e-13
AT1G19396.1	Eutrema_salsugineum	Arabidopsis_thaliana	21	U_nm	0	0	0	0	0	0	0	0	0	0	0	0	N	N	U
AT1G19396.2	Arabidopsis_lyrata	Arabidopsis_thaliana	21	N_dna	1	0	0	0	0	0	0	0	0	0	0	0	N	N	U							105(8.88178419700125e-16)	8.88178e-16
AT1G19396.2	Brassica_rapa	Arabidopsis_thaliana	21	U_scr	0	0	0	0	0	0	0	0	0	1	0	0	N	N	U
AT1G19396.2	Capsella_rubella	Arabidopsis_thaliana	21	N_dna	1	0	0	0	0	0	0	0	0	0	0	0	N	N	U							105(0.0036887271084034)	0.00368873
AT1G19396.2	Eutrema_salsugineum	Arabidopsis_thaliana	21	N_dna	1	0	0	0	0	0	0	0	0	0	0	0	N	N	U							2493(1.72486675159567e-05)	1.72487e-05
AT1G19396.3	Arabidopsis_lyrata	Arabidopsis_thaliana	21	N_dna	1	0	0	0	0	0	0	0	0	0	0	0	N	N	U							106(0)	0
AT1G19396.3	Brassica_rapa	Arabidopsis_thaliana	21	U_nm	0	0	0	0	0	0	0	0	0	0	0	0	N	N	U
AT1G19396.3	Capsella_rubella	Arabidopsis_thaliana	21	N_dna	1	0	0	0	0	0	0	0	0	0	0	0	N	N	U							106(1.22790666523542e-13)	1.22791e-13
AT1G19396.3	Eutrema_salsugineum	Arabidopsis_thaliana	21	U_nm	0	0	0	0	0	0	0	0	0	0	0	0	N	N	U
AT1G19397.1	Arabidopsis_lyrata	Brassicaceae	18	A_orf	1	0	0	0	0	0	0	1	0	0	0	0	A	A	A			orf_29311(1.61364641915185e-06),orf_52380(4.8301154165209e-05),orf_52381(8.83011818397783e-06)	1.61365e-06			107(0)	0
AT1G19397.1	Brassica_rapa	Brassicaceae	18	N_cds	1	1	0	1	0	0	0	0	0	0	0	0	A	A	A							107(6.66133814775094e-16)	6.66134e-16
AT1G19397.1	Capsella_rubella	Brassicaceae	18	A_orf	1	0	0	0	0	0	0	1	0	0	0	0	A	A	A			orf_36177(0.00263930165516335)	0.0026393			107(1.26010313294955e-13)	1.2601e-13
AT1G19397.1	Eutrema_salsugineum	Brassicaceae	18	A_gen	1	1	1	1	0	0	1	1	1	0	0	0	A	A	A	XM_006416446.1(0.00301675161916282)	0.00301675	orf_1001595(0.0212220352410295)	0.021222	orf_68125(0.0285538487605175)	0.0285538	2495(0)	0
AT1G19500.1	Arabidopsis_lyrata	Brassicaceae	18	A_gen	1	1	1	1	0	0	1	1	1	0	0	0	A	A	A	XM_002893007.1(0)	0	orf_481360(0)	0	orf_10363(0)	0	2530(0)	0
AT1G19500.1	Brassica_rapa	Brassicaceae	18	A_gen	1	1	1	1	0	0	1	1	1	0	0	0	A	A	A	XM_009112027.1(0),XM_009151190.1(0)	0	orf_398313(0),orf_928670(0)	0	orf_117664(0),orf_148171(0)	0	108(0)	0
AT1G19500.1	Capsella_rubella	Brassicaceae	18	A_gen	1	1	1	1	0	0	1	1	0	0	0	0	A	A	A	XM_006303168.1(0)	0	orf_341318(0)	0			2532(0)	0
AT1G19500.1	Eutrema_salsugineum	Brassicaceae	18	A_gen	1	1	1	1	0	0	1	1	1	0	0	0	A	A	A	XM_006416436.1(0)	0	orf_438278(0)	0	orf_62440(0)	0	108(0)	0
AT1G19960.1	Arabidopsis_lyrata	Brassicaceae	18	A_gen	1	1	1	1	0	0	1	1	1	0	0	0	A	A	A	XM_002890314.1(0)	0	orf_52578(0)	0	orf_3088(0)	0	109(0)	0
AT1G19960.1	Brassica_rapa	Brassicaceae	18	A_gen	1	1	1	1	1	0	1	1	1	0	0	0	A	A	A	XM_009112000.1(0),XM_009105124.1(0)	0	orf_984704(0),orf_304585(1.1039189451445e-08),orf_959944(0)	0	orf_155986(0),orf_135669(0)	0	2531(1.33226762955019e-14)	1.33227e-14
AT1G19960.1	Capsella_rubella	Brassicaceae	18	A_orf	1	0	0	0	0	0	0	1	0	0	0	0	A	A	A			orf_5706(0),orf_5704(0)	0			109(0)	0
AT1G19960.1	Eutrema_salsugineum	Brassicaceae	18	A_orf	1	0	0	0	0	1	0	1	0	0	0	0	A	A	A			orf_989290(0)	0			2497(0)	0
AT1G20405.1	Arabidopsis_lyrata	Camelineae	19	A_gen	1	1	1	1	0	0	1	1	1	0	0	0	A	U	U	XM_002890341.1(0)	0	orf_29683(4.0566524825425e-05)	4.05665e-05	orf_3159(0)	0	110(4.60141835612049e-05)	4.60142e-05
AT1G20405.1	Brassica_rapa	Camelineae	19	U_una	0	0	0	0	1	0	0	0	0	1	1	0	A	U	U
AT1G20405.1	Capsella_rubella	Camelineae	19	U_scr	0	0	0	0	0	0	0	0	0	1	0	0	A	U	U
AT1G20405.1	Eutrema_salsugineum	Camelineae	19	U_una	0	0	0	0	0	0	0	0	0	1	1	0	A	U	U
AT1G20875.1	Arabidopsis_lyrata	Arabidopsis_thaliana	21	A_orf	1	0	0	0	0	0	0	1	0	0	0	0	A	N	A			orf_7115(0)	0			111(0)	0
AT1G20875.1	Brassica_rapa	Arabidopsis_thaliana	21	N_dna	1	0	0	0	0	0	0	0	0	0	0	0	A	N	A							2533(0.0196045593224409)	0.0196046
AT1G20875.1	Capsella_rubella	Arabidopsis_thaliana	21	N_cds	1	1	0	1	0	1	0	0	0	0	0	0	A	N	A							111(0)	0
AT1G20875.1	Eutrema_salsugineum	Arabidopsis_thaliana	21	A_orf	1	0	0	0	0	1	0	1	0	0	0	0	A	N	A			orf_989544(1.04959543012484e-06)	1.0496e-06			2499(2.62545397355929e-06)	2.62545e-06
AT1G20967.1	Arabidopsis_lyrata	Arabidopsis	20	A_gen	1	1	1	1	0	0	1	1	1	0	0	0	A	A	N	XM_002890372.1(0)	0	orf_52973(0)	0	orf_3247(0)	0	112(0)	0
AT1G20967.1	Brassica_rapa	Arabidopsis	20	N_dna	1	0	0	0	0	1	0	0	0	0	0	0	A	A	N							112(2.94663456368305e-06)	2.94663e-06
AT1G20967.1	Capsella_rubella	Arabidopsis	20	A_orf	1	0	0	0	0	1	0	1	0	0	0	0	A	A	N			orf_36645(0.00252340671521856)	0.00252341			112(0.0126877871632952)	0.0126878
AT1G20967.1	Eutrema_salsugineum	Arabidopsis	20	N_dna	1	0	0	0	0	1	0	0	0	0	0	0	A	A	N							2500(4.66293670342566e-15)	4.66294e-15
AT1G21281.1	Arabidopsis_lyrata	Arabidopsis_thaliana	21	N_dna	1	0	0	0	0	0	0	0	0	0	0	0	N	N	U							113(0)	0
AT1G21281.1	Brassica_rapa	Arabidopsis_thaliana	21	U_ind	0	0	0	0	1	1	0	0	0	0	0	0	N	N	U
AT1G21281.1	Capsella_rubella	Arabidopsis_thaliana	21	N_cds	1	1	1	1	0	1	0	0	0	1	0	0	N	N	U							113(5.44009282066327e-15)	5.44009e-15
AT1G21281.1	Eutrema_salsugineum	Arabidopsis_thaliana	21	U_scr	0	0	0	0	0	0	0	0	0	1	0	0	N	N	U
AT1G21323.1	Arabidopsis_lyrata	Brassicaceae	18	N_cds	1	1	0	0	0	0	0	0	0	0	0	0	N	U	U							114(0.000426206561351172)	0.000426207
AT1G21323.1	Brassica_rapa	Brassicaceae	18	U_ind	0	0	0	0	0	1	0	0	0	0	0	0	N	U	U
AT1G21323.1	Capsella_rubella	Brassicaceae	18	U_nm	0	0	0	0	0	0	0	0	0	0	0	0	N	U	U
AT1G21323.1	Eutrema_salsugineum	Brassicaceae	18	U_nm	0	0	0	0	0	0	0	0	0	0	0	0	N	U	U
AT1G21395.1	Arabidopsis_lyrata	Brassicaceae	18	A_gen	1	1	1	1	0	0	1	1	1	0	0	0	A	A	A	XM_002890394.1(0)	0	orf_53121(0)	0	orf_3310(0)	0	115(0)	0
AT1G21395.1	Brassica_rapa	Brassicaceae	18	A_gen	1	1	1	1	0	0	1	1	1	0	0	0	A	A	A	XM_009112511.1(3.92783583436085e-11)	3.92784e-11	orf_1015750(4.9826809345177e-12)	4.98268e-12	orf_155855(7.12057079965689e-11)	7.12057e-11	2537(1.07836426455066e-07)	1.07836e-07
AT1G21395.1	Capsella_rubella	Brassicaceae	18	A_gen	1	1	1	1	0	0	1	1	1	0	0	0	A	A	A	XM_006305960.1(0)	0	orf_36772(0)	0	orf_3820(0)	0	115(0)	0
AT1G21395.1	Eutrema_salsugineum	Brassicaceae	18	A_gen	1	1	1	1	0	1	1	1	1	0	0	0	A	A	A	XM_006416244.1(0)	0	orf_1002189(0)	0	orf_67843(0)	0	2503(6.22835116814713e-12)	6.22835e-12
AT1G21520.1	Arabidopsis_lyrata	Brassicaceae	18	A_gen	1	1	1	1	0	0	1	1	1	0	0	0	A	A	A	XM_002893125.1(0)	0	orf_457843(0)	0	orf_10712(0)	0	2538(0)	0
AT1G21520.1	Brassica_rapa	Brassicaceae	18	A_orf	0	0	0	0	0	0	0	1	0	0	0	0	A	A	A			orf_927813(1.25107835202698e-09),orf_358965(0)	0
AT1G21520.1	Capsella_rubella	Brassicaceae	18	A_orf	1	1	1	1	0	0	0	1	0	0	0	0	A	A	A			orf_325513(0)	0			2540(0)	0
AT1G21520.1	Eutrema_salsugineum	Brassicaceae	18	A_orf	1	0	0	0	0	1	0	1	0	0	0	0	A	A	A			orf_425259(0),orf_437644(5.80935299865359e-12)	0			116(0)	0
AT1G21528.1	Arabidopsis_lyrata	Brassicaceae	18	A_orf	1	0	0	0	0	0	0	1	0	0	0	0	A	A	A			orf_480577(0)	0			2539(0)	0
AT1G21528.1	Brassica_rapa	Brassicaceae	18	A_orf	1	0	0	0	0	0	0	1	0	0	0	0	A	A	A			orf_358952(0),orf_908739(0)	0			2539(1.5293050714682e-08)	1.52931e-08
AT1G21528.1	Capsella_rubella	Brassicaceae	18	A_gen	1	1	1	1	0	0	1	1	1	0	0	0	A	A	A	XM_006303692.1(0)	0	orf_325510(0)	0	orf_12133(0)	0	2541(0)	0
AT1G21528.1	Eutrema_salsugineum	Brassicaceae	18	A_gen	1	1	1	1	0	0	1	1	1	0	0	0	A	A	A	XM_006416230.1(0)	0	orf_412673(0)	0	orf_62078(0)	0	117(0)	0
AT1G21738.1	Arabidopsis_lyrata	Arabidopsis_thaliana	21	N_cds	1	1	1	1	0	0	0	0	0	0	0	0	N	N	N							2540(0)	0
AT1G21738.1	Brassica_rapa	Arabidopsis_thaliana	21	N_cds	1	1	0	1	0	0	0	0	0	0	0	0	N	N	N							2540(2.29984667182714e-05)	2.29985e-05
AT1G21738.1	Capsella_rubella	Arabidopsis_thaliana	21	N_dna	1	0	0	0	0	0	0	0	0	0	0	0	N	N	N							2542(0)	0
AT1G21738.1	Eutrema_salsugineum	Arabidopsis_thaliana	21	N_dna	1	0	0	0	0	0	0	0	0	0	0	0	N	N	N							118(0)	0
AT1G21835.1	Arabidopsis_lyrata	Brassicaceae	18	A_gen	1	1	1	1	0	0	1	1	1	0	0	0	A	A	A	XM_002890420.1(0)	0	orf_30226(0)	0	orf_3408(0)	0	119(0)	0
AT1G21835.1	Brassica_rapa	Brassicaceae	18	A_gen	0	0	0	0	1	1	1	1	1	1	0	0	A	A	A	XM_009151748.1(1.22124532708767e-15)	1.22125e-15	orf_342848(3.48054918219987e-13),orf_960349(5.03650454675153e-11),orf_286544(0)	0	orf_107683(4.88498130835069e-15)	4.88498e-15
AT1G21835.1	Capsella_rubella	Brassicaceae	18	A_gen	1	1	1	1	1	0	1	1	1	0	0	0	A	A	A	XM_006303596.1(0),XM_006303433.1(0),XM_006306178.1(0)	0	orf_6253(0),orf_6259(0),orf_36931(0)	0	orf_3920(0),orf_3925(0),orf_3927(0)	0	119(5.82867087928207e-14)	5.82867e-14
AT1G21835.1	Eutrema_salsugineum	Brassicaceae	18	A_gen	1	1	1	1	0	0	1	1	1	1	0	0	A	A	A	XM_006416196.1(0),XM_006416194.1(0)	0	orf_1014889(0),orf_1014892(0)	0	orf_67742(0),orf_67746(0)	0	2507(4.89164590800062e-05)	4.89165e-05
AT1G21864.1	Arabidopsis_lyrata	Brassicaceae	18	U_scr	0	0	0	0	0	0	0	0	0	1	0	0	U	N	A
AT1G21864.1	Brassica_rapa	Brassicaceae	18	A_gen	1	1	1	1	0	0	1	1	1	0	0	0	U	N	A	XM_009151750.1(0)	0	orf_286546(0)	0	orf_107685(0)	0	120(4.33541034294826e-07)	4.33541e-07
AT1G21864.1	Capsella_rubella	Brassicaceae	18	N_dna	1	0	0	0	0	0	0	0	0	1	0	0	U	N	A							120(1.15132984923605e-07)	1.15133e-07
AT1G21864.1	Eutrema_salsugineum	Brassicaceae	18	A_gen	0	0	0	0	0	0	1	1	1	1	0	0	U	N	A	XM_006416194.1(0)	0	orf_1014892(0)	0	orf_67742(0)	0
AT1G21866.1	Arabidopsis_lyrata	Brassicaceae	18	A_gen	1	1	1	1	0	0	1	1	1	0	0	0	A	N	A	XM_002890422.1(0)	0	orf_7534(0)	0	orf_3410(0)	0	121(0)	0
AT1G21866.1	Brassica_rapa	Brassicaceae	18	A_gen	0	0	0	0	0	0	1	1	1	1	0	0	A	N	A	XM_009151750.1(0)	0	orf_286546(0)	0	orf_107685(0)	0
AT1G21866.1	Capsella_rubella	Brassicaceae	18	N_dna	1	0	0	0	0	0	0	0	0	1	0	0	A	N	A							121(1.61112156948917e-09)	1.61112e-09
AT1G21866.1	Eutrema_salsugineum	Brassicaceae	18	A_gen	0	0	0	0	0	0	1	1	1	1	0	0	A	N	A	XM_006416194.1(0)	0	orf_1014892(0)	0	orf_67742(0)	0
AT1G21925.1	Arabidopsis_lyrata	Brassicaceae	18	A_gen	1	1	1	1	0	0	1	1	1	0	0	0	A	A	A	XM_002893149.1(0)	0	orf_480384(0)	0	orf_10790(0)	0	2544(0)	0
AT1G21925.1	Brassica_rapa	Brassicaceae	18	U_scr	0	0	0	0	0	0	0	0	0	1	0	0	A	A	A
AT1G21925.1	Capsella_rubella	Brassicaceae	18	A_gen	1	1	1	1	0	1	1	1	1	0	0	0	A	A	A	XM_006303626.1(0),XM_006304785.1(0)	0	orf_325365(0),orf_340546(0)	0	orf_12190(0),orf_12192(0)	0	2546(0)	0
AT1G21925.1	Eutrema_salsugineum	Brassicaceae	18	A_gen	0	0	0	0	0	1	1	1	1	0	0	0	A	A	A	XM_006416187.1(0)	0	orf_412537(0)	0	orf_62010(0)	0
AT1G21928.1	Arabidopsis_lyrata	Brassicaceae	18	A_gen	1	1	1	1	0	0	1	1	1	0	0	0	A	U	A	XM_002893151.1(0)	0	orf_434505(0)	0	orf_10793(0)	0	2545(0)	0
AT1G21928.1	Brassica_rapa	Brassicaceae	18	U_scr	0	0	0	0	0	0	0	0	0	1	0	0	A	U	A
AT1G21928.1	Capsella_rubella	Brassicaceae	18	U_nm	0	0	0	0	0	0	0	0	0	0	0	0	A	U	A
AT1G21928.1	Eutrema_salsugineum	Brassicaceae	18	A_gen	0	0	0	0	0	0	1	1	1	0	0	0	A	U	A	XM_006416187.1(0)	0	orf_412537(0)	0	orf_62010(0)	0
AT1G21940.1	Arabidopsis_lyrata	Brassicaceae	18	A_gen	1	1	1	1	0	0	1	1	1	0	0	0	A	A	A	XM_002893152.1(0),XM_002893152.1(0)	0	orf_434503(5.08949906663503e-05),orf_457654(0),orf_434503(5.08949906663503e-05)	0	orf_10794(0),orf_10794(0)	0	2546(0)	0
AT1G21940.1	Brassica_rapa	Brassicaceae	18	A_gen	0	0	0	0	0	0	1	1	1	1	0	0	A	A	A	XM_009147306.1(2.64022137486108e-09)	2.64022e-09	orf_257005(4.22586641235512e-08),orf_257006(1.55398094392467e-09)	1.55398e-09	orf_90406(4.65746841094017e-09)	4.65747e-09
AT1G21940.1	Capsella_rubella	Brassicaceae	18	A_gen	1	1	1	1	0	0	1	1	1	0	0	0	A	A	A	XM_006306370.1(7.4392655505795e-06),XM_006306370.1(7.4392655505795e-06),XM_006306370.1(7.4392655505795e-06),XM_006303721.1(5.98353266600959e-06)	5.98353e-06	orf_340540(0.000326453568957552),orf_340541(0.000240871113417973),orf_340540(0.000326453568957552),orf_325361(0),orf_340540(0.000326453568957552)	0	orf_12193(9.62394865444693e-06),orf_12194(1.25603598259971e-05),orf_12194(1.25603598259971e-05),orf_12194(1.25603598259971e-05)	9.62395e-06	2548(0)	0
AT1G21940.1	Eutrema_salsugineum	Brassicaceae	18	A_gen	0	0	0	0	0	0	1	1	1	0	0	0	A	A	A	XM_006416184.1(2.13929793879686e-08)	2.1393e-08	orf_412531(3.03502642617914e-06),orf_425070(1.79106081077407e-08),orf_437483(0.00122404451191505)	1.79106e-08	orf_62008(3.66483203784185e-08)	3.66483e-08
AT1G21950.1	Arabidopsis_lyrata	Brassicaceae	18	A_gen	1	1	1	1	0	0	1	1	1	0	0	0	A	A	A	XM_002893153.1(0),XM_002893153.1(0),XM_002893152.1(2.70973243843287e-11)	0	orf_480369(0),orf_480369(0)	0	orf_10794(0),orf_10795(0),orf_10795(0)	0	2547(0)	0
AT1G21950.1	Brassica_rapa	Brassicaceae	18	A_gen	0	0	0	0	0	0	1	1	1	1	0	0	A	A	A	XM_009147306.1(0)	0	orf_257005(0),orf_257006(0)	0	orf_90406(0)	0
AT1G21950.1	Capsella_rubella	Brassicaceae	18	A_orf	0	0	0	0	0	0	0	1	0	1	0	0	A	A	A			orf_325361(3.45523609723841e-11)	3.45524e-11
AT1G21950.1	Eutrema_salsugineum	Brassicaceae	18	A_gen	1	1	1	1	0	1	1	1	1	0	0	0	A	A	A	XM_006416183.1(3.56310536631099e-11),XM_006416184.1(0)	0	orf_412529(1.83462998126771e-08),orf_412531(0),orf_425070(0)	0	orf_62007(7.60476126515641e-11),orf_62008(0)	0	125(0.000411924116465401)	0.000411924
AT1G21975.1	Arabidopsis_lyrata	Arabidopsis_thaliana	21	N_dna	1	0	0	0	1	0	0	0	0	0	0	0	N	A	A							126(0.000474640685411143)	0.000474641
AT1G21975.1	Brassica_rapa	Arabidopsis_thaliana	21	A_orf	1	1	1	1	0	0	0	1	0	0	0	0	N	A	A			orf_1015867(7.10940639692126e-09)	7.10941e-09			2548(6.65640664809786e-09)	6.65641e-09
AT1G21975.1	Capsella_rubella	Arabidopsis_thaliana	21	A_orf	1	0	0	0	0	1	0	1	0	0	0	0	N	A	A			orf_36982(3.52073405797126e-05)	3.52073e-05			126(2.41016746560518e-08)	2.41017e-08
AT1G21975.1	Eutrema_salsugineum	Arabidopsis_thaliana	21	A_orf	1	0	0	0	0	0	0	1	0	0	0	0	N	A	A			orf_1014938(0)	0			2514(0)	0
AT1G22010.1	Arabidopsis_lyrata	Brassicaceae	18	A_gen	1	1	1	1	0	0	1	1	1	0	0	0	A	A	U	XM_002890438.1(0),XM_002890438.1(0),XM_002890438.1(0),XM_002890438.1(0),XM_002890437.1(0),XM_002890438.1(0)	0	orf_7631(0),orf_7631(0),orf_7631(0),orf_7631(0),orf_7631(0),orf_7626(0)	0	orf_3437(0)	0	127(0)	0
AT1G22010.1	Brassica_rapa	Brassicaceae	18	U_una	0	0	0	0	1	0	0	0	0	1	1	0	A	A	U
AT1G22010.1	Capsella_rubella	Brassicaceae	18	A_gen	1	1	1	1	1	0	1	1	1	0	0	0	A	A	U	XM_006306139.1(0),XM_006305767.1(3.24515125882385e-09)	0	orf_37000(4.4583437996959e-07),orf_21732(0)	0	orf_3947(0),orf_3949(1.49857486420046e-08)	0	127(0.0387799340691198)	0.0387799
AT1G22010.1	Eutrema_salsugineum	Brassicaceae	18	U_ind	0	0	0	0	0	1	0	0	0	0	0	0	A	A	U
AT1G22067.1	Arabidopsis_lyrata	Arabidopsis_thaliana	21	U_ind	0	0	0	0	0	1	0	0	0	0	0	0	U	U	U
AT1G22067.1	Brassica_rapa	Arabidopsis_thaliana	21	U_ind	0	0	0	0	0	1	0	0	0	1	0	0	U	U	U
AT1G22067.1	Capsella_rubella	Arabidopsis_thaliana	21	U_ind	0	0	0	0	0	1	0	0	0	0	0	0	U	U	U
AT1G22067.1	Eutrema_salsugineum	Arabidopsis_thaliana	21	U_ind	0	0	0	0	1	1	0	0	0	0	0	0	U	U	U
AT1G22090.1	Arabidopsis_lyrata	Brassicaceae	18	A_gen	1	0	0	0	0	0	1	1	1	0	0	0	A	A	U	XM_002890446.1(0),XM_002890447.1(0),XM_002890447.1(0),XM_002890446.1(0),XM_002890447.1(0),XM_002890447.1(0)	0	orf_7685(0.0172532119048362),orf_53458(0),orf_7681(0),orf_7682(1.63646873829748e-13),orf_7683(0),orf_7683(0),orf_7685(0.0172532119048362),orf_7686(9.98734428492298e-12),orf_53457(0),orf_53458(0)	0	orf_3466(0),orf_3466(0),orf_3465(0),orf_3466(0),orf_3465(0),orf_3466(0)	0	129(8.88178419700125e-16)	8.88178e-16
AT1G22090.1	Brassica_rapa	Brassicaceae	18	U_nst	0	0	0	0	1	0	0	0	0	1	0	0	A	A	U
AT1G22090.1	Capsella_rubella	Brassicaceae	18	A_orf	1	0	0	0	0	0	0	1	0	0	0	0	A	A	U			orf_37041(7.59511842307603e-09),orf_37041(7.59511842307603e-09)	7.59512e-09			129(6.21724893790088e-15)	6.21725e-15
AT1G22090.1	Eutrema_salsugineum	Brassicaceae	18	U_scr	0	0	0	0	0	0	0	0	0	1	0	0	A	A	U
AT1G22420.1	Arabidopsis_lyrata	Brassicaceae	18	A_gen	1	1	1	1	0	0	1	1	1	0	0	0	A	A	A	XM_002893179.1(0),XM_002893179.1(0)	0	orf_457486(0),orf_457486(0)	0	orf_10870(0),orf_10870(0)	0	2552(0)	0
AT1G22420.1	Brassica_rapa	Brassicaceae	18	A_gen	1	1	1	1	0	0	1	1	1	0	0	0	A	A	A	XM_009111891.1(1.3741647153509e-08),XM_009111891.1(1.3741647153509e-08)	1.37416e-08	orf_428750(0.00040780720031719),orf_397815(1.92199023363315e-09),orf_397815(1.92199023363315e-09),orf_428750(0.00040780720031719)	1.92199e-09	orf_147882(3.807927440036e-08),orf_147882(3.807927440036e-08)	3.80793e-08	130(0.00511015224749944)	0.00511015
AT1G22420.1	Capsella_rubella	Brassicaceae	18	A_gen	1	1	1	1	0	0	1	1	1	0	0	0	A	A	A	XM_006303607.1(0),XM_006303607.1(0),XM_006303607.1(0)	0	orf_325223(0),orf_325223(0),orf_325223(0)	0	orf_12267(0),orf_12267(0),orf_12267(0)	0	2554(5.02702346657502e-05)	5.02702e-05
AT1G22420.1	Eutrema_salsugineum	Brassicaceae	18	A_gen	1	1	1	1	0	0	1	1	0	0	0	0	A	A	A	XM_006416138.1(0),XM_006416138.1(0),XM_006416138.1(0)	0	orf_437359(0),orf_437359(0),orf_437359(0)	0			130(8.1797448283405e-05)	8.17974e-05
AT1G22651.1	Arabidopsis_lyrata	Arabidopsis	20	A_gen	1	1	1	1	0	0	1	1	1	0	0	0	A	A	U	XM_002890478.1(0)	0	orf_7913(0)	0	orf_3544(0)	0	131(0)	0
AT1G22651.1	Brassica_rapa	Arabidopsis	20	U_ind	0	0	0	0	0	1	0	0	0	1	0	0	A	A	U
AT1G22651.1	Capsella_rubella	Arabidopsis	20	A_orf	1	0	0	0	0	0	0	1	0	0	0	0	A	A	U			orf_21947(0.00148896621028349),orf_37198(1.15292325020278e-06)	1.15292e-06			131(1.5931700403371e-13)	1.59317e-13
AT1G22651.1	Eutrema_salsugineum	Arabidopsis	20	N_dna	1	0	0	0	0	0	0	0	0	0	0	0	A	A	U							2519(3.82504055096433e-08)	3.82504e-08
AT1G22767.1	Arabidopsis_lyrata	Arabidopsis	20	A_gen	1	1	1	1	0	0	1	1	1	0	0	0	A	N	N	XM_002893202.1(0)	0	orf_457316(0)	0	orf_10928(0)	0	2554(0)	0
AT1G22767.1	Brassica_rapa	Arabidopsis	20	N_dna	1	0	0	0	0	0	0	0	0	0	0	0	A	N	N							132(2.0075274775877e-11)	2.00753e-11
AT1G22767.1	Capsella_rubella	Arabidopsis	20	N_dna	1	0	0	0	0	0	0	0	0	0	0	0	A	N	N							2556(6.99440505513849e-15)	6.99441e-15
AT1G22767.1	Eutrema_salsugineum	Arabidopsis	20	N_dna	1	0	0	0	0	0	0	0	0	0	0	0	A	N	N							132(1.54785909589616e-06)	1.54786e-06
AT1G22885.1	Arabidopsis_lyrata	Brassicaceae	18	A_gen	1	1	1	1	0	0	1	1	1	0	0	0	A	A	A	XM_002890496.1(0)	0	orf_53771(0)	0	orf_3596(0)	0	133(0)	0
AT1G22885.1	Brassica_rapa	Brassicaceae	18	A_gen	1	1	1	1	1	0	1	0	1	0	0	0	A	A	A	XM_009117336.1(1.01576453914731e-08),XM_009117337.1(8.01621857782209e-08)	1.01576e-08			orf_179868(0),orf_179869(0)	0	2555(1.65950586605845e-11)	1.65951e-11
AT1G22885.1	Capsella_rubella	Brassicaceae	18	A_orf	1	0	0	0	0	0	0	1	0	0	0	0	A	A	A			orf_6609(3.96904731303493e-13)	3.96905e-13			133(5.32907051820075e-15)	5.32907e-15
AT1G22885.1	Eutrema_salsugineum	Brassicaceae	18	A_orf	1	0	0	0	0	0	0	1	0	0	0	0	A	A	A			orf_1002721(6.86235068769747e-10)	6.86235e-10			2521(0)	0
AT1G22885.2	Arabidopsis_lyrata	Brassicaceae	18	A_gen	1	1	1	1	0	0	1	1	1	0	0	0	A	A	A	XM_002890496.1(0)	0	orf_53771(0)	0	orf_3596(0)	0	134(0)	0
AT1G22885.2	Brassica_rapa	Brassicaceae	18	A_gen	1	1	1	1	1	0	1	0	1	0	0	0	A	A	A	XM_009117336.1(6.50605049834496e-08),XM_009117337.1(1.9952799967804e-08)	1.99528e-08			orf_179869(0),orf_179868(0)	0	2556(1.23434595877825e-11)	1.23435e-11
AT1G22885.2	Capsella_rubella	Brassicaceae	18	A_orf	1	0	0	0	0	0	0	1	0	0	0	0	A	A	A			orf_6609(2.06834549487667e-12)	2.06835e-12			134(1.06581410364015e-14)	1.06581e-14
AT1G22885.2	Eutrema_salsugineum	Brassicaceae	18	A_orf	1	0	0	0	0	0	0	1	0	0	0	0	A	A	A			orf_1002721(3.10176417883667e-09)	3.10176e-09			2522(0)	0
AT1G22890.1	Arabidopsis_lyrata	Brassicaceae	18	A_gen	1	1	1	1	0	0	1	1	1	0	0	0	A	A	A	XM_002890497.1(0),XM_002890497.1(0)	0	orf_30668(2.55351295663786e-15),orf_30668(2.55351295663786e-15)	2.55351e-15	orf_3597(0),orf_3597(0)	0	135(0)	0
AT1G22890.1	Brassica_rapa	Brassicaceae	18	A_gen	1	1	1	1	0	0	1	1	1	0	0	0	A	A	A	XM_009117336.1(1.47193992661165e-07),XM_009117337.1(5.14241208948718e-07)	1.47194e-07	orf_1038072(1.01633834681536e-09)	1.01634e-09	orf_179869(3.50119933045789e-11),orf_179868(2.0840995595961e-11)	2.0841e-11	2557(1.2825309747555e-07)	1.28253e-07
AT1G22890.1	Capsella_rubella	Brassicaceae	18	A_orf	1	1	1	1	0	0	0	1	0	0	0	0	A	A	A			orf_37280(1.08774234064413e-08)	1.08774e-08			135(5.98410210272959e-14)	5.9841e-14
AT1G22890.1	Eutrema_salsugineum	Brassicaceae	18	U_nm	0	0	0	0	0	0	0	0	0	0	0	0	A	A	A
AT1G23037.1	Arabidopsis_lyrata	Brassicaceae	18	A_orf	1	1	1	1	0	0	0	1	0	0	0	0	A	A	U			orf_8050(2.30322427796636e-11)	2.30322e-11			136(7.7715611723761e-16)	7.77156e-16
AT1G23037.1	Brassica_rapa	Brassicaceae	18	U_nm	0	0	0	0	0	0	0	0	0	0	0	0	A	A	U
AT1G23037.1	Capsella_rubella	Brassicaceae	18	A_gen	1	1	1	1	0	0	1	1	1	0	0	0	A	A	U	XM_006304499.1(0)	0	orf_37346(0)	0	orf_4167(0)	0	136(0)	0
AT1G23037.1	Eutrema_salsugineum	Brassicaceae	18	U_nm	0	0	0	0	0	0	0	0	0	0	0	0	A	A	U
AT1G23074.1	Arabidopsis_lyrata	Arabidopsis_thaliana	21	N_dna	1	0	0	0	0	0	0	0	0	0	0	0	N	A	A							137(0)	0
AT1G23074.1	Brassica_rapa	Arabidopsis_thaliana	21	A_orf	1	0	0	0	1	0	0	1	0	0	0	0	N	A	A			orf_960709(0.0190956527544759),orf_960709(0.0190956527544759)	0.0190957			2559(3.10862446895044e-15)	3.10862e-15
AT1G23074.1	Capsella_rubella	Arabidopsis_thaliana	21	A_orf	1	0	0	0	0	0	0	1	0	0	0	0	N	A	A			orf_22080(0.00059624448249318)	0.000596244			137(5.24913446042774e-13)	5.24913e-13
AT1G23074.1	Eutrema_salsugineum	Arabidopsis_thaliana	21	U_ind	0	0	0	0	0	1	0	0	0	1	0	0	N	A	A
AT1G23610.1	Arabidopsis_lyrata	Brassicaceae	18	A_gen	1	1	1	1	0	0	1	1	1	0	0	0	A	A	A	XM_002893250.1(0),XM_002893248.1(3.86635345961395e-09)	0	orf_433845(7.79685199736591e-08),orf_456982(6.08298814430697e-07),orf_479705(3.21009885340118e-10),orf_479706(0.000103841379602954)	3.2101e-10	orf_11040(8.67919247582449e-09),orf_11042(0)	0	2560(0)	0
AT1G23610.1	Brassica_rapa	Brassicaceae	18	A_gen	1	1	1	1	0	0	1	1	1	1	0	0	A	A	A	XM_009104913.1(3.06421554796543e-14),XM_009104915.1(9.83195747039645e-09),XM_009105533.1(5.74503444816798e-10),XM_009104914.1(1.18244303237702e-10)	3.06422e-14	orf_342384(5.2331600706168e-06),orf_342389(1.37716046566538e-07),orf_374571(0.00281555859149174)	1.37716e-07	orf_126709(1.65351732306362e-10),orf_126711(1.71523778513816e-08),orf_126708(8.57098503281861e-10),orf_126710(3.77475828372553e-14)	3.77476e-14	138(0)	0
AT1G23610.1	Capsella_rubella	Brassicaceae	18	A_gen	1	1	1	1	0	0	1	1	1	0	0	0	A	A	A	XM_006304353.1(2.35578223595212e-12),XM_006306400.1(0)	0	orf_309536(0.0142913673376606),orf_309538(0.000465061050744175),orf_339994(1.61538911136461e-08)	1.61539e-08	orf_12429(2.89623880433965e-12),orf_12430(0)	0	138(0.00135894751539212),2562(0)	0
AT1G23610.1	Eutrema_salsugineum	Brassicaceae	18	A_gen	1	1	1	1	0	1	1	1	1	0	0	0	A	A	A	XM_006416006.1(0),XM_006416008.1(0)	0	orf_411950(7.71158449275333e-05),orf_424464(1.12093766713173e-06)	1.12094e-06	orf_61782(0),orf_61787(0)	0	138(0)	0
AT1G23650.1	Arabidopsis_lyrata	Arabidopsis_thaliana	21	U_ind	0	0	0	0	0	1	0	0	0	0	0	0	U	U	U
AT1G23650.1	Brassica_rapa	Arabidopsis_thaliana	21	U_scr	0	0	0	0	0	0	0	0	0	1	0	0	U	U	U
AT1G23650.1	Capsella_rubella	Arabidopsis_thaliana	21	U_ind	0	0	0	0	0	1	0	0	0	0	0	0	U	U	U
AT1G23650.1	Eutrema_salsugineum	Arabidopsis_thaliana	21	U_ind	0	0	0	0	0	1	0	0	0	0	0	0	U	U	U
AT1G23680.1	Arabidopsis_lyrata	Brassicaceae	18	A_gen	1	1	1	1	0	0	1	1	1	1	0	0	A	A	A	XM_002893256.1(0)	0	orf_479690(5.49560397189452e-14),orf_433828(5.10791409169542e-12)	5.4956e-14	orf_11047(2.49746889835478e-11),orf_11048(0)	0	2562(3.16241144382445e-09)	3.16241e-09
AT1G23680.1	Brassica_rapa	Brassicaceae	18	A_gen	0	0	0	0	0	0	1	1	1	1	0	0	A	A	A	XM_009104914.1(1.63926392460212e-08),XM_009104913.1(2.54737786420378e-09)	2.54738e-09	orf_374560(6.78143988297464e-06)	6.78144e-06	orf_126709(2.92931562340115e-08),orf_126710(4.23014956396628e-09)	4.23015e-09
AT1G23680.1	Capsella_rubella	Brassicaceae	18	A_gen	1	1	1	1	0	1	1	1	1	0	0	0	A	A	A	XM_006304873.1(0),XM_006306412.1(0)	0	orf_339979(6.91890988946398e-13)	6.91891e-13	orf_12439(0),orf_12438(0)	0	2564(5.93927880210288e-08)	5.93928e-08
AT1G23680.1	Eutrema_salsugineum	Brassicaceae	18	A_gen	1	1	1	1	0	1	1	1	1	0	0	0	A	A	A	XM_006416001.1(0),XM_006416002.1(0),XM_006416003.1(0),XM_006416006.1(0)	0	orf_424449(3.49071882510543e-10),orf_424453(0),orf_411921(7.72718555808183e-11),orf_411933(1.52011736531676e-12)	0	orf_61776(0),orf_61778(0),orf_61782(0),orf_61780(0)	0	140(0)	0
AT1G23724.1	Arabidopsis_lyrata	Arabidopsis_thaliana	21	N_dna	1	0	0	0	0	0	0	0	0	0	0	0	N	U	U							141(0)	0
AT1G23724.1	Brassica_rapa	Arabidopsis_thaliana	21	U_una	0	0	0	0	0	0	0	0	0	1	1	0	N	U	U
AT1G23724.1	Capsella_rubella	Arabidopsis_thaliana	21	U_ind	0	0	0	0	0	1	0	0	0	0	0	0	N	U	U
AT1G23724.1	Eutrema_salsugineum	Arabidopsis_thaliana	21	U_ind	0	0	0	0	1	1	0	0	0	0	0	0	N	U	U
AT1G24060.1	Arabidopsis_lyrata	Brassicaceae	18	A_gen	1	1	1	1	0	0	1	1	1	0	0	0	A	A	U	XM_002893276.1(0),XM_002893273.1(0),XM_002893276.1(0),XM_002893276.1(0)	0	orf_479549(0),orf_479560(0),orf_479549(0),orf_479549(0)	0	orf_11085(0)	0	2564(5.51780843238703e-14)	5.51781e-14
AT1G24060.1	Brassica_rapa	Brassicaceae	18	U_scr	0	0	0	0	0	0	0	0	0	1	0	0	A	A	U
AT1G24060.1	Capsella_rubella	Brassicaceae	18	A_gen	1	1	1	1	0	0	1	1	1	0	0	0	A	A	U	XM_006306108.1(0),XM_006303640.1(0),XM_006306108.1(0),XM_006306108.1(0),XM_006303640.1(0)	0	orf_324773(4.89608353859694e-13),orf_339918(0.00707461533164022),orf_339918(0.00707461533164022),orf_324773(4.89608353859694e-13),orf_309454(0),orf_324773(4.89608353859694e-13)	0	orf_12477(0),orf_12476(0),orf_12476(0),orf_12476(0),orf_12477(0)	0	2566(0)	0
AT1G24060.1	Eutrema_salsugineum	Brassicaceae	18	U_nm	0	0	0	0	0	0	0	0	0	0	0	0	A	A	U
AT1G24145.1	Arabidopsis_lyrata	Brassicaceae	18	A_gen	1	0	0	0	0	0	1	1	1	0	0	0	A	A	A	XM_002890561.1(2.45067900239704e-06),XM_002890561.1(2.45067900239704e-06)	2.45068e-06	orf_54208(6.35438368590258e-11),orf_31146(2.90767410149328e-12)	2.90767e-12	orf_3774(5.54370652983138e-06),orf_3774(5.54370652983138e-06)	5.54371e-06	143(0)	0
AT1G24145.1	Brassica_rapa	Brassicaceae	18	A_orf	1	0	0	0	0	0	0	1	0	0	0	0	A	A	A			orf_1000753(0.0300029713316352),orf_985297(1.39622733374978e-08)	1.39623e-08			2565(5.06843900183185e-10)	5.06844e-10
AT1G24145.1	Capsella_rubella	Brassicaceae	18	A_gen	1	1	1	1	0	0	1	1	1	0	0	0	A	A	A	XM_006303355.1(0),XM_006304278.1(1.74544657622899e-05),XM_006303346.1(0),XM_006303347.1(4.22700763280659e-11)	0	orf_22314(6.49480469405717e-14),orf_6918(0.0129038293726309),orf_37592(2.17603712826531e-14),orf_37593(4.09291489589236e-09),orf_37587(1.35697405814206e-05)	2.17604e-14	orf_4289(0),orf_4288(0.000133071607064328),orf_4287(0),orf_4292(8.53858095339888e-11)	0	143(3.48787665416239e-12)	3.48788e-12
AT1G24145.1	Eutrema_salsugineum	Brassicaceae	18	A_gen	1	0	0	0	0	0	1	1	1	0	0	0	A	A	A	XM_006415961.1(1.00682873402924e-05)	1.00683e-05	orf_990632(0.00189292755821568),orf_990630(1.52783896645303e-10),orf_1015608(4.07118783130045e-12)	4.07119e-12	orf_67361(7.56898987930299e-10)	7.56899e-10	2531(1.72216810812031e-07)	1.72217e-07
AT1G24147.1	Arabidopsis_lyrata	Brassicaceae	18	A_gen	1	0	0	0	0	0	1	1	1	0	0	0	A	A	A	XM_002890562.1(0)	0	orf_31153(0),orf_54224(1.72793389263681e-07)	0	orf_3775(0)	0	144(3.26405569239796e-14)	3.26406e-14
AT1G24147.1	Brassica_rapa	Brassicaceae	18	U_scr	0	0	0	0	0	0	0	0	0	1	0	0	A	A	A
AT1G24147.1	Capsella_rubella	Brassicaceae	18	A_gen	1	1	1	1	0	0	1	1	1	0	0	0	A	A	A	XM_006304338.1(0)	0	orf_22320(0),orf_37598(2.02624583778288e-11)	0	orf_4293(0)	0	144(0)	0
AT1G24147.1	Eutrema_salsugineum	Brassicaceae	18	A_gen	0	0	0	0	0	0	1	1	1	0	0	0	A	A	A	XM_006415961.1(3.10862446895044e-15)	3.10862e-15	orf_990632(8.84292639113937e-13)	8.84293e-13	orf_67361(0)	0
AT1G24148.1	Arabidopsis_lyrata	Brassicaceae	18	A_gen	1	1	1	1	0	0	1	1	1	0	0	0	A	A	A	XM_002890563.1(0),XM_002890563.1(0)	0	orf_8457(1.05773714231816e-08),orf_8457(1.05773714231816e-08),orf_8458(0)	0	orf_3777(0),orf_3777(0)	0	145(0)	0
AT1G24148.1	Brassica_rapa	Brassicaceae	18	U_scr	0	0	0	0	0	0	0	0	0	1	0	0	A	A	A
AT1G24148.1	Capsella_rubella	Brassicaceae	18	A_gen	1	1	1	1	1	0	1	1	1	0	0	0	A	A	A	XM_006303355.1(1.32649300699228e-06),XM_006303347.1(0),XM_006305714.1(0.0358226204885451),XM_006303349.1(0),XM_006303349.1(0),XM_006307679.1(0.0423756109354341)	0	orf_37593(0.00922281611041798),orf_37594(6.37350041436946e-05),orf_37595(2.47912801398797e-13),orf_37600(0.00365220374196262),orf_6930(0),orf_37600(0.00365220374196262)	0	orf_4292(0),orf_4289(3.43486969756057e-06),orf_4295(0),orf_4295(0)	0	145(6.2814445644932e-08)	6.28144e-08
AT1G24148.1	Eutrema_salsugineum	Brassicaceae	18	A_gen	1	1	1	1	0	1	1	1	1	0	0	0	A	A	A	XM_006415961.1(1.89164801822628e-07)	1.89165e-07	orf_990630(0.000819382676429115),orf_990632(1.61455598446381e-05),orf_1015610(0)	0	orf_67361(0)	0	2533(7.97867327761992e-11)	7.97867e-11
AT1G24148.2	Arabidopsis_lyrata	Brassicaceae	18	A_gen	1	1	1	1	0	0	1	1	1	0	0	0	A	A	A	XM_002890563.1(0),XM_002890563.1(0)	0	orf_8458(0)	0	orf_3777(0),orf_3777(0)	0	146(0)	0
AT1G24148.2	Brassica_rapa	Brassicaceae	18	U_scr	0	0	0	0	0	0	0	0	0	1	0	0	A	A	A
AT1G24148.2	Capsella_rubella	Brassicaceae	18	A_gen	1	1	1	1	1	0	1	1	1	0	0	0	A	A	A	XM_006303347.1(1.29896093881143e-13),XM_006303349.1(0),XM_006303355.1(8.07523321061376e-05),XM_006303349.1(0)	0	orf_6930(0),orf_37593(0.00755818310250511),orf_37595(2.19384510558029e-11)	0	orf_4289(0.00019362783694632),orf_4295(0),orf_4292(2.3081536681957e-13),orf_4295(0)	0	146(2.46768339096093e-08)	2.46768e-08
AT1G24148.2	Eutrema_salsugineum	Brassicaceae	18	A_trn	1	1	1	1	0	1	0	1	1	0	0	0	A	A	A			orf_990630(0.000674321081235996),orf_1015610(0)	0	orf_67361(0)	0	2534(9.65352242587869e-11)	9.65352e-11
AT1G24388.1	Arabidopsis_lyrata	Brassicaceae	18	A_gen	1	0	0	0	0	0	1	1	1	0	0	0	A	U	U	XM_002890665.1(0)	0	orf_708683(2.1556090246122e-10),orf_32109(4.26097157557592e-10)	2.15561e-10	orf_4063(0)	0	2569(0)	0
AT1G24388.1	Brassica_rapa	Brassicaceae	18	U_scr	0	0	0	0	0	0	0	0	0	1	0	0	A	U	U
AT1G24388.1	Capsella_rubella	Brassicaceae	18	U_nm	0	0	0	0	0	0	0	0	0	0	0	0	A	U	U
AT1G24388.1	Eutrema_salsugineum	Brassicaceae	18	U_scr	0	0	0	0	0	0	0	0	0	1	0	0	A	U	U
AT1G24390.1	Arabidopsis_lyrata	Arabidopsis_thaliana	21	N_dna	1	0	0	0	0	0	0	0	0	0	0	0	N	A	U							148(0)	0
AT1G24390.1	Brassica_rapa	Arabidopsis_thaliana	21	U_nst	0	0	0	0	1	0	0	0	0	1	0	0	N	A	U
AT1G24390.1	Capsella_rubella	Arabidopsis_thaliana	21	A_gen	0	0	0	0	0	0	1	0	1	0	0	0	N	A	U	XM_006305321.1(0.0072259155147627)	0.00722592			orf_12973(0.0274998344503663)	0.0274998
AT1G24390.1	Eutrema_salsugineum	Arabidopsis_thaliana	21	N_cds	1	1	0	1	0	0	0	0	0	1	0	0	N	A	U							148(0.0128102640552782)	0.0128103
AT1G24575.1	Arabidopsis_lyrata	Brassicaceae	18	A_gen	1	1	0	1	0	0	1	1	1	0	0	0	A	A	A	XM_002890658.1(0),XM_002890658.1(0)	0	orf_32046(0)	0	orf_4043(0),orf_4043(0)	0	149(0)	0
AT1G24575.1	Brassica_rapa	Brassicaceae	18	A_gen	1	1	1	1	0	0	1	1	1	0	0	0	A	A	A	XM_009111599.1(0),XM_009115573.1(0),XM_009104795.1(0)	0	orf_945343(0),orf_1001153(0),orf_1046069(0)	0	orf_134975(0),orf_176474(0),orf_155499(0)	0	2571(0)	0
AT1G24575.1	Capsella_rubella	Brassicaceae	18	A_gen	1	1	1	1	0	0	1	1	1	0	0	0	A	A	A	XM_006303410.1(0)	0	orf_38152(0)	0	orf_4579(0)	0	149(0)	0
AT1G24575.1	Eutrema_salsugineum	Brassicaceae	18	A_gen	1	1	1	1	0	0	1	1	1	0	0	0	A	A	A	XM_006415757.1(0)	0	orf_991278(0)	0	orf_67080(0)	0	2537(0)	0
AT1G24822.1	Arabidopsis_lyrata	Arabidopsis_thaliana	21	U_ind	0	0	0	0	0	1	0	0	0	0	0	0	U	U	U
AT1G24822.1	Brassica_rapa	Arabidopsis_thaliana	21	U_scr	0	0	0	0	0	0	0	0	0	1	0	0	U	U	U
AT1G24822.1	Capsella_rubella	Arabidopsis_thaliana	21	U_ind	0	0	0	0	0	1	0	0	0	0	0	0	U	U	U
AT1G24822.1	Eutrema_salsugineum	Arabidopsis_thaliana	21	U_nm	0	0	0	0	0	0	0	0	0	0	0	0	U	U	U
AT1G24851.1	Arabidopsis_lyrata	Arabidopsis_thaliana	21	U_ind	0	0	0	0	0	1	0	0	0	0	0	0	U	U	U
AT1G24851.1	Brassica_rapa	Arabidopsis_thaliana	21	U_nst	0	0	0	0	1	0	0	0	0	1	0	0	U	U	U
AT1G24851.1	Capsella_rubella	Arabidopsis_thaliana	21	U_ind	0	0	0	0	0	1	0	0	0	0	0	0	U	U	U
AT1G24851.1	Eutrema_salsugineum	Arabidopsis_thaliana	21	U_ind	0	0	0	0	0	1	0	0	0	0	0	0	U	U	U
AT1G24880.2	Arabidopsis_lyrata	Arabidopsis_thaliana	21	U_ind	0	0	0	0	0	1	0	0	0	0	0	0	U	U	U
AT1G24880.2	Brassica_rapa	Arabidopsis_thaliana	21	U_nst	0	0	0	0	1	0	0	0	0	1	0	0	U	U	U
AT1G24880.2	Capsella_rubella	Arabidopsis_thaliana	21	U_ind	0	0	0	0	0	1	0	0	0	0	0	0	U	U	U
AT1G24880.2	Eutrema_salsugineum	Arabidopsis_thaliana	21	U_ind	0	0	0	0	0	1	0	0	0	0	0	0	U	U	U
AT1G24880.3	Arabidopsis_lyrata	Arabidopsis_thaliana	21	U_ind	0	0	0	0	0	1	0	0	0	0	0	0	U	U	U
AT1G24880.3	Brassica_rapa	Arabidopsis_thaliana	21	U_nst	0	0	0	0	1	0	0	0	0	1	0	0	U	U	U
AT1G24880.3	Capsella_rubella	Arabidopsis_thaliana	21	U_ind	0	0	0	0	0	1	0	0	0	0	0	0	U	U	U
AT1G24880.3	Eutrema_salsugineum	Arabidopsis_thaliana	21	U_nm	0	0	0	0	0	0	0	0	0	0	0	0	U	U	U
AT1G24996.1	Arabidopsis_lyrata	Arabidopsis_thaliana	21	U_ind	0	0	0	0	0	1	0	0	0	0	0	0	U	U	U
AT1G24996.1	Brassica_rapa	Arabidopsis_thaliana	21	U_scr	0	0	0	0	0	0	0	0	0	1	0	0	U	U	U
AT1G24996.1	Capsella_rubella	Arabidopsis_thaliana	21	U_ind	0	0	0	0	0	1	0	0	0	0	0	0	U	U	U
AT1G24996.1	Eutrema_salsugineum	Arabidopsis_thaliana	21	U_ind	0	0	0	0	0	1	0	0	0	0	0	0	U	U	U
AT1G25025.1	Arabidopsis_lyrata	Arabidopsis_thaliana	21	U_ind	0	0	0	0	0	1	0	0	0	0	0	0	U	U	U
AT1G25025.1	Brassica_rapa	Arabidopsis_thaliana	21	U_nst	0	0	0	0	1	0	0	0	0	1	0	0	U	U	U
AT1G25025.1	Capsella_rubella	Arabidopsis_thaliana	21	U_ind	0	0	0	0	0	1	0	0	0	0	0	0	U	U	U
AT1G25025.1	Eutrema_salsugineum	Arabidopsis_thaliana	21	U_ind	0	0	0	0	0	1	0	0	0	0	0	0	U	U	U
AT1G25097.1	Arabidopsis_lyrata	Arabidopsis_thaliana	21	U_ind	0	0	0	0	0	1	0	0	0	0	0	0	U	U	U
AT1G25097.1	Brassica_rapa	Arabidopsis_thaliana	21	U_scr	0	0	0	0	0	0	0	0	0	1	0	0	U	U	U
AT1G25097.1	Capsella_rubella	Arabidopsis_thaliana	21	U_ind	0	0	0	0	0	1	0	0	0	0	0	0	U	U	U
AT1G25097.1	Eutrema_salsugineum	Arabidopsis_thaliana	21	U_nm	0	0	0	0	0	0	0	0	0	0	0	0	U	U	U
AT1G25112.1	Arabidopsis_lyrata	Arabidopsis_thaliana	21	U_ind	0	0	0	0	0	1	0	0	0	0	0	0	U	U	U
AT1G25112.1	Brassica_rapa	Arabidopsis_thaliana	21	U_nst	0	0	0	0	1	0	0	0	0	1	0	0	U	U	U
AT1G25112.1	Capsella_rubella	Arabidopsis_thaliana	21	U_ind	0	0	0	0	0	1	0	0	0	0	0	0	U	U	U
AT1G25112.1	Eutrema_salsugineum	Arabidopsis_thaliana	21	U_ind	0	0	0	0	0	1	0	0	0	0	0	0	U	U	U
AT1G25180.1	Arabidopsis_lyrata	Arabidopsis_thaliana	21	U_ind	0	0	0	0	0	1	0	0	0	0	0	0	U	U	U
AT1G25180.1	Brassica_rapa	Arabidopsis_thaliana	21	U_nst	0	0	0	0	1	0	0	0	0	1	0	0	U	U	U
AT1G25180.1	Capsella_rubella	Arabidopsis_thaliana	21	U_ind	0	0	0	0	0	1	0	0	0	0	0	0	U	U	U
AT1G25180.1	Eutrema_salsugineum	Arabidopsis_thaliana	21	U_ind	0	0	0	0	0	1	0	0	0	0	0	0	U	U	U
AT1G26350.1	Arabidopsis_lyrata	Arabidopsis	20	A_orf	1	0	0	0	0	0	0	1	0	0	0	0	A	U	U			orf_8919(2.12903457402769e-05)	2.12903e-05			159(8.96574317010845e-08)	8.96574e-08
AT1G26350.1	Brassica_rapa	Arabidopsis	20	U_scr	0	0	0	0	0	0	0	0	0	1	0	0	A	U	U
AT1G26350.1	Capsella_rubella	Arabidopsis	20	U_nm	0	0	0	0	0	0	0	0	0	0	0	0	A	U	U
AT1G26350.1	Eutrema_salsugineum	Arabidopsis	20	U_nm	0	0	0	0	0	0	0	0	0	0	0	0	A	U	U
AT1G26710.1	Arabidopsis_lyrata	Brassicaceae	18	A_gen	1	1	1	1	0	0	1	1	1	0	0	0	A	A	A	XM_002890600.1(0),XM_002890600.1(0)	0	orf_8801(0)	0	orf_3875(0),orf_3875(0)	0	160(0)	0
AT1G26710.1	Brassica_rapa	Brassicaceae	18	U_ind	0	0	0	0	0	1	0	0	0	1	0	0	A	A	A
AT1G26710.1	Capsella_rubella	Brassicaceae	18	A_gen	1	1	1	1	0	0	1	1	1	0	0	0	A	A	A	XM_006304708.1(0)	0	orf_22518(0)	0	orf_4376(0)	0	160(0)	0
AT1G26710.1	Eutrema_salsugineum	Brassicaceae	18	A_gen	1	1	1	1	0	0	1	1	1	0	0	0	A	A	A	XM_006415887.1(0)	0	orf_1003390(0)	0	orf_67273(0)	0	2548(0)	0
AT1G26720.1	Arabidopsis_lyrata	Brassicaceae	18	A_gen	1	1	1	1	0	0	1	1	1	0	0	0	A	A	A	XM_002890599.1(0)	0	orf_31535(0)	0	orf_3874(0)	0	161(0)	0
AT1G26720.1	Brassica_rapa	Brassicaceae	18	U_ind	0	0	0	0	0	1	0	0	0	1	0	0	A	A	A
AT1G26720.1	Capsella_rubella	Brassicaceae	18	A_gen	1	1	1	1	0	0	1	1	1	0	0	0	A	A	A	XM_006304708.1(0)	0	orf_22518(0)	0	orf_4376(0)	0	161(0)	0
AT1G26720.1	Eutrema_salsugineum	Brassicaceae	18	A_gen	1	1	1	1	0	0	1	1	1	0	0	0	A	A	A	XM_006415887.1(0)	0	orf_1003390(0)	0	orf_67273(0)	0	2549(0)	0
AT1G26762.1	Arabidopsis_lyrata	Brassicaceae	18	U_scr	0	0	0	0	0	0	0	0	0	1	0	0	U	U	U
AT1G26762.1	Brassica_rapa	Brassicaceae	18	U_ind	0	0	0	0	0	1	0	0	0	1	0	0	U	U	U
AT1G26762.1	Capsella_rubella	Brassicaceae	18	U_nm	0	0	0	0	0	0	0	0	0	0	0	0	U	U	U
AT1G26762.1	Eutrema_salsugineum	Brassicaceae	18	U_ind	0	0	0	0	0	1	0	0	0	0	0	0	U	U	U
AT1G26771.1	Arabidopsis_lyrata	Arabidopsis_thaliana	21	A_orf	1	0	0	0	0	0	0	1	0	0	0	0	A	N	U			orf_31515(0.0272068239131684)	0.0272068			163(5.6115091151554e-07)	5.61151e-07
AT1G26771.1	Brassica_rapa	Arabidopsis_thaliana	21	U_una	0	0	0	0	0	0	0	0	0	1	1	0	A	N	U
AT1G26771.1	Capsella_rubella	Arabidopsis_thaliana	21	N_dna	1	0	0	0	0	1	0	0	0	0	0	0	A	N	U							163(0.00235304908454648)	0.00235305
AT1G26771.1	Eutrema_salsugineum	Arabidopsis_thaliana	21	U_ind	0	0	0	0	0	1	0	0	0	0	0	0	A	N	U
AT1G26773.1	Arabidopsis_lyrata	Arabidopsis	20	A_orf	1	0	0	0	0	0	0	1	0	0	0	0	A	N	N			orf_433317(0)	0			2586(0)	0
AT1G26773.1	Brassica_rapa	Arabidopsis	20	N_dna	1	0	0	0	0	0	0	0	0	0	0	0	A	N	N							164(0)	0
AT1G26773.1	Capsella_rubella	Arabidopsis	20	N_dna	1	0	0	0	0	0	0	0	0	0	0	0	A	N	N							2588(0)	0
AT1G26773.1	Eutrema_salsugineum	Arabidopsis	20	N_dna	1	0	0	0	0	0	0	0	0	0	0	0	A	N	N							164(0)	0
AT1G26815.1	Arabidopsis_lyrata	Brassicaceae	18	A_gen	1	0	0	0	0	0	1	1	1	0	0	0	A	A	A	XM_002890589.1(0)	0	orf_433355(1.18429276385612e-08),orf_31456(5.55111512312578e-14)	5.55112e-14	orf_3853(0)	0	165(0),2587(0)	0
AT1G26815.1	Brassica_rapa	Brassicaceae	18	A_gen	1	1	1	1	0	0	1	0	1	0	0	0	A	A	A	XM_009117166.1(0)	0			orf_179592(0)	0	2587(0)	0
AT1G26815.1	Capsella_rubella	Brassicaceae	18	A_gen	1	1	1	1	0	0	1	1	1	0	0	0	A	A	A	XM_006306357.1(0)	0	orf_339741(0)	0	orf_12627(0)	0	165(0),2589(0)	0
AT1G26815.1	Eutrema_salsugineum	Brassicaceae	18	A_gen	1	1	1	1	0	0	1	1	1	0	0	0	A	A	A	XM_006415902.1(6.5948047023312e-10),XM_006415903.1(0),XM_006415902.1(6.5948047023312e-10),XM_006415905.1(0)	0	orf_990834(0)	0	orf_67296(2.27272800579215e-09),orf_67296(2.27272800579215e-09),orf_67299(0),orf_67304(0)	0	2553(0)	0
AT1G26916.1	Arabidopsis_lyrata	Arabidopsis_thaliana	21	A_orf	1	0	0	0	0	0	0	1	0	0	0	0	A	A	U			orf_433412(5.47625356661641e-06)	5.47625e-06			2588(1.67607261403191e-10)	1.67607e-10
AT1G26916.1	Brassica_rapa	Arabidopsis_thaliana	21	U_scr	0	0	0	0	0	0	0	0	0	1	0	0	A	A	U
AT1G26916.1	Capsella_rubella	Arabidopsis_thaliana	21	A_orf	1	0	0	0	0	0	0	1	0	0	0	0	A	A	U			orf_324582(4.85522206922218e-05)	4.85522e-05			2590(3.42472050740561e-06)	3.42472e-06
AT1G26916.1	Eutrema_salsugineum	Arabidopsis_thaliana	21	U_ind	0	0	0	0	0	1	0	0	0	0	0	0	A	A	U
AT1G26921.1	Arabidopsis_lyrata	Arabidopsis_thaliana	21	U_nm	0	0	0	0	0	0	0	0	0	0	0	0	U	U	U
AT1G26921.1	Brassica_rapa	Arabidopsis_thaliana	21	U_ind	0	0	0	0	0	1	0	0	0	1	0	0	U	U	U
AT1G26921.1	Capsella_rubella	Arabidopsis_thaliana	21	U_ind	0	0	0	0	0	1	0	0	0	0	0	0	U	U	U
AT1G26921.1	Eutrema_salsugineum	Arabidopsis_thaliana	21	U_ind	0	0	0	0	0	1	0	0	0	0	0	0	U	U	U
AT1G26976.1	Arabidopsis_lyrata	Arabidopsis_thaliana	21	N_dna	1	0	0	0	0	0	0	0	0	0	0	0	N	N	U							2590(2.77200484788409e-12)	2.772e-12
AT1G26976.1	Brassica_rapa	Arabidopsis_thaliana	21	U_scr	0	0	0	0	0	0	0	0	0	1	0	0	N	N	U
AT1G26976.1	Capsella_rubella	Arabidopsis_thaliana	21	N_dna	1	0	0	0	0	0	0	0	0	0	0	0	N	N	U							2592(1.90895748874986e-07)	1.90896e-07
AT1G26976.1	Eutrema_salsugineum	Arabidopsis_thaliana	21	N_dna	1	0	0	0	0	0	0	0	0	0	0	0	N	N	U							168(4.24745474525423e-06)	4.24745e-06
AT1G27135.1	Arabidopsis_lyrata	Brassicaceae	18	A_gen	1	1	1	1	0	0	1	0	1	0	0	0	A	U	U	XM_002893308.1(4.20460831707103e-08)	4.20461e-08			orf_11170(0)	0	2591(0)	0
AT1G27135.1	Brassica_rapa	Brassicaceae	18	U_nst	0	0	0	0	1	0	0	0	0	1	0	0	A	U	U
AT1G27135.1	Capsella_rubella	Brassicaceae	18	U_ind	0	0	0	0	0	1	0	0	0	1	0	0	A	U	U
AT1G27135.1	Eutrema_salsugineum	Brassicaceae	18	U_nm	0	0	0	0	0	0	0	0	0	0	0	0	A	U	U
AT1G27213.1	Arabidopsis_lyrata	Arabidopsis_thaliana	21	N_dna	1	0	0	0	0	0	0	0	0	0	0	0	N	N	A							170(0)	0
AT1G27213.1	Brassica_rapa	Arabidopsis_thaliana	21	N_dna	1	0	0	0	0	0	0	0	0	1	0	0	N	N	A							2592(7.61279502131673e-05)	7.6128e-05
AT1G27213.1	Capsella_rubella	Arabidopsis_thaliana	21	N_dna	1	0	0	0	0	1	0	0	0	0	0	0	N	N	A							170(2.74580358450294e-12)	2.7458e-12
AT1G27213.1	Eutrema_salsugineum	Arabidopsis_thaliana	21	A_orf	1	0	0	0	0	1	0	1	0	0	0	0	N	N	A			orf_990668(0.00352834168639871)	0.00352834			2558(3.65263375101677e-14)	3.65263e-14
AT1G27490.1	Arabidopsis_lyrata	Brassicaceae	18	A_gen	1	1	1	1	0	0	1	1	0	0	0	0	A	A	U	XM_002893424.1(0),XM_002893424.1(0)	0	orf_455764(0.0422908543885402),orf_455764(0.0422908543885402)	0.0422909			2593(0)	0
AT1G27490.1	Brassica_rapa	Brassicaceae	18	N_dna	1	0	0	0	0	0	0	0	0	0	1	0	A	A	U							171(6.59662990898369e-10)	6.59663e-10
AT1G27490.1	Capsella_rubella	Brassicaceae	18	A_orf	1	1	0	1	0	0	0	1	0	0	0	0	A	A	U			orf_339149(1.72570251530946e-05)	1.7257e-05			2595(2.84672285744136e-12)	2.84672e-12
AT1G27490.1	Eutrema_salsugineum	Brassicaceae	18	U_nm	0	0	0	0	0	0	0	0	0	0	0	0	A	A	U
AT1G27550.1	Arabidopsis_lyrata	Brassicaceae	18	A_gen	0	0	0	0	0	0	1	0	1	1	0	0	A	A	U	XM_002893429.1(0)	0			orf_11533(0)	0
AT1G27550.1	Brassica_rapa	Brassicaceae	18	U_scr	0	0	0	0	0	0	0	0	0	1	0	0	A	A	U
AT1G27550.1	Capsella_rubella	Brassicaceae	18	A_gen	0	0	0	0	0	0	1	0	1	1	0	0	A	A	U	XM_006304964.1(1.58116442161571e-08)	1.58116e-08			orf_13075(8.72248124839103e-08),orf_13073(4.848521584222e-11)	4.84852e-11
AT1G27550.1	Eutrema_salsugineum	Brassicaceae	18	U_nm	0	0	0	0	0	0	0	0	0	0	0	0	A	A	U
AT1G27565.1	Arabidopsis_lyrata	Arabidopsis_thaliana	21	U_scr	0	0	0	0	0	0	0	0	0	1	0	0	U	U	U
AT1G27565.1	Brassica_rapa	Arabidopsis_thaliana	21	U_scr	0	0	0	0	0	0	0	0	0	1	0	0	U	U	U
AT1G27565.1	Capsella_rubella	Arabidopsis_thaliana	21	U_scr	0	0	0	0	0	0	0	0	0	1	0	0	U	U	U
AT1G27565.1	Eutrema_salsugineum	Arabidopsis_thaliana	21	U_nm	0	0	0	0	0	0	0	0	0	0	0	0	U	U	U
AT1G27610.1	Arabidopsis_lyrata	Arabidopsis_thaliana	21	A_gen	1	1	1	1	0	0	1	1	1	0	0	0	A	U	U	XM_002893433.1(0.0044333695591533),XM_002893433.1(0.0044333695591533)	0.00443337	orf_455705(1.68344937989673e-08),orf_455699(2.45946596422186e-11)	2.45947e-11	orf_11550(1.0825154639349e-07),orf_11550(1.0825154639349e-07),orf_11556(2.61842547644164e-10),orf_11548(0.0134403152079785),orf_11548(0.0134403152079785)	2.61843e-10	2596(0)	0
AT1G27610.1	Brassica_rapa	Arabidopsis_thaliana	21	U_ind	0	0	0	0	0	1	0	0	0	1	0	0	A	U	U
AT1G27610.1	Capsella_rubella	Arabidopsis_thaliana	21	U_nm	0	0	0	0	0	0	0	0	0	0	0	0	A	U	U
AT1G27610.1	Eutrema_salsugineum	Arabidopsis_thaliana	21	U_nm	0	0	0	0	0	0	0	0	0	0	0	0	A	U	U
AT1G27640.1	Arabidopsis_lyrata	Arabidopsis	20	A_orf	1	1	0	1	0	0	0	1	0	0	0	0	A	N	A			orf_455683(9.43689570931383e-14)	9.4369e-14			2597(0)	0
AT1G27640.1	Brassica_rapa	Arabidopsis	20	A_gen	1	1	1	1	0	1	1	1	1	0	0	0	A	N	A	XM_009104779.1(1.5864787312192e-05)	1.58648e-05	orf_373709(1.03859588329591e-06)	1.0386e-06	orf_126300(5.27731129061904e-05)	5.27731e-05	175(3.49720252756924e-14)	3.4972e-14
AT1G27640.1	Capsella_rubella	Arabidopsis	20	N_cds	1	1	0	1	0	0	0	0	0	0	0	0	A	N	A							2599(0)	0
AT1G27640.1	Eutrema_salsugineum	Arabidopsis	20	N_cds	1	1	0	1	0	1	0	0	0	0	0	0	A	N	A							175(0)	0
AT1G27710.1	Arabidopsis_lyrata	Brassicaceae	18	A_gen	1	1	1	1	0	0	1	1	1	0	0	0	A	A	A	XM_002890700.1(0)	0	orf_32348(0)	0	orf_4178(0)	0	176(0)	0
AT1G27710.1	Brassica_rapa	Brassicaceae	18	A_gen	1	1	1	1	0	0	1	1	1	0	0	0	A	A	A	XM_009115489.1(0),XM_009104707.1(0),XM_009104707.1(0),XM_009115489.1(0),XM_009115489.1(0)	0	orf_1046292(0),orf_1046292(0),orf_945556(0),orf_945556(0)	0	orf_134815(0),orf_176287(0),orf_176287(0),orf_176287(0),orf_134815(0)	0	2598(0)	0
AT1G27710.1	Capsella_rubella	Brassicaceae	18	A_orf	1	0	0	0	0	0	0	1	0	0	0	0	A	A	A			orf_38383(0)	0			176(0)	0
AT1G27710.1	Eutrema_salsugineum	Brassicaceae	18	A_orf	1	0	0	0	0	0	0	1	0	0	0	0	A	A	A			orf_1004094(0),orf_1004094(0)	0			2564(0)	0
AT1G27710.2	Arabidopsis_lyrata	Brassicaceae	18	A_gen	1	1	1	1	0	0	1	1	1	0	0	0	A	A	A	XM_002890700.1(0)	0	orf_32348(0)	0	orf_4178(0)	0	177(0)	0
AT1G27710.2	Brassica_rapa	Brassicaceae	18	A_gen	1	1	1	1	0	0	1	1	1	0	0	0	A	A	A	XM_009115489.1(0),XM_009104707.1(0),XM_009104707.1(0),XM_009115489.1(0),XM_009115489.1(0)	0	orf_1046292(0),orf_945556(0),orf_945556(0),orf_1046292(0)	0	orf_134815(0),orf_176287(0),orf_176287(0),orf_134815(0),orf_176287(0)	0	2599(0)	0
AT1G27710.2	Capsella_rubella	Brassicaceae	18	A_orf	1	0	0	0	0	0	0	1	0	0	0	0	A	A	A			orf_38383(0)	0			177(0)	0
AT1G27710.2	Eutrema_salsugineum	Brassicaceae	18	A_orf	1	0	0	0	0	0	0	1	0	0	0	0	A	A	A			orf_1004094(0),orf_1004094(0)	0			2565(0)	0
AT1G27860.1	Arabidopsis_lyrata	Brassicaceae	18	N_dna	1	0	0	0	0	0	0	0	0	0	0	0	N	A	U							2600(0)	0
AT1G27860.1	Brassica_rapa	Brassicaceae	18	U_scr	0	0	0	0	0	0	0	0	0	1	0	0	N	A	U
AT1G27860.1	Capsella_rubella	Brassicaceae	18	A_gen	1	1	1	1	0	0	1	1	1	0	0	0	N	A	U	XM_006303516.1(0)	0	orf_323938(6.81472388275317e-06),orf_323939(0)	0	orf_13118(0)	0	2602(0)	0
AT1G27860.1	Eutrema_salsugineum	Brassicaceae	18	U_nm	0	0	0	0	0	0	0	0	0	0	0	0	N	A	U
AT1G28007.1	Arabidopsis_lyrata	Arabidopsis_thaliana	21	A_orf	1	0	0	0	0	0	0	1	0	0	0	0	A	U	U			orf_9637(3.04548553042849e-09)	3.04549e-09			179(0)	0
AT1G28007.1	Brassica_rapa	Arabidopsis_thaliana	21	U_ind	0	0	0	0	0	1	0	0	0	1	0	0	A	U	U
AT1G28007.1	Capsella_rubella	Arabidopsis_thaliana	21	U_ind	0	0	0	0	0	1	0	0	0	0	0	0	A	U	U
AT1G28007.1	Eutrema_salsugineum	Arabidopsis_thaliana	21	U_ind	0	0	0	0	0	1	0	0	0	0	0	0	A	U	U
AT1G28281.1	Arabidopsis_lyrata	Arabidopsis_thaliana	21	A_orf	1	0	0	0	0	0	0	1	0	0	0	0	A	A	U			orf_32568(4.89833806294193e-07)	4.89834e-07			180(0)	0
AT1G28281.1	Brassica_rapa	Arabidopsis_thaliana	21	U_ind	0	0	0	0	0	1	0	0	0	1	0	0	A	A	U
AT1G28281.1	Capsella_rubella	Arabidopsis_thaliana	21	A_orf	1	0	0	0	0	0	0	1	0	0	0	0	A	A	U			orf_38544(1.68499909158903e-06)	1.685e-06			180(1.06509245867414e-11)	1.06509e-11
AT1G28281.1	Eutrema_salsugineum	Arabidopsis_thaliana	21	N_dna	1	0	0	0	0	1	0	0	0	0	0	0	A	A	U							2568(1.40075165466769e-07)	1.40075e-07
AT1G28304.1	Arabidopsis_lyrata	Arabidopsis	20	U_scr	0	0	0	0	0	0	0	0	0	1	0	0	U	U	U
AT1G28304.1	Brassica_rapa	Arabidopsis	20	U_ind	0	0	0	0	1	1	0	0	0	0	0	0	U	U	U
AT1G28304.1	Capsella_rubella	Arabidopsis	20	U_ind	0	0	0	0	0	1	0	0	0	0	0	0	U	U	U
AT1G28304.1	Eutrema_salsugineum	Arabidopsis	20	U_ind	0	0	0	0	0	1	0	0	0	0	0	0	U	U	U
AT1G28307.1	Arabidopsis_lyrata	Arabidopsis_thaliana	21	U_nm	0	0	0	0	0	0	0	0	0	0	0	0	U	U	U
AT1G28307.1	Brassica_rapa	Arabidopsis_thaliana	21	U_ind	0	0	0	0	1	1	0	0	0	0	0	0	U	U	U
AT1G28307.1	Capsella_rubella	Arabidopsis_thaliana	21	U_nm	0	0	0	0	0	0	0	0	0	0	0	0	U	U	U
AT1G28307.1	Eutrema_salsugineum	Arabidopsis_thaliana	21	U_ind	0	0	0	0	0	1	0	0	0	0	0	0	U	U	U
AT1G28335.1	Arabidopsis_lyrata	Brassicaceae	18	A_gen	1	0	0	0	0	0	1	0	1	0	0	0	A	A	U	XM_002890723.1(0),XM_002890723.1(0)	0			orf_4256(0),orf_4256(0)	0	183(0)	0
AT1G28335.1	Brassica_rapa	Brassicaceae	18	U_ind	0	0	0	0	1	1	0	0	0	0	0	0	A	A	U
AT1G28335.1	Capsella_rubella	Brassicaceae	18	A_gen	1	1	1	1	0	0	1	0	1	0	0	0	A	A	U	XM_006304547.1(0)	0			orf_4846(0)	0	183(1.09150006181169e-05)	1.0915e-05
AT1G28335.1	Eutrema_salsugineum	Brassicaceae	18	U_ind	0	0	0	0	0	1	0	0	0	0	0	0	A	A	U
AT1G28500.1	Arabidopsis_lyrata	Brassicaceae	18	A_gen	1	1	1	1	0	0	1	1	1	0	0	0	A	A	U	XM_002890733.1(0),XM_002890733.1(0),XM_002890733.1(0)	0	orf_32684(4.84612350248881e-13),orf_9862(0),orf_9862(0)	0	orf_4290(0),orf_4290(0),orf_4290(0)	0	184(0)	0
AT1G28500.1	Brassica_rapa	Brassicaceae	18	U_scr	0	0	0	0	0	0	0	0	0	1	0	0	A	A	U
AT1G28500.1	Capsella_rubella	Brassicaceae	18	A_gen	1	1	1	1	0	0	1	1	1	0	0	0	A	A	U	XM_006305308.1(0)	0	orf_23368(1.94411717551191e-05),orf_38643(0),orf_38644(0),orf_23370(0)	0	orf_4887(0)	0	184(0)	0
AT1G28500.1	Eutrema_salsugineum	Brassicaceae	18	U_nm	0	0	0	0	0	0	0	0	0	0	0	0	A	A	U
AT1G28630.1	Arabidopsis_lyrata	Brassicaceae	18	A_gen	1	1	1	1	0	0	1	1	1	0	0	0	A	A	A	XM_002893493.1(0),XM_002893493.1(0),XM_002893493.1(0)	0	orf_477970(1.84494752808462e-10),orf_432120(7.97979915478919e-09),orf_477970(1.84494752808462e-10),orf_477971(0),orf_455258(0),orf_477971(0)	0	orf_11710(0),orf_11708(1.06699404867072e-08),orf_11710(0),orf_11710(0),orf_11708(1.06699404867072e-08),orf_11708(1.06699404867072e-08)	0	2607(0)	0
AT1G28630.1	Brassica_rapa	Brassicaceae	18	A_gen	1	1	1	1	0	0	1	1	1	0	0	0	A	A	A	XM_009115392.1(0),XM_009115393.1(0),XM_009115390.1(0),XM_009104643.1(0),XM_009115391.1(0),XM_009115392.1(0),XM_009115393.1(0),XM_009115390.1(0),XM_009104643.1(0),XM_009115391.1(0),XM_009104643.1(0)	0	orf_357300(5.17132923403274e-05),orf_357302(3.4262592762957e-10),orf_492189(9.17698139701884e-11),orf_357302(3.4262592762957e-10)	9.17698e-11	orf_161847(0),orf_161851(0),orf_161855(0),orf_126077(0),orf_161851(0),orf_161855(0),orf_161859(0),orf_161844(0),orf_126077(0),orf_161844(0),orf_161859(0),orf_161847(0),orf_126077(0)	0	185(0.00155037781415479)	0.00155038
AT1G28630.1	Capsella_rubella	Brassicaceae	18	A_gen	1	1	1	1	0	0	1	1	1	0	0	0	A	A	A	XM_006306478.1(0)	0	orf_338783(4.07078197817157e-08),orf_338782(8.56750226319036e-09),orf_308246(9.70543201361806e-10),orf_323669(1.50975232315886e-10),orf_308247(5.29287092887465e-05)	1.50975e-10	orf_13245(0)	0	2609(0)	0
AT1G28630.1	Eutrema_salsugineum	Brassicaceae	18	A_gen	1	1	1	1	0	0	1	1	1	0	0	0	A	A	A	XM_006415572.1(0),XM_006415572.1(0)	0	orf_435480(3.0598543698801e-09),orf_410450(5.86597934426614e-06),orf_423044(1.29365347967259e-06)	3.05985e-09	orf_61091(0),orf_61091(0)	0	185(0.00284144547136156)	0.00284145
AT1G28630.2	Arabidopsis_lyrata	Brassicaceae	18	A_gen	1	1	1	1	0	0	1	1	1	0	0	0	A	A	A	XM_002893493.1(0),XM_002893493.1(0),XM_002893493.1(0)	0	orf_432120(7.10654046720549e-09),orf_455258(0),orf_477970(1.64296576343759e-10),orf_477971(0),orf_477970(1.64296576343759e-10),orf_477971(0)	0	orf_11708(9.54164203204044e-09),orf_11710(0),orf_11708(9.54164203204044e-09),orf_11710(0),orf_11708(9.54164203204044e-09),orf_11710(0)	0	2608(0)	0
AT1G28630.2	Brassica_rapa	Brassicaceae	18	A_gen	1	1	1	1	0	0	1	1	1	0	0	0	A	A	A	XM_009115393.1(0),XM_009115390.1(0),XM_009115391.1(0),XM_009115392.1(0),XM_009104643.1(0),XM_009104643.1(0),XM_009115390.1(0),XM_009104643.1(0),XM_009115393.1(0),XM_009115392.1(0),XM_009115391.1(0)	0	orf_357300(4.63745473702204e-05),orf_357302(3.07284198086677e-10),orf_492189(8.22795165333901e-11),orf_357302(3.07284198086677e-10)	8.22795e-11	orf_161844(0),orf_161859(0),orf_161851(0),orf_161851(0),orf_161855(0),orf_161859(0),orf_126077(0),orf_161855(0),orf_161847(0),orf_161847(0),orf_161844(0),orf_126077(0),orf_126077(0)	0	186(0.00143530541636627)	0.00143531
AT1G28630.2	Capsella_rubella	Brassicaceae	18	A_gen	1	1	1	1	0	0	1	1	1	0	0	0	A	A	A	XM_006306478.1(0)	0	orf_308247(4.77286859434933e-05),orf_308246(8.75198025163115e-10),orf_338783(3.67084725949596e-08),orf_323669(1.36117783711143e-10),orf_338782(7.72577557484055e-09)	1.36118e-10	orf_13245(0)	0	2610(0)	0
AT1G28630.2	Eutrema_salsugineum	Brassicaceae	18	A_gen	1	1	1	1	0	0	1	1	1	0	0	0	A	A	A	XM_006415572.1(0),XM_006415572.1(0)	0	orf_435480(2.75819367345775e-09),orf_410450(5.28771392360738e-06),orf_423044(1.16612573575203e-06)	2.75819e-09	orf_61091(0),orf_61091(0)	0	186(0.00262763824690149)	0.00262764
AT1G28630.3	Arabidopsis_lyrata	Brassicaceae	18	A_gen	1	1	1	1	0	0	1	1	1	0	0	0	A	A	A	XM_002893493.1(0),XM_002893493.1(0),XM_002893493.1(0)	0	orf_432120(7.68887686852793e-09),orf_477971(0),orf_455258(0),orf_477970(1.77366121789646e-10),orf_477970(1.77366121789646e-10),orf_477971(0)	0	orf_11708(1.04965929281775e-08),orf_11710(0),orf_11710(0),orf_11708(1.04965929281775e-08),orf_11710(0),orf_11708(1.04965929281775e-08)	0	2609(0)	0
AT1G28630.3	Brassica_rapa	Brassicaceae	18	A_gen	1	1	1	1	0	0	1	1	1	0	0	0	A	A	A	XM_009115391.1(0),XM_009104643.1(0),XM_009115392.1(0),XM_009115393.1(0),XM_009115390.1(0),XM_009115393.1(0),XM_009115391.1(0),XM_009115392.1(0),XM_009104643.1(0),XM_009115390.1(0),XM_009104643.1(0)	0	orf_357302(9.28507843944715e-07),orf_492189(8.8668272724135e-10),orf_357300(4.92966405589712e-05),orf_357302(9.28507843944715e-07)	8.86683e-10	orf_161851(0),orf_161844(0),orf_161859(0),orf_161847(0),orf_161851(0),orf_161855(0),orf_161847(0),orf_161855(0),orf_161844(0),orf_126077(0),orf_126077(0),orf_126077(0),orf_161859(0)	0	187(0.000499506492100732)	0.000499506
AT1G28630.3	Capsella_rubella	Brassicaceae	18	A_gen	1	1	1	1	0	0	1	1	1	0	0	0	A	A	A	XM_006306478.1(0)	0	orf_338782(6.47734443859349e-09),orf_338783(3.06971816854684e-08),orf_323669(1.13314024829947e-10),orf_308247(3.98026814067975e-05),orf_308246(1.4584771768078e-07)	1.13314e-10	orf_13245(0)	0	2611(0)	0
AT1G28630.3	Eutrema_salsugineum	Brassicaceae	18	A_gen	1	1	1	1	0	0	1	1	1	0	0	0	A	A	A	XM_006415572.1(0),XM_006415572.1(0)	0	orf_435480(4.00854516247051e-09),orf_410450(5.64645692202603e-06),orf_423044(0.000287213083264293)	4.00855e-09	orf_61091(0),orf_61091(0)	0	187(0.00214499001458146)	0.00214499
AT1G28630.4	Arabidopsis_lyrata	Brassicaceae	18	A_gen	1	1	1	1	0	0	1	1	1	0	0	0	A	A	A	XM_002893493.1(0),XM_002893493.1(0),XM_002893493.1(0),XM_002893493.1(0)	0	orf_477971(0),orf_477970(8.03094479806532e-10),orf_477970(8.03094479806532e-10),orf_455258(0),orf_477973(0),orf_477975(0.000524686032171706),orf_477971(0),orf_477975(0.000524686032171706),orf_455259(0.00580546432300688)	0	orf_11710(0),orf_11710(0),orf_11710(0),orf_11710(0)	0	2610(0)	0
AT1G28630.4	Brassica_rapa	Brassicaceae	18	A_gen	1	1	1	1	0	0	1	1	1	0	0	0	A	A	A	XM_009115391.1(0),XM_009115392.1(0),XM_009115393.1(0),XM_009115390.1(0),XM_009104643.1(0),XM_009115391.1(0),XM_009115392.1(0),XM_009115393.1(0),XM_009115390.1(0),XM_009104643.1(0),XM_009115391.1(0),XM_009115392.1(0),XM_009115393.1(0),XM_009115390.1(0),XM_009104643.1(0),XM_009104643.1(0)	0	orf_492189(3.44760109349806e-10),orf_341279(7.67164110015983e-14),orf_357302(2.51049570021422e-09),orf_357300(0.000196921615548185),orf_492190(3.54996758655801e-08),orf_341279(7.67164110015983e-14),orf_357302(2.51049570021422e-09)	7.67164e-14	orf_161851(0),orf_161851(0),orf_161851(0),orf_161847(0),orf_161859(0),orf_161844(0),orf_161844(0),orf_161847(0),orf_161855(0),orf_161855(0),orf_161859(0),orf_161855(0),orf_161859(0),orf_126077(0),orf_126077(0),orf_126077(0),orf_126077(0),orf_161847(0),orf_161844(0)	0	188(0.000135123211888688)	0.000135123
AT1G28630.4	Capsella_rubella	Brassicaceae	18	A_gen	1	0	0	0	0	0	1	1	1	0	0	0	A	A	A	XM_006306478.1(0)	0	orf_323669(1.02520725242528e-09),orf_308246(1.24039064575143e-08),orf_323674(0.0393039250481202),orf_338782(5.88242476950995e-08),orf_338783(2.79787268131493e-07),orf_323674(0.0393039250481202),orf_323675(1.61478453674091e-05),orf_323674(0.0393039250481202)	1.02521e-09	orf_13245(0)	0	2612(0.000135123211888688)	0.000135123
AT1G28630.4	Eutrema_salsugineum	Brassicaceae	18	A_gen	1	1	1	1	0	0	1	1	1	0	0	0	A	A	A	XM_006415572.1(0),XM_006415572.1(0)	0	orf_423044(1.29828878987492e-05),orf_435480(1.66886031660596e-08)	1.66886e-08	orf_61091(0),orf_61091(0)	0	188(0.000135123211888688)	0.000135123
AT1G28630.5	Arabidopsis_lyrata	Brassicaceae	18	A_gen	1	1	1	1	0	0	1	1	1	0	0	0	A	A	A	XM_002893493.1(0),XM_002893493.1(0),XM_002893493.1(0)	0	orf_455258(0),orf_432120(5.83104409201951e-09)	0	orf_11710(0),orf_11710(0),orf_11710(0),orf_11708(9.10666830833406e-09),orf_11708(9.10666830833406e-09),orf_11708(9.10666830833406e-09)	0	2611(0)	0
AT1G28630.5	Brassica_rapa	Brassicaceae	18	A_gen	1	1	1	1	0	0	1	1	1	0	0	0	A	A	A	XM_009115390.1(0),XM_009115392.1(0),XM_009104643.1(0),XM_009115390.1(0),XM_009115391.1(0),XM_009115393.1(0),XM_009115391.1(0),XM_009104643.1(0),XM_009115393.1(0),XM_009104643.1(0),XM_009115392.1(0)	0	orf_357302(2.93615132207492e-10),orf_492189(7.80249198584215e-11),orf_357300(4.44241829078429e-05),orf_357302(2.93615132207492e-10)	7.80249e-11	orf_161844(0),orf_161859(0),orf_126077(0),orf_161851(0),orf_161847(0),orf_161855(0),orf_161859(0),orf_161851(0),orf_126077(0),orf_161847(0),orf_161855(0),orf_126077(0),orf_161844(0)	0	189(0.00147319747103292)	0.0014732
AT1G28630.5	Capsella_rubella	Brassicaceae	18	A_gen	1	1	1	1	0	0	1	1	1	0	0	0	A	A	A	XM_006306478.1(0)	0	orf_308246(8.01329003152773e-10),orf_308247(4.40305725073475e-05),orf_323669(5.46751532937151e-12)	5.46752e-12	orf_13245(0)	0	2613(0)	0
AT1G28630.5	Eutrema_salsugineum	Brassicaceae	18	A_gen	1	1	0	0	0	0	1	1	1	0	0	0	A	A	A	XM_006415572.1(0),XM_006415572.1(0)	0	orf_410450(5.08901874873846e-06),orf_435480(2.64126054361213e-09),orf_423044(1.12229239235262e-06)	2.64126e-09	orf_61091(0),orf_61091(0)	0	189(0.0271050406875878)	0.027105
AT1G28815.1	Arabidopsis_lyrata	Brassicaceae	18	A_gen	1	1	1	1	0	0	1	1	1	0	0	0	A	A	A	XM_002890738.1(0)	0	orf_32744(0),orf_55729(0)	0	orf_4301(0)	0	190(0)	0
AT1G28815.1	Brassica_rapa	Brassicaceae	18	A_gen	1	1	1	1	0	0	1	1	1	0	0	0	A	A	A	XM_009115387.1(0),XM_009111447.1(0),XM_009115387.1(0)	0	orf_1017014(6.72262245871025e-12),orf_1099377(0),orf_1099376(1.29838362283863e-11),orf_986039(0)	0	orf_176071(0),orf_155225(0),orf_176071(0)	0	2612(4.24045842883913e-08)	4.24046e-08
AT1G28815.1	Capsella_rubella	Brassicaceae	18	A_gen	1	1	1	1	0	0	1	1	1	0	0	0	A	A	A	XM_006305804.1(0)	0	orf_23428(0),orf_38689(0)	0	orf_4914(0)	0	190(0)	0
AT1G28815.1	Eutrema_salsugineum	Brassicaceae	18	A_gen	1	1	1	1	0	0	1	1	1	0	0	0	A	A	A	XM_006415564.1(0)	0	orf_1004487(1.16573417585641e-13)	1.16573e-13	orf_66726(0)	0	2578(0)	0
AT1G29041.1	Arabidopsis_lyrata	Brassicaceae	18	A_gen	1	1	1	1	0	0	1	1	1	0	0	0	A	A	A	XM_002890742.1(0)	0	orf_55758(0)	0	orf_4307(0)	0	191(0)	0
AT1G29041.1	Brassica_rapa	Brassicaceae	18	A_gen	1	1	1	1	0	0	1	1	1	0	0	0	A	A	A	XM_009104637.1(0)	0	orf_945854(0)	0	orf_134709(0)	0	2613(7.37088168278888e-11)	7.37088e-11
AT1G29041.1	Capsella_rubella	Brassicaceae	18	A_gen	1	1	1	1	0	0	1	1	1	0	0	0	A	A	A	XM_006306080.1(0)	0	orf_23446(0)	0	orf_4922(0)	0	191(0)	0
AT1G29041.1	Eutrema_salsugineum	Brassicaceae	18	A_gen	1	1	1	1	0	1	1	1	1	0	0	0	A	A	A	XM_006415554.1(0)	0	orf_1016974(0)	0	orf_66719(0)	0	2579(0)	0
AT1G29179.1	Arabidopsis_lyrata	Brassicaceae	18	A_gen	1	1	0	1	0	0	1	1	1	0	0	0	A	U	U	XM_002890749.1(0),XM_002890749.1(0)	0	orf_10011(0),orf_10011(0)	0	orf_4322(0),orf_4322(0)	0	192(0),2614(0.00454372099172395)	0
AT1G29179.1	Brassica_rapa	Brassicaceae	18	U_scr	0	0	0	0	0	0	0	0	0	1	0	0	A	U	U
AT1G29179.1	Capsella_rubella	Brassicaceae	18	U_nm	0	0	0	0	0	0	0	0	0	0	0	0	A	U	U
AT1G29179.1	Eutrema_salsugineum	Brassicaceae	18	U_ind	0	0	0	0	0	1	0	0	0	0	0	0	A	U	U
AT1G29355.1	Arabidopsis_lyrata	Arabidopsis	20	U_nm	0	0	0	0	0	0	0	0	0	0	0	0	U	U	U
AT1G29355.1	Brassica_rapa	Arabidopsis	20	U_una	0	0	0	0	1	0	0	0	0	1	1	0	U	U	U
AT1G29355.1	Capsella_rubella	Arabidopsis	20	U_nm	0	0	0	0	0	0	0	0	0	0	0	0	U	U	U
AT1G29355.1	Eutrema_salsugineum	Arabidopsis	20	U_scr	0	0	0	0	0	0	0	0	0	1	0	0	U	U	U
AT1G29418.1	Arabidopsis_lyrata	Arabidopsis_thaliana	21	N_dna	1	0	0	0	0	0	0	0	0	0	0	0	N	A	U							194(0)	0
AT1G29418.1	Brassica_rapa	Arabidopsis_thaliana	21	U_ind	0	0	0	0	0	1	0	0	0	0	0	0	N	A	U
AT1G29418.1	Capsella_rubella	Arabidopsis_thaliana	21	A_gen	1	1	1	1	0	0	1	0	1	0	0	0	N	A	U	XM_006306000.1(1.99703141323671e-06)	1.99703e-06			orf_4979(8.3568040141202e-06)	8.3568e-06	194(0)	0
AT1G29418.1	Eutrema_salsugineum	Arabidopsis_thaliana	21	N_dna	1	0	0	0	0	0	0	0	0	1	0	0	N	A	U							2582(2.6798563368402e-12)	2.67986e-12
AT1G29465.1	Arabidopsis_lyrata	Arabidopsis_thaliana	21	N_dna	1	0	0	0	0	0	0	0	0	0	0	0	N	U	U							195(3.28626015289046e-14)	3.28626e-14
AT1G29465.1	Brassica_rapa	Arabidopsis_thaliana	21	U_una	0	0	0	0	0	0	0	0	0	1	1	0	N	U	U
AT1G29465.1	Capsella_rubella	Arabidopsis_thaliana	21	U_scr	0	0	0	0	0	0	0	0	0	1	0	0	N	U	U
AT1G29465.1	Eutrema_salsugineum	Arabidopsis_thaliana	21	U_scr	0	0	0	0	0	0	0	0	0	1	0	0	N	U	U
AT1G29480.1	Arabidopsis_lyrata	Brassicaceae	18	A_gen	1	1	1	1	0	0	1	1	1	0	0	0	A	A	U	XM_002890766.1(0),XM_002890766.1(0),XM_002890766.1(0),XM_002890764.1(0),XM_002890764.1(0)	0	orf_55922(3.82420761724234e-11),orf_55923(0),orf_55923(0),orf_10146(8.85180817533637e-13),orf_32979(0)	0	orf_4365(0),orf_4359(0),orf_4365(0),orf_4365(0),orf_4359(0)	0	196(0)	0
AT1G29480.1	Brassica_rapa	Brassicaceae	18	U_una	0	0	0	0	0	0	0	0	0	1	1	0	A	A	U
AT1G29480.1	Capsella_rubella	Brassicaceae	18	A_gen	1	1	1	1	0	0	1	1	1	0	0	0	A	A	U	XM_006306228.1(0),XM_006306228.1(0)	0	orf_8236(4.18072180208284e-07),orf_38853(0)	0	orf_4980(0),orf_4980(0)	0	196(7.88343047952722e-06)	7.88343e-06
AT1G29480.1	Eutrema_salsugineum	Brassicaceae	18	U_nm	0	0	0	0	0	0	0	0	0	0	0	0	A	A	U
AT1G29540.1	Arabidopsis_lyrata	Brassicaceae	18	A_gen	1	1	1	1	0	0	1	1	1	0	0	0	A	A	A	XM_002890769.1(0)	0	orf_10151(0)	0	orf_4368(0)	0	197(0)	0
AT1G29540.1	Brassica_rapa	Brassicaceae	18	A_gen	1	1	1	1	0	0	1	1	1	0	0	0	A	A	A	XM_009104599.1(0)	0	orf_962095(0)	0	orf_134647(0)	0	2619(0)	0
AT1G29540.1	Capsella_rubella	Brassicaceae	18	A_gen	1	1	1	1	0	0	1	1	1	0	0	0	A	A	A	XM_006304373.1(0)	0	orf_38862(0)	0	orf_4989(0)	0	197(0)	0
AT1G29540.1	Eutrema_salsugineum	Brassicaceae	18	A_gen	1	1	1	1	0	0	1	1	1	0	0	0	A	A	A	XM_006415501.1(0)	0	orf_992064(0)	0	orf_66649(0)	0	2585(0)	0
AT1G29620.1	Arabidopsis_lyrata	Brassicaceae	18	U_scr	0	0	0	0	0	0	0	0	0	1	0	0	U	U	U
AT1G29620.1	Brassica_rapa	Brassicaceae	18	U_scr	0	0	0	0	0	0	0	0	0	1	0	0	U	U	U
AT1G29620.1	Capsella_rubella	Brassicaceae	18	U_nm	0	0	0	0	0	0	0	0	0	0	0	0	U	U	U
AT1G29620.1	Eutrema_salsugineum	Brassicaceae	18	U_scr	0	0	0	0	0	0	0	0	0	1	0	0	U	U	U
AT1G29952.1	Arabidopsis_lyrata	Arabidopsis_thaliana	21	N_cds	1	1	1	1	0	0	0	0	0	0	0	0	N	N	N							199(0)	0
AT1G29952.1	Brassica_rapa	Arabidopsis_thaliana	21	N_cds	1	1	1	1	1	0	0	0	0	0	0	0	N	N	N							2621(0)	0
AT1G29952.1	Capsella_rubella	Arabidopsis_thaliana	21	N_cds	1	1	1	1	0	0	0	0	0	0	0	0	N	N	N							199(0)	0
AT1G29952.1	Eutrema_salsugineum	Arabidopsis_thaliana	21	N_cds	1	1	1	1	0	0	0	0	0	0	0	0	N	N	N							2587(0)	0
AT1G30016.1	Arabidopsis_lyrata	Arabidopsis_thaliana	21	A_orf	1	0	0	0	0	0	0	1	0	0	0	0	A	N	U			orf_454854(0.00408944315067372)	0.00408944			2622(0)	0
AT1G30016.1	Brassica_rapa	Arabidopsis_thaliana	21	U_scr	0	0	0	0	0	0	0	0	0	1	0	0	A	N	U
AT1G30016.1	Capsella_rubella	Arabidopsis_thaliana	21	N_dna	1	0	0	0	0	0	0	0	0	0	0	0	A	N	U							2624(0.00749002646460362)	0.00749003
AT1G30016.1	Eutrema_salsugineum	Arabidopsis_thaliana	21	N_dna	1	0	0	0	0	1	0	0	0	0	0	0	A	N	U							200(0.0044680508430025)	0.00446805
AT1G30250.1	Arabidopsis_lyrata	Brassicaceae	18	A_gen	1	1	1	1	0	0	1	1	1	0	0	0	A	A	A	XM_002893563.1(0)	0	orf_431565(0)	0	orf_11904(0)	0	2623(0)	0
AT1G30250.1	Brassica_rapa	Brassicaceae	18	A_gen	1	1	1	1	0	1	1	1	1	0	0	0	A	A	A	XM_009111355.1(0)	0	orf_472965(0),orf_427484(0)	0	orf_146980(0)	0	201(0)	0
AT1G30250.1	Capsella_rubella	Brassicaceae	18	A_gen	1	1	1	1	0	0	1	1	1	0	0	0	A	A	A	XM_006303417.1(0)	0	orf_323203(0)	0	orf_13502(0)	0	2625(0)	0
AT1G30250.1	Eutrema_salsugineum	Brassicaceae	18	A_gen	1	0	0	0	0	0	1	1	1	0	0	0	A	A	A	XM_006415434.1(0)	0	orf_422508(1.17483026684795e-06),orf_434932(9.67548794317263e-06),orf_434934(0)	0	orf_60895(0)	0	201(0.000205557404979739),2589(4.20430838365959e-06)	4.20431e-06
AT1G30757.1	Arabidopsis_lyrata	Arabidopsis_thaliana	21	N_dna	1	0	0	0	0	0	0	0	0	0	0	0	N	N	U							202(0)	0
AT1G30757.1	Brassica_rapa	Arabidopsis_thaliana	21	U_ind	0	0	0	0	1	1	0	0	0	0	0	0	N	N	U
AT1G30757.1	Capsella_rubella	Arabidopsis_thaliana	21	N_dna	1	0	0	0	0	0	0	0	0	0	0	0	N	N	U							202(2.33146835171283e-15)	2.33147e-15
AT1G30757.1	Eutrema_salsugineum	Arabidopsis_thaliana	21	N_dna	1	0	0	0	0	0	0	0	0	0	0	0	N	N	U							2590(0.00283577102264898)	0.00283577
AT1G30795.1	Arabidopsis_lyrata	Brassicaceae	18	A_gen	1	1	1	1	0	1	1	1	1	0	0	0	A	N	A	XM_002890853.1(0)	0	orf_33651(0)	0	orf_4621(0)	0	203(0)	0
AT1G30795.1	Brassica_rapa	Brassicaceae	18	U_scr	0	0	0	0	0	0	0	0	0	1	0	0	A	N	A
AT1G30795.1	Capsella_rubella	Brassicaceae	18	N_dna	1	0	0	0	1	1	0	0	0	0	0	0	A	N	A							203(4.33141996669661e-06)	4.33142e-06
AT1G30795.1	Eutrema_salsugineum	Brassicaceae	18	A_gen	1	1	1	1	0	1	1	1	1	0	0	0	A	N	A	XM_006415360.1(0)	0	orf_1005381(0)	0	orf_66370(0)	0	2591(0)	0
AT1G30972.1	Arabidopsis_lyrata	Brassicaceae	18	A_gen	1	1	1	1	0	0	1	1	1	0	0	0	A	A	A	XM_002890873.1(0)	0	orf_56728(0)	0	orf_4660(0)	0	204(0)	0
AT1G30972.1	Brassica_rapa	Brassicaceae	18	A_trn	0	0	0	0	1	0	0	1	1	1	0	0	A	A	A			orf_1093065(0)	0	orf_178791(0)	0
AT1G30972.1	Capsella_rubella	Brassicaceae	18	A_orf	1	0	0	0	0	0	0	1	0	0	0	0	A	A	A			orf_24116(0)	0			204(0)	0
AT1G30972.1	Eutrema_salsugineum	Brassicaceae	18	U_nm	0	0	0	0	0	0	0	0	0	0	0	0	A	A	A
AT1G30972.2	Arabidopsis_lyrata	Brassicaceae	18	A_gen	1	1	1	1	0	0	1	1	1	0	0	0	A	A	A	XM_002890873.1(0)	0	orf_56728(0)	0	orf_4660(0)	0	205(0)	0
AT1G30972.2	Brassica_rapa	Brassicaceae	18	A_trn	1	0	0	0	1	0	0	1	1	1	0	0	A	A	A			orf_1093065(0)	0	orf_178791(0)	0	2627(0.0464463122809571)	0.0464463
AT1G30972.2	Capsella_rubella	Brassicaceae	18	A_orf	1	0	0	0	0	0	0	1	0	0	0	0	A	A	A			orf_24116(0)	0			205(0)	0
AT1G30972.2	Eutrema_salsugineum	Brassicaceae	18	U_nm	0	0	0	0	0	0	0	0	0	0	0	0	A	A	A
AT1G30974.1	Arabidopsis_lyrata	Brassicaceae	18	U_scr	0	0	0	0	0	0	0	0	0	1	0	0	U	U	A
AT1G30974.1	Brassica_rapa	Brassicaceae	18	A_gen	1	1	1	1	0	0	1	1	1	0	0	0	U	U	A	XM_009104428.1(0)	0	orf_978659(0)	0	orf_134420(0)	0	2628(1.06512567654704e-08)	1.06513e-08
AT1G30974.1	Capsella_rubella	Brassicaceae	18	U_nm	0	0	0	0	0	0	0	0	0	0	0	0	U	U	A
AT1G30974.1	Eutrema_salsugineum	Brassicaceae	18	U_nm	0	0	0	0	0	0	0	0	0	0	0	0	U	U	A
AT1G30974.2	Arabidopsis_lyrata	Brassicaceae	18	U_scr	0	0	0	0	0	0	0	0	0	1	0	0	U	U	A
AT1G30974.2	Brassica_rapa	Brassicaceae	18	A_gen	1	1	1	1	0	0	1	1	1	0	0	0	U	U	A	XM_009104428.1(0)	0	orf_978659(0)	0	orf_134420(0)	0	207(0.00332416543547542),2629(2.43677673594789e-08)	2.43678e-08
AT1G30974.2	Capsella_rubella	Brassicaceae	18	U_nm	0	0	0	0	0	0	0	0	0	0	0	0	U	U	A
AT1G30974.2	Eutrema_salsugineum	Brassicaceae	18	U_nm	0	0	0	0	0	0	0	0	0	0	0	0	U	U	A
AT1G31163.1	Arabidopsis_lyrata	Brassicaceae	18	A_gen	1	1	0	0	0	0	1	1	1	0	0	0	A	U	U	XM_002893610.1(1.53301371597081e-10)	1.53301e-10	orf_454258(7.1750339003529e-10),orf_431142(2.21384048870732e-08)	7.17503e-10	orf_12025(4.63356020219408e-10)	4.63356e-10	2630(1.16049392318018e-11)	1.16049e-11
AT1G31163.1	Brassica_rapa	Brassicaceae	18	U_scr	0	0	0	0	0	0	0	0	0	1	0	0	A	U	U
AT1G31163.1	Capsella_rubella	Brassicaceae	18	U_nm	0	0	0	0	0	0	0	0	0	0	0	0	A	U	U
AT1G31163.1	Eutrema_salsugineum	Brassicaceae	18	U_nm	0	0	0	0	0	0	0	0	0	0	0	0	A	U	U
AT1G31270.1	Arabidopsis_lyrata	Arabidopsis_thaliana	21	N_dna	1	0	0	0	0	0	0	0	0	0	0	0	N	U	U							209(9.56757801047203e-05)	9.56758e-05
AT1G31270.1	Brassica_rapa	Arabidopsis_thaliana	21	U_nst	0	0	0	0	1	0	0	0	0	1	0	0	N	U	U
AT1G31270.1	Capsella_rubella	Arabidopsis_thaliana	21	U_ind	0	0	0	0	0	1	0	0	0	0	0	0	N	U	U
AT1G31270.1	Eutrema_salsugineum	Arabidopsis_thaliana	21	U_scr	0	0	0	0	0	0	0	0	0	1	0	0	N	U	U
AT1G31319.1	Arabidopsis_lyrata	Arabidopsis_thaliana	21	U_ind	0	0	0	0	0	1	0	0	0	0	0	0	U	U	U
AT1G31319.1	Brassica_rapa	Arabidopsis_thaliana	21	U_ind	0	0	0	0	0	1	0	0	0	0	0	0	U	U	U
AT1G31319.1	Capsella_rubella	Arabidopsis_thaliana	21	U_ind	0	0	0	0	0	1	0	0	0	0	0	0	U	U	U
AT1G31319.1	Eutrema_salsugineum	Arabidopsis_thaliana	21	U_ind	0	0	0	0	0	1	0	0	0	1	0	0	U	U	U
AT1G31520.1	Arabidopsis_lyrata	Arabidopsis_thaliana	21	U_ind	0	0	0	0	0	1	0	0	0	0	0	0	U	U	U
AT1G31520.1	Brassica_rapa	Arabidopsis_thaliana	21	U_una	0	0	0	0	0	0	0	0	0	1	1	0	U	U	U
AT1G31520.1	Capsella_rubella	Arabidopsis_thaliana	21	U_ind	0	0	0	0	0	1	0	0	0	0	0	0	U	U	U
AT1G31520.1	Eutrema_salsugineum	Arabidopsis_thaliana	21	U_scr	0	0	0	0	0	0	0	0	0	1	0	0	U	U	U
AT1G31580.1	Arabidopsis_lyrata	Brassicaceae	18	A_gen	1	1	1	1	0	1	1	1	1	0	0	0	A	U	U	XM_002893795.1(0)	0	orf_452313(0),orf_452316(0)	0	orf_12497(0)	0	2634(0)	0
AT1G31580.1	Brassica_rapa	Brassicaceae	18	U_una	0	0	0	0	0	0	0	0	0	1	1	0	A	U	U
AT1G31580.1	Capsella_rubella	Brassicaceae	18	U_ind	0	0	0	0	1	1	0	0	0	0	0	0	A	U	U
AT1G31580.1	Eutrema_salsugineum	Brassicaceae	18	U_scr	0	0	0	0	0	0	0	0	0	1	0	0	A	U	U
AT1G31620.1	Arabidopsis_lyrata	Brassicaceae	18	A_gen	1	1	1	1	0	0	1	1	1	0	0	0	A	A	U	XM_002893793.1(0)	0	orf_429263(0)	0	orf_12493(2.55351295663786e-15)	2.55351e-15	2635(0)	0
AT1G31620.1	Brassica_rapa	Brassicaceae	18	U_ind	0	0	0	0	1	1	0	0	0	0	0	0	A	A	U
AT1G31620.1	Capsella_rubella	Brassicaceae	18	A_gen	0	0	0	0	0	0	1	1	0	0	0	0	A	A	U	XM_006306493.1(2.25881313653531e-10),XM_006306493.1(2.25881313653531e-10)	2.25881e-10	orf_43769(4.37694080979156e-09),orf_43769(4.37694080979156e-09)	4.37694e-09
AT1G31620.1	Eutrema_salsugineum	Brassicaceae	18	U_nm	0	0	0	0	0	0	0	0	0	0	0	0	A	A	U
AT1G31772.1	Arabidopsis_lyrata	Arabidopsis_thaliana	21	A_orf	1	0	0	0	0	0	0	1	0	0	0	0	A	A	A			orf_11129(0.000477819189822704),orf_56905(3.53839180178284e-12),orf_11130(0),orf_11130(0),orf_56905(3.53839180178284e-12),orf_11129(0.000477819189822704)	0			214(0)	0
AT1G31772.1	Brassica_rapa	Arabidopsis_thaliana	21	A_gen	1	0	0	0	0	0	1	1	1	0	0	0	A	A	A	XM_009116845.1(0)	0	orf_1093386(0.0294171715163185),orf_1066765(0)	0	orf_178692(0)	0	2636(1.11022302462516e-15)	1.11022e-15
AT1G31772.1	Capsella_rubella	Arabidopsis_thaliana	21	A_orf	1	0	0	0	0	0	0	1	0	0	0	0	A	A	A			orf_9060(3.7998133714523e-05),orf_39599(1.74100733829619e-11)	1.74101e-11			214(0)	0
AT1G31772.1	Eutrema_salsugineum	Arabidopsis_thaliana	21	A_orf	1	0	0	0	0	0	0	1	0	0	0	0	A	A	A			orf_993264(2.39117925460164e-09)	2.39118e-09			2602(0)	0
AT1G31835.1	Arabidopsis_lyrata	Brassicaceae	18	A_orf	1	0	0	0	0	0	0	1	0	0	0	0	A	A	A			orf_430867(1.33745766350835e-07)	1.33746e-07			2637(0)	0
AT1G31835.1	Brassica_rapa	Brassicaceae	18	A_orf	1	0	0	0	0	0	0	1	0	0	0	0	A	A	A			orf_471998(1.6771698163609e-07),orf_471998(1.6771698163609e-07),orf_471998(1.6771698163609e-07)	1.67717e-07			215(0)	0
AT1G31835.1	Capsella_rubella	Brassicaceae	18	A_orf	1	0	0	0	0	0	0	1	0	0	0	0	A	A	A			orf_322652(1.28795799025916e-07),orf_322652(1.28795799025916e-07)	1.28796e-07			215(0.0391554437503099),2639(0)	0
AT1G31835.1	Eutrema_salsugineum	Brassicaceae	18	N_dna	1	0	0	0	0	1	0	0	0	0	0	0	A	A	A							215(0)	0
AT1G31875.1	Arabidopsis_lyrata	Brassicaceae	18	N_dna	1	0	0	0	0	0	0	0	0	0	0	0	N	N	A							2638(0)	0
AT1G31875.1	Brassica_rapa	Brassicaceae	18	A_orf	1	0	0	0	0	0	0	1	0	0	0	0	N	N	A			orf_239442(0.00381326856018904)	0.00381327			216(0)	0
AT1G31875.1	Capsella_rubella	Brassicaceae	18	N_dna	1	0	0	0	0	0	0	0	0	0	0	0	N	N	A							2640(0)	0
AT1G31875.1	Eutrema_salsugineum	Brassicaceae	18	A_orf	1	0	0	0	0	0	0	1	0	0	0	0	N	N	A			orf_421582(0)	0			216(0)	0
AT1G31960.1	Arabidopsis_lyrata	Arabidopsis	20	U_ind	0	0	0	0	0	1	0	0	0	0	0	0	U	U	U
AT1G31960.1	Brassica_rapa	Arabidopsis	20	U_ind	0	0	0	0	0	1	0	0	0	1	0	0	U	U	U
AT1G31960.1	Capsella_rubella	Arabidopsis	20	U_scr	0	0	0	0	0	0	0	0	0	1	0	0	U	U	U
AT1G31960.1	Eutrema_salsugineum	Arabidopsis	20	U_ind	0	0	0	0	0	1	0	0	0	0	0	0	U	U	U
AT1G31990.1	Arabidopsis_lyrata	Arabidopsis	20	U_nm	0	0	0	0	0	0	0	0	0	0	0	0	U	U	U
AT1G31990.1	Brassica_rapa	Arabidopsis	20	U_nst	0	0	0	0	1	0	0	0	0	1	0	0	U	U	U
AT1G31990.1	Capsella_rubella	Arabidopsis	20	U_nst	0	0	0	0	1	0	0	0	0	1	0	0	U	U	U
AT1G31990.1	Eutrema_salsugineum	Arabidopsis	20	U_scr	0	0	0	0	0	0	0	0	0	1	0	0	U	U	U
AT1G32000.1	Arabidopsis_lyrata	Arabidopsis	20	U_scr	0	0	0	0	0	0	0	0	0	1	0	0	U	U	U
AT1G32000.1	Brassica_rapa	Arabidopsis	20	U_tec	0	0	0	0	0	0	0	0	0	1	0	1	U	U	U
AT1G32000.1	Capsella_rubella	Arabidopsis	20	U_ind	0	0	0	0	0	1	0	0	0	1	0	0	U	U	U
AT1G32000.1	Eutrema_salsugineum	Arabidopsis	20	U_scr	0	0	0	0	0	0	0	0	0	1	0	0	U	U	U
AT1G32225.1	Arabidopsis_lyrata	Arabidopsis_thaliana	21	U_ind	0	0	0	0	0	1	0	0	0	0	0	0	U	U	U
AT1G32225.1	Brassica_rapa	Arabidopsis_thaliana	21	U_nst	0	0	0	0	1	0	0	0	0	1	0	0	U	U	U
AT1G32225.1	Capsella_rubella	Arabidopsis_thaliana	21	U_nm	0	0	0	0	0	0	0	0	0	0	0	0	U	U	U
AT1G32225.1	Eutrema_salsugineum	Arabidopsis_thaliana	21	N_dna	1	0	0	0	0	0	0	0	0	0	0	0	U	U	U							2608(1.85969343826642e-05)	1.85969e-05
AT1G32290.1	Arabidopsis_lyrata	Arabidopsis_thaliana	21	U_nm	0	0	0	0	0	0	0	0	0	0	0	0	U	U	U
AT1G32290.1	Brassica_rapa	Arabidopsis_thaliana	21	U_nm	0	0	0	0	0	0	0	0	0	0	0	0	U	U	U
AT1G32290.1	Capsella_rubella	Arabidopsis_thaliana	21	U_ind	0	0	0	0	0	1	0	0	0	0	0	0	U	U	U
AT1G32290.1	Eutrema_salsugineum	Arabidopsis_thaliana	21	U_nm	0	0	0	0	0	0	0	0	0	0	0	0	U	U	U
AT1G32337.1	Arabidopsis_lyrata	Arabidopsis_thaliana	21	U_ind	0	0	0	0	0	1	0	0	0	0	0	0	U	U	U
AT1G32337.1	Brassica_rapa	Arabidopsis_thaliana	21	U_nst	0	0	0	0	1	0	0	0	0	1	0	0	U	U	U
AT1G32337.1	Capsella_rubella	Arabidopsis_thaliana	21	U_ind	0	0	0	0	0	1	0	0	0	0	0	0	U	U	U
AT1G32337.1	Eutrema_salsugineum	Arabidopsis_thaliana	21	U_nm	0	0	0	0	0	0	0	0	0	0	0	0	U	U	U
AT1G32570.1	Arabidopsis_lyrata	Arabidopsis_thaliana	21	U_scr	0	0	0	0	0	0	0	0	0	1	0	0	U	U	U
AT1G32570.1	Brassica_rapa	Arabidopsis_thaliana	21	U_una	0	0	0	0	0	0	0	0	0	0	1	0	U	U	U
AT1G32570.1	Capsella_rubella	Arabidopsis_thaliana	21	U_ind	0	0	0	0	1	1	0	0	0	0	0	0	U	U	U
AT1G32570.1	Eutrema_salsugineum	Arabidopsis_thaliana	21	U_ind	0	0	0	0	0	1	0	0	0	0	0	0	U	U	U
AT1G32570.2	Arabidopsis_lyrata	Arabidopsis_thaliana	21	U_scr	0	0	0	0	0	0	0	0	0	1	0	0	U	U	U
AT1G32570.2	Brassica_rapa	Arabidopsis_thaliana	21	U_una	0	0	0	0	0	0	0	0	0	0	1	0	U	U	U
AT1G32570.2	Capsella_rubella	Arabidopsis_thaliana	21	U_ind	0	0	0	0	1	1	0	0	0	0	0	0	U	U	U
AT1G32570.2	Eutrema_salsugineum	Arabidopsis_thaliana	21	U_ind	0	0	0	0	0	1	0	0	0	0	0	0	U	U	U
AT1G32650.1	Arabidopsis_lyrata	Arabidopsis_thaliana	21	N_dna	1	0	0	0	0	0	0	0	0	0	0	0	N	U	U							2647(2.71471733981343e-10)	2.71472e-10
AT1G32650.1	Brassica_rapa	Arabidopsis_thaliana	21	U_una	0	0	0	0	0	0	0	0	0	1	1	0	N	U	U
AT1G32650.1	Capsella_rubella	Arabidopsis_thaliana	21	U_ind	0	0	0	0	0	1	0	0	0	0	0	0	N	U	U
AT1G32650.1	Eutrema_salsugineum	Arabidopsis_thaliana	21	U_scr	0	0	0	0	0	0	0	0	0	1	0	0	N	U	U
AT1G32670.1	Arabidopsis_lyrata	Arabidopsis_thaliana	21	A_orf	1	0	0	0	0	0	0	1	0	0	0	0	A	N	A			orf_11530(0.000196949920612255)	0.00019695			226(3.01784375267289e-10)	3.01784e-10
AT1G32670.1	Brassica_rapa	Arabidopsis_thaliana	21	A_orf	1	0	0	0	1	0	0	1	0	0	1	0	A	N	A			orf_590544(0.00776566593029582),orf_1188446(0.00150608232009941)	0.00150608			225(5.1634849729254e-09)	5.16348e-09
AT1G32670.1	Capsella_rubella	Arabidopsis_thaliana	21	N_dna	1	0	0	0	0	0	0	0	0	0	0	0	A	N	A							226(1.81503956309115e-09)	1.81504e-09
AT1G32670.1	Eutrema_salsugineum	Arabidopsis_thaliana	21	N_dna	1	0	0	0	0	1	0	0	0	0	0	0	A	N	A							2614(0.00016411433561514)	0.000164114
AT1G32975.1	Arabidopsis_lyrata	Arabidopsis_thaliana	21	U_nm	0	0	0	0	0	0	0	0	0	0	0	0	U	U	U
AT1G32975.1	Brassica_rapa	Arabidopsis_thaliana	21	U_nst	0	0	0	0	1	0	0	0	0	1	0	0	U	U	U
AT1G32975.1	Capsella_rubella	Arabidopsis_thaliana	21	U_nm	0	0	0	0	0	0	0	0	0	0	0	0	U	U	U
AT1G32975.1	Eutrema_salsugineum	Arabidopsis_thaliana	21	U_scr	0	0	0	0	0	0	0	0	0	1	0	0	U	U	U
AT1G33070.1	Arabidopsis_lyrata	Brassicaceae	18	U_una	0	0	0	0	0	0	0	0	0	1	1	0	U	U	U
AT1G33070.1	Brassica_rapa	Brassicaceae	18	U_nst	0	0	0	0	1	0	0	0	0	1	0	0	U	U	U
AT1G33070.1	Capsella_rubella	Brassicaceae	18	U_nm	0	0	0	0	0	0	0	0	0	0	0	0	U	U	U
AT1G33070.1	Eutrema_salsugineum	Brassicaceae	18	U_ind	0	0	0	0	0	1	0	0	0	1	0	0	U	U	U
AT1G33102.1	Arabidopsis_lyrata	Arabidopsis_thaliana	21	U_ind	0	0	0	0	0	1	0	0	0	0	0	0	U	U	U
AT1G33102.1	Brassica_rapa	Arabidopsis_thaliana	21	U_scr	0	0	0	0	0	0	0	0	0	1	0	0	U	U	U
AT1G33102.1	Capsella_rubella	Arabidopsis_thaliana	21	U_scr	0	0	0	0	0	0	0	0	0	1	0	0	U	U	U
AT1G33102.1	Eutrema_salsugineum	Arabidopsis_thaliana	21	U_scr	0	0	0	0	0	0	0	0	0	1	0	0	U	U	U
AT1G33640.1	Arabidopsis_lyrata	Arabidopsis_thaliana	21	U_ind	0	0	0	0	0	1	0	0	0	1	0	0	U	U	U
AT1G33640.1	Brassica_rapa	Arabidopsis_thaliana	21	U_una	0	0	0	0	0	0	0	0	0	1	1	0	U	U	U
AT1G33640.1	Capsella_rubella	Arabidopsis_thaliana	21	U_ind	0	0	0	0	0	1	0	0	0	0	0	0	U	U	U
AT1G33640.1	Eutrema_salsugineum	Arabidopsis_thaliana	21	U_scr	0	0	0	0	0	0	0	0	0	1	0	0	U	U	U
AT1G33709.1	Arabidopsis_lyrata	Arabidopsis_thaliana	21	N_dna	1	0	0	0	0	1	0	0	0	0	0	0	N	U	U							2653(1.47479628509473e-09)	1.4748e-09
AT1G33709.1	Brassica_rapa	Arabidopsis_thaliana	21	U_ind	0	0	0	0	0	1	0	0	0	1	0	0	N	U	U
AT1G33709.1	Capsella_rubella	Arabidopsis_thaliana	21	U_ind	0	0	0	0	0	1	0	0	0	1	0	0	N	U	U
AT1G33709.1	Eutrema_salsugineum	Arabidopsis_thaliana	21	U_ind	0	0	0	0	0	1	0	0	0	0	0	0	N	U	U
AT1G33820.1	Arabidopsis_lyrata	Brassicaceae	18	A_gen	1	1	1	1	0	0	1	1	1	0	0	0	A	A	A	XM_002893742.1(0)	0	orf_429902(0),orf_429903(0),orf_452953(0),orf_452954(0),orf_475749(0)	0	orf_12379(0)	0	2654(0)	0
AT1G33820.1	Brassica_rapa	Brassicaceae	18	U_una	0	0	0	0	0	0	0	0	0	1	1	0	A	A	A
AT1G33820.1	Capsella_rubella	Brassicaceae	18	A_gen	0	0	0	0	0	1	1	0	1	0	0	0	A	A	A	XM_006305253.1(2.03391375974693e-05),XM_006305787.1(0.00867699295743574),XM_006306239.1(0.0171257352609084)	2.03391e-05			orf_5714(3.45503357710442e-05)	3.45503e-05
AT1G33820.1	Eutrema_salsugineum	Brassicaceae	18	A_gen	0	0	0	0	0	0	1	0	1	1	0	0	A	A	A	XM_006414992.1(0.00250554879708653)	0.00250555			orf_65858(0.00593118188274455)	0.00593118
AT1G33860.1	Arabidopsis_lyrata	Arabidopsis_thaliana	21	A_orf	1	0	0	0	0	0	0	1	0	0	0	0	A	U	U			orf_140472(0.0122604782893188),orf_140473(0.000557085952440195),orf_140482(0),orf_157550(0),orf_123322(0),orf_140472(0.0122604782893188),orf_140473(0.000557085952440195),orf_140482(0),orf_157550(0)	0			233(0)	0
AT1G33860.1	Brassica_rapa	Arabidopsis_thaliana	21	U_una	0	0	0	0	0	0	0	0	0	1	1	0	A	U	U
AT1G33860.1	Capsella_rubella	Arabidopsis_thaliana	21	U_ind	0	0	0	0	0	1	0	0	0	0	0	0	A	U	U
AT1G33860.1	Eutrema_salsugineum	Arabidopsis_thaliana	21	U_scr	0	0	0	0	0	0	0	0	0	1	0	0	A	U	U
AT1G33860.2	Arabidopsis_lyrata	Arabidopsis_thaliana	21	A_orf	1	0	0	0	0	0	0	1	0	0	0	0	A	U	U			orf_157550(0),orf_123322(0),orf_140472(0.0177244340757943),orf_140473(0.00080535774205126),orf_140482(0),orf_140482(0),orf_140472(0.0177244340757943),orf_140473(0.00080535774205126),orf_157550(0)	0			234(0),2656(8.72803013196588e-08)	0
AT1G33860.2	Brassica_rapa	Arabidopsis_thaliana	21	U_una	0	0	0	0	0	0	0	0	0	1	1	0	A	U	U
AT1G33860.2	Capsella_rubella	Arabidopsis_thaliana	21	U_ind	0	0	0	0	0	1	0	0	0	0	0	0	A	U	U
AT1G33860.2	Eutrema_salsugineum	Arabidopsis_thaliana	21	U_scr	0	0	0	0	0	0	0	0	0	1	0	0	A	U	U
AT1G33925.1	Arabidopsis_lyrata	Arabidopsis_thaliana	21	A_orf	1	0	0	0	0	0	0	1	0	0	0	0	A	U	U			orf_475722(2.1245227799227e-11)	2.12452e-11			2657(0)	0
AT1G33925.1	Brassica_rapa	Arabidopsis_thaliana	21	U_una	0	0	0	0	1	0	0	0	0	1	1	0	A	U	U
AT1G33925.1	Capsella_rubella	Arabidopsis_thaliana	21	U_ind	0	0	0	0	0	1	0	0	0	0	0	0	A	U	U
AT1G33925.1	Eutrema_salsugineum	Arabidopsis_thaliana	21	U_scr	0	0	0	0	0	0	0	0	0	1	0	0	A	U	U
AT1G34041.1	Arabidopsis_lyrata	Arabidopsis_thaliana	21	U_ind	0	0	0	0	0	1	0	0	0	1	0	0	U	U	U
AT1G34041.1	Brassica_rapa	Arabidopsis_thaliana	21	U_ind	0	0	0	0	1	1	0	0	0	1	0	0	U	U	U
AT1G34041.1	Capsella_rubella	Arabidopsis_thaliana	21	U_ind	0	0	0	0	0	1	0	0	0	0	0	0	U	U	U
AT1G34041.1	Eutrema_salsugineum	Arabidopsis_thaliana	21	U_scr	0	0	0	0	0	0	0	0	0	1	0	0	U	U	U
AT1G34042.1	Arabidopsis_lyrata	Arabidopsis_thaliana	21	N_cds	1	1	0	0	0	0	0	0	0	1	0	0	N	U	U							2659(0.00420519081994719)	0.00420519
AT1G34042.1	Brassica_rapa	Arabidopsis_thaliana	21	U_ind	0	0	0	0	0	1	0	0	0	1	0	0	N	U	U
AT1G34042.1	Capsella_rubella	Arabidopsis_thaliana	21	U_ind	0	0	0	0	0	1	0	0	0	0	0	0	N	U	U
AT1G34042.1	Eutrema_salsugineum	Arabidopsis_thaliana	21	U_scr	0	0	0	0	0	0	0	0	0	1	0	0	N	U	U
AT1G34047.1	Arabidopsis_lyrata	Brassicaceae	18	A_gen	1	1	1	1	0	0	1	1	1	0	0	0	A	U	U	XM_002893756.1(0)	0	orf_452874(0),orf_475659(7.49220463447386e-08)	0	orf_12402(2.06148620396363e-09)	2.06149e-09	2660(0)	0
AT1G34047.1	Brassica_rapa	Brassicaceae	18	U_ind	0	0	0	0	0	1	0	0	0	1	0	0	A	U	U
AT1G34047.1	Capsella_rubella	Brassicaceae	18	U_ind	0	0	0	0	0	1	0	0	0	0	0	0	A	U	U
AT1G34047.1	Eutrema_salsugineum	Brassicaceae	18	U_scr	0	0	0	0	0	0	0	0	0	1	0	0	A	U	U
AT1G34047.2	Arabidopsis_lyrata	Brassicaceae	18	A_gen	1	1	1	1	0	0	1	1	1	0	0	0	A	U	U	XM_002893756.1(8.75137406985971e-10)	8.75137e-10	orf_475659(2.33842722963118e-09)	2.33843e-09	orf_12402(0)	0	2661(0)	0
AT1G34047.2	Brassica_rapa	Brassicaceae	18	U_ind	0	0	0	0	0	1	0	0	0	1	0	0	A	U	U
AT1G34047.2	Capsella_rubella	Brassicaceae	18	U_ind	0	0	0	0	0	1	0	0	0	0	0	0	A	U	U
AT1G34047.2	Eutrema_salsugineum	Brassicaceae	18	U_scr	0	0	0	0	0	0	0	0	0	1	0	0	A	U	U
AT1G34095.1	Arabidopsis_lyrata	Brassicaceae	18	N_dna	1	0	0	0	0	0	0	0	0	0	1	0	N	U	U							2662(0)	0
AT1G34095.1	Brassica_rapa	Brassicaceae	18	U_una	0	0	0	0	0	0	0	0	0	1	1	0	N	U	U
AT1G34095.1	Capsella_rubella	Brassicaceae	18	U_nm	0	0	0	0	0	0	0	0	0	0	0	0	N	U	U
AT1G34095.1	Eutrema_salsugineum	Brassicaceae	18	U_scr	0	0	0	0	0	0	0	0	0	1	0	0	N	U	U
AT1G34280.1	Arabidopsis_lyrata	Arabidopsis	20	U_nm	0	0	0	0	0	0	0	0	0	0	0	0	U	U	U
AT1G34280.1	Brassica_rapa	Arabidopsis	20	U_ind	0	0	0	0	0	1	0	0	0	0	0	0	U	U	U
AT1G34280.1	Capsella_rubella	Arabidopsis	20	U_scr	0	0	0	0	0	0	0	0	0	1	0	0	U	U	U
AT1G34280.1	Eutrema_salsugineum	Arabidopsis	20	U_ind	0	0	0	0	0	1	0	0	0	0	0	0	U	U	U
AT1G34315.1	Arabidopsis_lyrata	Arabidopsis_thaliana	21	A_gen	1	1	0	0	0	0	1	1	1	0	0	0	A	U	U	XM_002893758.1(0.000248049483374202),XM_002893758.1(0.000248049483374202)	0.000248049	orf_429808(3.26250073845458e-07),orf_452863(0.0097696805831613),orf_452855(2.31898590996593e-07),orf_475643(0.00175536322977177),orf_429808(3.26250073845458e-07),orf_452863(0.0097696805831613)	2.31899e-07	orf_12404(0.000559041305190799),orf_12404(0.000559041305190799),orf_12406(4.47166283241707e-05)	4.47166e-05	2664(2.36810500098272e-08)	2.36811e-08
AT1G34315.1	Brassica_rapa	Arabidopsis_thaliana	21	U_scr	0	0	0	0	0	0	0	0	0	1	0	0	A	U	U
AT1G34315.1	Capsella_rubella	Arabidopsis_thaliana	21	U_nm	0	0	0	0	0	0	0	0	0	0	0	0	A	U	U
AT1G34315.1	Eutrema_salsugineum	Arabidopsis_thaliana	21	N_dna	1	0	0	0	0	0	0	0	0	0	0	0	A	U	U							242(0.0112837522416013)	0.0112838
AT1G34400.1	Arabidopsis_lyrata	Arabidopsis_thaliana	21	U_nm	0	0	0	0	0	0	0	0	0	0	0	0	U	U	U
AT1G34400.1	Brassica_rapa	Arabidopsis_thaliana	21	U_una	0	0	0	0	0	0	0	0	0	1	1	0	U	U	U
AT1G34400.1	Capsella_rubella	Arabidopsis_thaliana	21	U_ind	0	0	0	0	0	1	0	0	0	0	0	0	U	U	U
AT1G34400.1	Eutrema_salsugineum	Arabidopsis_thaliana	21	U_scr	0	0	0	0	0	0	0	0	0	1	0	0	U	U	U
AT1G34419.1	Arabidopsis_lyrata	Arabidopsis_thaliana	21	N_dna	1	0	0	0	0	0	0	0	0	0	0	0	N	U	U							2666(3.14086268105029e-09)	3.14086e-09
AT1G34419.1	Brassica_rapa	Arabidopsis_thaliana	21	U_una	0	0	0	0	0	0	0	0	0	1	1	0	N	U	U
AT1G34419.1	Capsella_rubella	Arabidopsis_thaliana	21	U_ind	0	0	0	0	0	1	0	0	0	0	0	0	N	U	U
AT1G34419.1	Eutrema_salsugineum	Arabidopsis_thaliana	21	U_scr	0	0	0	0	0	0	0	0	0	1	0	0	N	U	U
AT1G34560.1	Arabidopsis_lyrata	Brassicaceae	18	U_scr	0	0	0	0	0	0	0	0	0	1	0	0	U	A	U
AT1G34560.1	Brassica_rapa	Brassicaceae	18	U_scr	0	0	0	0	0	0	0	0	0	1	0	0	U	A	U
AT1G34560.1	Capsella_rubella	Brassicaceae	18	A_gen	1	1	1	1	0	0	1	1	1	0	0	0	U	A	U	XM_006306081.1(0)	0	orf_25138(6.16289241861523e-11),orf_25139(0)	0	orf_5860(0),orf_5861(0.0247453722375488)	0	245(0)	0
AT1G34560.1	Eutrema_salsugineum	Brassicaceae	18	U_scr	0	0	0	0	0	0	0	0	0	1	0	0	U	A	U
AT1G34792.1	Arabidopsis_lyrata	Brassicaceae	18	U_scr	0	0	0	0	0	0	0	0	0	1	0	0	U	U	U
AT1G34792.1	Brassica_rapa	Brassicaceae	18	U_una	0	0	0	0	0	0	0	0	0	1	1	0	U	U	U
AT1G34792.1	Capsella_rubella	Brassicaceae	18	U_una	0	0	0	0	0	0	0	0	0	1	1	0	U	U	U
AT1G34792.1	Eutrema_salsugineum	Brassicaceae	18	U_scr	0	0	0	0	0	0	0	0	0	1	0	0	U	U	U
AT1G34795.1	Arabidopsis_lyrata	Brassicaceae	18	U_scr	0	0	0	0	0	0	0	0	0	1	0	0	U	U	U
AT1G34795.1	Brassica_rapa	Brassicaceae	18	U_una	0	0	0	0	0	0	0	0	0	1	1	0	U	U	U
AT1G34795.1	Capsella_rubella	Brassicaceae	18	U_una	0	0	0	0	0	0	0	0	0	1	1	0	U	U	U
AT1G34795.1	Eutrema_salsugineum	Brassicaceae	18	U_scr	0	0	0	0	0	0	0	0	0	1	0	0	U	U	U
AT1G34800.1	Arabidopsis_lyrata	Brassicaceae	18	U_scr	0	0	0	0	0	0	0	0	0	1	0	0	U	U	U
AT1G34800.1	Brassica_rapa	Brassicaceae	18	U_una	0	0	0	0	0	0	0	0	0	1	1	0	U	U	U
AT1G34800.1	Capsella_rubella	Brassicaceae	18	U_una	0	0	0	0	0	0	0	0	0	1	1	0	U	U	U
AT1G34800.1	Eutrema_salsugineum	Brassicaceae	18	U_scr	0	0	0	0	0	0	0	0	0	1	0	0	U	U	U
AT1G34805.1	Arabidopsis_lyrata	Brassicaceae	18	U_scr	0	0	0	0	0	0	0	0	0	1	0	0	U	U	U
AT1G34805.1	Brassica_rapa	Brassicaceae	18	U_una	0	0	0	0	0	0	0	0	0	1	1	0	U	U	U
AT1G34805.1	Capsella_rubella	Brassicaceae	18	U_una	0	0	0	0	0	0	0	0	0	1	1	0	U	U	U
AT1G34805.1	Eutrema_salsugineum	Brassicaceae	18	U_scr	0	0	0	0	0	0	0	0	0	1	0	0	U	U	U
AT1G34810.1	Arabidopsis_lyrata	Brassicaceae	18	U_scr	0	0	0	0	0	0	0	0	0	1	0	0	U	U	U
AT1G34810.1	Brassica_rapa	Brassicaceae	18	U_una	0	0	0	0	0	0	0	0	0	1	1	0	U	U	U
AT1G34810.1	Capsella_rubella	Brassicaceae	18	U_una	0	0	0	0	0	0	0	0	0	1	1	0	U	U	U
AT1G34810.1	Eutrema_salsugineum	Brassicaceae	18	U_scr	0	0	0	0	0	0	0	0	0	1	0	0	U	U	U
AT1G34815.1	Arabidopsis_lyrata	Brassicaceae	18	U_scr	0	0	0	0	0	0	0	0	0	1	0	0	U	U	U
AT1G34815.1	Brassica_rapa	Brassicaceae	18	U_una	0	0	0	0	0	0	0	0	0	1	1	0	U	U	U
AT1G34815.1	Capsella_rubella	Brassicaceae	18	U_una	0	0	0	0	0	0	0	0	0	1	1	0	U	U	U
AT1G34815.1	Eutrema_salsugineum	Brassicaceae	18	U_scr	0	0	0	0	0	0	0	0	0	1	0	0	U	U	U
AT1G34820.1	Arabidopsis_lyrata	Brassicaceae	18	U_scr	0	0	0	0	0	0	0	0	0	1	0	0	U	U	U
AT1G34820.1	Brassica_rapa	Brassicaceae	18	U_una	0	0	0	0	0	0	0	0	0	1	1	0	U	U	U
AT1G34820.1	Capsella_rubella	Brassicaceae	18	U_una	0	0	0	0	0	0	0	0	0	1	1	0	U	U	U
AT1G34820.1	Eutrema_salsugineum	Brassicaceae	18	U_scr	0	0	0	0	0	0	0	0	0	1	0	0	U	U	U
AT1G34825.1	Arabidopsis_lyrata	Brassicaceae	18	U_scr	0	0	0	0	0	0	0	0	0	1	0	0	U	U	U
AT1G34825.1	Brassica_rapa	Brassicaceae	18	U_una	0	0	0	0	0	0	0	0	0	1	1	0	U	U	U
AT1G34825.1	Capsella_rubella	Brassicaceae	18	U_una	0	0	0	0	0	0	0	0	0	1	1	0	U	U	U
AT1G34825.1	Eutrema_salsugineum	Brassicaceae	18	U_scr	0	0	0	0	0	0	0	0	0	1	0	0	U	U	U
AT1G34830.1	Arabidopsis_lyrata	Brassicaceae	18	U_scr	0	0	0	0	0	0	0	0	0	1	0	0	U	U	U
AT1G34830.1	Brassica_rapa	Brassicaceae	18	U_una	0	0	0	0	0	0	0	0	0	1	1	0	U	U	U
AT1G34830.1	Capsella_rubella	Brassicaceae	18	U_una	0	0	0	0	0	0	0	0	0	1	1	0	U	U	U
AT1G34830.1	Eutrema_salsugineum	Brassicaceae	18	U_scr	0	0	0	0	0	0	0	0	0	1	0	0	U	U	U
AT1G34840.1	Arabidopsis_lyrata	Brassicaceae	18	U_scr	0	0	0	0	0	0	0	0	0	1	0	0	U	U	U
AT1G34840.1	Brassica_rapa	Brassicaceae	18	U_una	0	0	0	0	0	0	0	0	0	1	1	0	U	U	U
AT1G34840.1	Capsella_rubella	Brassicaceae	18	U_una	0	0	0	0	0	0	0	0	0	1	1	0	U	U	U
AT1G34840.1	Eutrema_salsugineum	Brassicaceae	18	U_scr	0	0	0	0	0	0	0	0	0	1	0	0	U	U	U
AT1G34850.1	Arabidopsis_lyrata	Brassicaceae	18	U_scr	0	0	0	0	0	0	0	0	0	1	0	0	U	U	U
AT1G34850.1	Brassica_rapa	Brassicaceae	18	U_una	0	0	0	0	0	0	0	0	0	1	1	0	U	U	U
AT1G34850.1	Capsella_rubella	Brassicaceae	18	U_una	0	0	0	0	0	0	0	0	0	1	1	0	U	U	U
AT1G34850.1	Eutrema_salsugineum	Brassicaceae	18	U_scr	0	0	0	0	0	0	0	0	0	1	0	0	U	U	U
AT1G34860.1	Arabidopsis_lyrata	Brassicaceae	18	U_scr	0	0	0	0	0	0	0	0	0	1	0	0	U	U	U
AT1G34860.1	Brassica_rapa	Brassicaceae	18	U_una	0	0	0	0	0	0	0	0	0	1	1	0	U	U	U
AT1G34860.1	Capsella_rubella	Brassicaceae	18	U_una	0	0	0	0	0	0	0	0	0	1	1	0	U	U	U
AT1G34860.1	Eutrema_salsugineum	Brassicaceae	18	U_scr	0	0	0	0	0	0	0	0	0	1	0	0	U	U	U
AT1G34910.1	Arabidopsis_lyrata	Brassicaceae	18	U_scr	0	0	0	0	0	0	0	0	0	1	0	0	U	U	U
AT1G34910.1	Brassica_rapa	Brassicaceae	18	U_una	0	0	0	0	1	0	0	0	0	1	1	0	U	U	U
AT1G34910.1	Capsella_rubella	Brassicaceae	18	U_una	0	0	0	0	0	0	0	0	0	1	1	0	U	U	U
AT1G34910.1	Eutrema_salsugineum	Brassicaceae	18	U_scr	0	0	0	0	0	0	0	0	0	1	0	0	U	U	U
AT1G34930.1	Arabidopsis_lyrata	Brassicaceae	18	U_scr	0	0	0	0	0	0	0	0	0	1	0	0	U	U	U
AT1G34930.1	Brassica_rapa	Brassicaceae	18	U_una	0	0	0	0	0	0	0	0	0	1	1	0	U	U	U
AT1G34930.1	Capsella_rubella	Brassicaceae	18	U_una	0	0	0	0	0	0	0	0	0	1	1	0	U	U	U
AT1G34930.1	Eutrema_salsugineum	Brassicaceae	18	U_scr	0	0	0	0	0	0	0	0	0	1	0	0	U	U	U
AT1G35030.1	Arabidopsis_lyrata	Brassicaceae	18	A_trn	1	1	1	1	0	0	0	0	1	1	0	0	A	A	A					orf_5256(0.000752113899942009)	0.000752114	260(0)	0
AT1G35030.1	Brassica_rapa	Brassicaceae	18	U_una	0	0	0	0	1	0	0	0	0	1	1	0	A	A	A
AT1G35030.1	Capsella_rubella	Brassicaceae	18	A_orf	0	0	0	0	0	0	0	1	0	1	1	0	A	A	A			orf_40454(3.37285754881123e-13)	3.37286e-13
AT1G35030.1	Eutrema_salsugineum	Brassicaceae	18	A_orf	0	0	0	0	0	0	0	1	0	1	0	0	A	A	A			orf_310407(2.37941144010101e-07)	2.37941e-07
AT1G35035.1	Arabidopsis_lyrata	Brassicaceae	18	U_scr	0	0	0	0	0	0	0	0	0	1	0	0	U	U	U
AT1G35035.1	Brassica_rapa	Brassicaceae	18	U_una	0	0	0	0	0	0	0	0	0	1	1	0	U	U	U
AT1G35035.1	Capsella_rubella	Brassicaceae	18	U_una	0	0	0	0	0	0	0	0	0	1	1	0	U	U	U
AT1G35035.1	Eutrema_salsugineum	Brassicaceae	18	U_scr	0	0	0	0	0	0	0	0	0	1	0	0	U	U	U
AT1G35040.1	Arabidopsis_lyrata	Brassicaceae	18	U_scr	0	0	0	0	0	0	0	0	0	1	0	0	U	U	U
AT1G35040.1	Brassica_rapa	Brassicaceae	18	U_una	0	0	0	0	1	0	0	0	0	1	1	0	U	U	U
AT1G35040.1	Capsella_rubella	Brassicaceae	18	U_una	0	0	0	0	0	0	0	0	0	1	1	0	U	U	U
AT1G35040.1	Eutrema_salsugineum	Brassicaceae	18	U_scr	0	0	0	0	0	0	0	0	0	1	0	0	U	U	U
AT1G35181.1	Arabidopsis_lyrata	Arabidopsis_thaliana	21	N_dna	1	0	0	0	0	0	0	0	0	0	0	0	N	U	U							263(0)	0
AT1G35181.1	Brassica_rapa	Arabidopsis_thaliana	21	U_scr	0	0	0	0	0	0	0	0	0	1	0	0	N	U	U
AT1G35181.1	Capsella_rubella	Arabidopsis_thaliana	21	U_una	0	0	0	0	0	0	0	0	0	1	1	0	N	U	U
AT1G35181.1	Eutrema_salsugineum	Arabidopsis_thaliana	21	U_ind	0	0	0	0	0	1	0	0	0	0	0	0	N	U	U
AT1G35183.1	Arabidopsis_lyrata	Arabidopsis_thaliana	21	A_gen	1	1	1	1	0	0	1	1	1	0	0	0	A	N	U	XM_002891116.1(0)	0	orf_58789(0)	0	orf_5264(0)	0	264(0)	0
AT1G35183.1	Brassica_rapa	Arabidopsis_thaliana	21	U_scr	0	0	0	0	0	0	0	0	0	1	0	0	A	N	U
AT1G35183.1	Capsella_rubella	Arabidopsis_thaliana	21	N_dna	1	0	0	0	0	1	0	0	0	1	0	0	A	N	U							264(0.00884518651883393)	0.00884519
AT1G35183.1	Eutrema_salsugineum	Arabidopsis_thaliana	21	U_ind	0	0	0	0	0	1	0	0	0	0	0	0	A	N	U
AT1G35242.1	Arabidopsis_lyrata	Arabidopsis_thaliana	21	U_ind	0	0	0	0	0	1	0	0	0	0	0	0	U	U	U
AT1G35242.1	Brassica_rapa	Arabidopsis_thaliana	21	U_una	0	0	0	0	1	0	0	0	0	1	1	0	U	U	U
AT1G35242.1	Capsella_rubella	Arabidopsis_thaliana	21	U_scr	0	0	0	0	0	0	0	0	0	1	0	0	U	U	U
AT1G35242.1	Eutrema_salsugineum	Arabidopsis_thaliana	21	U_scr	0	0	0	0	0	0	0	0	0	1	0	0	U	U	U
AT1G35255.1	Arabidopsis_lyrata	Arabidopsis_thaliana	21	N_dna	1	0	0	0	0	0	0	0	0	0	0	0	N	N	U							266(0.0376661608348355),2688(0)	0
AT1G35255.1	Brassica_rapa	Arabidopsis_thaliana	21	U_una	0	0	0	0	0	0	0	0	0	1	1	0	N	N	U
AT1G35255.1	Capsella_rubella	Arabidopsis_thaliana	21	N_dna	1	0	0	0	0	1	0	0	0	0	0	0	N	N	U							266(0.00555696953894813),2690(0.00555696953894813)	0.00555697
AT1G35255.1	Eutrema_salsugineum	Arabidopsis_thaliana	21	U_scr	0	0	0	0	0	0	0	0	0	1	0	0	N	N	U
AT1G35320.1	Arabidopsis_lyrata	Arabidopsis_thaliana	21	U_una	0	0	0	0	0	0	0	0	0	1	1	0	U	U	U
AT1G35320.1	Brassica_rapa	Arabidopsis_thaliana	21	U_una	0	0	0	0	0	0	0	0	0	1	1	0	U	U	U
AT1G35320.1	Capsella_rubella	Arabidopsis_thaliana	21	U_scr	0	0	0	0	0	0	0	0	0	1	0	0	U	U	U
AT1G35320.1	Eutrema_salsugineum	Arabidopsis_thaliana	21	U_scr	0	0	0	0	0	0	0	0	0	1	0	0	U	U	U
AT1G35333.1	Arabidopsis_lyrata	Arabidopsis_thaliana	21	U_ind	0	0	0	0	0	1	0	0	0	0	0	0	U	U	U
AT1G35333.1	Brassica_rapa	Arabidopsis_thaliana	21	U_nst	0	0	0	0	1	0	0	0	0	1	0	0	U	U	U
AT1G35333.1	Capsella_rubella	Arabidopsis_thaliana	21	U_una	0	0	0	0	0	0	0	0	0	1	1	0	U	U	U
AT1G35333.1	Eutrema_salsugineum	Arabidopsis_thaliana	21	U_ind	0	0	0	0	0	1	0	0	0	0	0	0	U	U	U
AT1G35365.1	Arabidopsis_lyrata	Brassicaceae	18	A_gen	1	1	1	1	0	0	1	1	1	0	0	0	A	A	A	XM_002891134.1(0),XM_002891135.1(0),XM_002891134.1(0),XM_002891132.1(0),XM_002891135.1(0),XM_002891130.1(0),XM_002891134.1(0),XM_002891132.1(0)	0	orf_13156(0),orf_13156(0),orf_36135(0),orf_13156(0),orf_36136(0),orf_36139(7.32214289200783e-12),orf_58950(0),orf_36125(0),orf_36125(0),orf_36135(0),orf_36136(0),orf_36139(7.32214289200783e-12)	0	orf_5302(0),orf_5302(0),orf_5301(0),orf_5301(0),orf_5299(0),orf_5295(0),orf_5299(0),orf_5301(0)	0	269(2.1413592232733e-08)	2.14136e-08
AT1G35365.1	Brassica_rapa	Brassicaceae	18	U_una	0	0	0	0	1	0	0	0	0	1	1	0	A	A	A
AT1G35365.1	Capsella_rubella	Brassicaceae	18	A_gen	1	1	1	1	0	0	1	1	1	0	0	0	A	A	A	XM_006303762.1(0),XM_006303762.1(0)	0	orf_10023(0),orf_10023(0)	0	orf_5919(0),orf_5919(0)	0	269(0)	0
AT1G35365.1	Eutrema_salsugineum	Brassicaceae	18	A_gen	1	1	1	1	0	0	1	1	1	0	0	0	A	A	A	XM_006397377.1(0)	0	orf_310581(0)	0	orf_54296(0)	0	269(0)	0
AT1G35375.1	Arabidopsis_lyrata	Arabidopsis	20	A_orf	1	0	0	0	0	0	0	1	0	0	1	0	A	U	U			orf_417613(0)	0			270(0)	0
AT1G35375.1	Brassica_rapa	Arabidopsis	20	U_una	0	0	0	0	0	0	0	0	0	1	1	0	A	U	U
AT1G35375.1	Capsella_rubella	Arabidopsis	20	U_una	0	0	0	0	0	0	0	0	0	1	1	0	A	U	U
AT1G35375.1	Eutrema_salsugineum	Arabidopsis	20	U_scr	0	0	0	0	0	0	0	0	0	1	0	0	A	U	U
AT1G35400.1	Arabidopsis_lyrata	Brassicaceae	18	A_gen	0	0	0	0	0	0	1	1	1	1	0	0	A	U	U	XM_002891135.1(0)	0	orf_36136(0),orf_36139(0.00272978684238834)	0	orf_5302(0)	0
AT1G35400.1	Brassica_rapa	Brassicaceae	18	U_una	0	0	0	0	1	0	0	0	0	1	1	0	A	U	U
AT1G35400.1	Capsella_rubella	Brassicaceae	18	U_una	0	0	0	0	0	0	0	0	0	1	1	0	A	U	U
AT1G35400.1	Eutrema_salsugineum	Brassicaceae	18	U_scr	0	0	0	0	0	0	0	0	0	1	0	0	A	U	U
AT1G35410.1	Arabidopsis_lyrata	Brassicaceae	18	A_gen	1	1	1	1	0	0	1	1	1	0	0	0	A	U	A	XM_002891135.1(0)	0	orf_36136(0),orf_36140(0)	0	orf_5302(0)	0	272(0)	0
AT1G35410.1	Brassica_rapa	Brassicaceae	18	U_nst	0	0	0	0	1	0	0	0	0	1	0	0	A	U	A
AT1G35410.1	Capsella_rubella	Brassicaceae	18	U_una	0	0	0	0	0	0	0	0	0	1	1	0	A	U	A
AT1G35410.1	Eutrema_salsugineum	Brassicaceae	18	A_gen	1	1	1	1	0	0	1	1	0	1	0	0	A	U	A	XM_006397378.1(0)	0	orf_311959(0)	0			272(0)	0
AT1G35435.1	Arabidopsis_lyrata	Brassicaceae	18	A_gen	1	1	1	1	0	0	1	1	1	0	0	0	A	A	U	XM_002893830.1(0)	0	orf_451845(1.69791958271048e-11)	1.69792e-11	orf_12577(1.10594866598035e-10)	1.10595e-10	273(0.0240687539514262),2695(0)	0
AT1G35435.1	Brassica_rapa	Brassicaceae	18	U_scr	0	0	0	0	0	0	0	0	0	1	0	0	A	A	U
AT1G35435.1	Capsella_rubella	Brassicaceae	18	A_gen	1	1	1	1	0	0	1	1	1	0	0	0	A	A	U	XM_006304360.1(0)	0	orf_321663(8.4834266416145e-06)	8.48343e-06	orf_14257(1.73327985575344e-06)	1.73328e-06	2697(0)	0
AT1G35435.1	Eutrema_salsugineum	Brassicaceae	18	U_ind	0	0	0	0	0	1	0	0	0	0	0	0	A	A	U
AT1G35461.1	Arabidopsis_lyrata	Arabidopsis	20	U_ind	0	0	0	0	0	1	0	0	0	0	0	0	U	U	U
AT1G35461.1	Brassica_rapa	Arabidopsis	20	U_una	0	0	0	0	1	0	0	0	0	1	1	0	U	U	U
AT1G35461.1	Capsella_rubella	Arabidopsis	20	U_una	0	0	0	0	0	0	0	0	0	1	1	0	U	U	U
AT1G35461.1	Eutrema_salsugineum	Arabidopsis	20	U_ind	0	0	0	0	0	1	0	0	0	0	0	0	U	U	U
AT1G35500.1	Arabidopsis_lyrata	Arabidopsis	20	U_nm	0	0	0	0	0	0	0	0	0	0	0	0	U	U	U
AT1G35500.1	Brassica_rapa	Arabidopsis	20	U_nst	0	0	0	0	1	0	0	0	0	1	0	0	U	U	U
AT1G35500.1	Capsella_rubella	Arabidopsis	20	U_ind	0	0	0	0	0	1	0	0	0	0	0	0	U	U	U
AT1G35500.1	Eutrema_salsugineum	Arabidopsis	20	U_scr	0	0	0	0	0	0	0	0	0	1	0	0	U	U	U
AT1G35516.1	Arabidopsis_lyrata	Arabidopsis_thaliana	21	U_nm	0	0	0	0	0	0	0	0	0	0	0	0	U	U	U
AT1G35516.1	Brassica_rapa	Arabidopsis_thaliana	21	U_nst	0	0	0	0	1	0	0	0	0	1	0	0	U	U	U
AT1G35516.1	Capsella_rubella	Arabidopsis_thaliana	21	U_nm	0	0	0	0	0	0	0	0	0	0	0	0	U	U	U
AT1G35516.1	Eutrema_salsugineum	Arabidopsis_thaliana	21	U_scr	0	0	0	0	0	0	0	0	0	1	0	0	U	U	U
AT1G35537.1	Arabidopsis_lyrata	Brassicaceae	18	A_gen	1	1	1	1	0	0	1	0	1	0	0	0	A	A	U	XM_002893837.1(0),XM_002893837.1(0)	0			orf_12590(5.55540613511596e-10),orf_12590(5.55540613511596e-10)	5.55541e-10	2699(0)	0
AT1G35537.1	Brassica_rapa	Brassicaceae	18	U_una	0	0	0	0	0	0	0	0	0	1	1	0	A	A	U
AT1G35537.1	Capsella_rubella	Brassicaceae	18	A_gen	1	1	1	1	0	0	1	1	1	0	0	0	A	A	U	XM_006305945.1(0)	0	orf_306222(1.42193442176364e-05)	1.42193e-05	orf_14269(0.00188750450188246),orf_14268(2.82870187695572e-06)	2.8287e-06	2701(0)	0
AT1G35537.1	Eutrema_salsugineum	Brassicaceae	18	U_scr	0	0	0	0	0	0	0	0	0	1	0	0	A	A	U
AT1G35614.1	Arabidopsis_lyrata	Arabidopsis	20	U_scr	0	0	0	0	0	0	0	0	0	1	0	0	U	U	U
AT1G35614.1	Brassica_rapa	Arabidopsis	20	U_nst	0	0	0	0	1	0	0	0	0	1	0	0	U	U	U
AT1G35614.1	Capsella_rubella	Arabidopsis	20	U_scr	0	0	0	0	0	0	0	0	0	1	0	0	U	U	U
AT1G35614.1	Eutrema_salsugineum	Arabidopsis	20	U_ind	0	0	0	0	0	1	0	0	0	0	0	0	U	U	U
AT1G35617.1	Arabidopsis_lyrata	Arabidopsis	20	A_gen	0	0	0	0	0	0	1	0	1	1	0	0	A	A	U	XM_002891147.1(0.00305835572355606)	0.00305836			orf_5327(0.00888047402664993)	0.00888047
AT1G35617.1	Brassica_rapa	Arabidopsis	20	U_una	0	0	0	0	1	0	0	0	0	1	1	0	A	A	U
AT1G35617.1	Capsella_rubella	Arabidopsis	20	A_gen	0	0	0	0	0	1	1	1	1	1	0	0	A	A	U	XM_006306171.1(3.01521172243469e-05),XM_006304486.1(0.000144469754093102)	3.01521e-05	orf_10104(0.0236528748032301),orf_40646(0.00497274687170091)	0.00497275	orf_5946(0.000110495447325887),orf_5949(0.000556049571839301)	0.000110495
AT1G35617.1	Eutrema_salsugineum	Arabidopsis	20	U_ind	0	0	0	0	0	1	0	0	0	0	0	0	A	A	U
AT1G35820.1	Arabidopsis_lyrata	Brassicaceae	18	U_scr	0	0	0	0	0	0	0	0	0	1	0	0	U	U	A
AT1G35820.1	Brassica_rapa	Brassicaceae	18	N_dna	1	0	0	0	0	0	0	0	0	0	1	0	U	U	A							2701(0)	0
AT1G35820.1	Capsella_rubella	Brassicaceae	18	U_ind	0	0	0	0	0	1	0	0	0	0	0	0	U	U	A
AT1G35820.1	Eutrema_salsugineum	Brassicaceae	18	A_orf	1	0	0	0	0	0	0	1	0	0	0	0	U	U	A			orf_814199(3.6299440180354e-06),orf_808208(0),orf_814200(0)	0			2668(0)	0
AT1G35890.1	Arabidopsis_lyrata	Brassicaceae	18	U_una	0	0	0	0	0	0	0	0	0	1	1	0	U	A	U
AT1G35890.1	Brassica_rapa	Brassicaceae	18	U_ind	0	0	0	0	1	1	0	0	0	0	0	0	U	A	U
AT1G35890.1	Capsella_rubella	Brassicaceae	18	A_gen	0	0	0	0	0	1	1	0	1	0	0	0	U	A	U	XM_006307375.1(0.000102561178442206)	0.000102561			orf_6035(0.000343406113155753)	0.000343406
AT1G35890.1	Eutrema_salsugineum	Brassicaceae	18	U_scr	0	0	0	0	0	0	0	0	0	1	0	0	U	A	U
AT1G35900.1	Arabidopsis_lyrata	Arabidopsis_thaliana	21	U_nm	0	0	0	0	0	0	0	0	0	0	0	0	U	U	U
AT1G35900.1	Brassica_rapa	Arabidopsis_thaliana	21	U_ind	0	0	0	0	0	1	0	0	0	0	0	0	U	U	U
AT1G35900.1	Capsella_rubella	Arabidopsis_thaliana	21	U_ind	0	0	0	0	0	1	0	0	0	0	0	0	U	U	U
AT1G35900.1	Eutrema_salsugineum	Arabidopsis_thaliana	21	U_scr	0	0	0	0	0	0	0	0	0	1	0	0	U	U	U
AT1G36078.1	Arabidopsis_lyrata	Arabidopsis_thaliana	21	U_scr	0	0	0	0	0	0	0	0	0	1	0	0	U	U	U
AT1G36078.1	Brassica_rapa	Arabidopsis_thaliana	21	U_una	0	0	0	0	0	0	0	0	0	1	1	0	U	U	U
AT1G36078.1	Capsella_rubella	Arabidopsis_thaliana	21	U_scr	0	0	0	0	0	0	0	0	0	1	0	0	U	U	U
AT1G36078.1	Eutrema_salsugineum	Arabidopsis_thaliana	21	U_scr	0	0	0	0	0	0	0	0	0	1	0	0	U	U	U
AT1G36100.1	Arabidopsis_lyrata	Brassicaceae	18	U_scr	0	0	0	0	0	0	0	0	0	1	0	0	U	U	U
AT1G36100.1	Brassica_rapa	Brassicaceae	18	U_una	0	0	0	0	1	0	0	0	0	1	1	0	U	U	U
AT1G36100.1	Capsella_rubella	Brassicaceae	18	U_scr	0	0	0	0	0	0	0	0	0	1	0	0	U	U	U
AT1G36100.1	Eutrema_salsugineum	Brassicaceae	18	U_scr	0	0	0	0	0	0	0	0	0	1	0	0	U	U	U
AT1G36230.1	Arabidopsis_lyrata	Brassicaceae	18	U_nm	0	0	0	0	0	0	0	0	0	0	0	0	U	U	U
AT1G36230.1	Brassica_rapa	Brassicaceae	18	U_scr	0	0	0	0	0	0	0	0	0	1	0	0	U	U	U
AT1G36230.1	Capsella_rubella	Brassicaceae	18	U_scr	0	0	0	0	0	0	0	0	0	1	0	0	U	U	U
AT1G36230.1	Eutrema_salsugineum	Brassicaceae	18	U_nm	0	0	0	0	0	0	0	0	0	0	0	0	U	U	U
AT1G36272.1	Arabidopsis_lyrata	Arabidopsis_thaliana	21	U_scr	0	0	0	0	0	0	0	0	0	1	0	0	U	U	U
AT1G36272.1	Brassica_rapa	Arabidopsis_thaliana	21	U_una	0	0	0	0	0	0	0	0	0	1	1	0	U	U	U
AT1G36272.1	Capsella_rubella	Arabidopsis_thaliana	21	U_scr	0	0	0	0	0	0	0	0	0	1	0	0	U	U	U
AT1G36272.1	Eutrema_salsugineum	Arabidopsis_thaliana	21	U_scr	0	0	0	0	0	0	0	0	0	1	0	0	U	U	U
AT1G36622.1	Arabidopsis_lyrata	Brassicaceae	18	A_gen	1	1	1	1	0	0	1	1	1	0	0	0	A	A	U	XM_002893871.1(0)	0	orf_451356(0)	0	orf_12667(0)	0	2709(0)	0
AT1G36622.1	Brassica_rapa	Brassicaceae	18	U_una	0	0	0	0	0	0	0	0	0	1	1	0	A	A	U
AT1G36622.1	Capsella_rubella	Brassicaceae	18	A_orf	1	0	0	0	0	0	0	1	0	0	0	0	A	A	U			orf_305733(6.76643347985451e-06)	6.76643e-06			2711(0)	0
AT1G36622.1	Eutrema_salsugineum	Brassicaceae	18	U_una	0	0	0	0	0	0	0	0	0	1	1	0	A	A	U
AT1G36640.1	Arabidopsis_lyrata	Brassicaceae	18	A_gen	1	1	1	1	0	0	1	1	1	0	0	0	A	U	U	XM_002893872.1(0)	0	orf_428374(0)	0	orf_12668(0)	0	2710(0)	0
AT1G36640.1	Brassica_rapa	Brassicaceae	18	U_una	0	0	0	0	0	0	0	0	0	1	1	0	A	U	U
AT1G36640.1	Capsella_rubella	Brassicaceae	18	U_scr	0	0	0	0	0	0	0	0	0	1	0	0	A	U	U
AT1G36640.1	Eutrema_salsugineum	Brassicaceae	18	U_una	0	0	0	0	0	0	0	0	0	1	1	0	A	U	U
AT1G36745.1	Arabidopsis_lyrata	Arabidopsis_thaliana	21	U_una	0	0	0	0	0	0	0	0	0	1	1	0	U	U	U
AT1G36745.1	Brassica_rapa	Arabidopsis_thaliana	21	U_una	0	0	0	0	1	0	0	0	0	1	1	0	U	U	U
AT1G36745.1	Capsella_rubella	Arabidopsis_thaliana	21	U_scr	0	0	0	0	0	0	0	0	0	1	0	0	U	U	U
AT1G36745.1	Eutrema_salsugineum	Arabidopsis_thaliana	21	U_scr	0	0	0	0	0	0	0	0	0	1	0	0	U	U	U
AT1G36756.1	Arabidopsis_lyrata	Arabidopsis_thaliana	21	U_una	0	0	0	0	0	0	0	0	0	1	1	0	U	U	U
AT1G36756.1	Brassica_rapa	Arabidopsis_thaliana	21	U_una	0	0	0	0	1	0	0	0	0	1	1	0	U	U	U
AT1G36756.1	Capsella_rubella	Arabidopsis_thaliana	21	U_nst	0	0	0	0	1	0	0	0	0	1	0	0	U	U	U
AT1G36756.1	Eutrema_salsugineum	Arabidopsis_thaliana	21	U_scr	0	0	0	0	0	0	0	0	0	1	0	0	U	U	U
AT1G36922.1	Arabidopsis_lyrata	Arabidopsis	20	A_gen	1	1	1	1	0	0	1	1	1	0	1	0	A	U	U	XM_002862179.1(1.09579012530503e-13),XM_002893768.1(0)	0	orf_429698(0)	0	orf_12433(0)	0	291(0)	0
AT1G36922.1	Brassica_rapa	Arabidopsis	20	U_una	0	0	0	0	1	0	0	0	0	1	1	0	A	U	U
AT1G36922.1	Capsella_rubella	Arabidopsis	20	U_ind	0	0	0	0	0	1	0	0	0	0	0	0	A	U	U
AT1G36922.1	Eutrema_salsugineum	Arabidopsis	20	U_scr	0	0	0	0	0	0	0	0	0	1	0	0	A	U	U
AT1G36925.1	Arabidopsis_lyrata	Arabidopsis	20	A_gen	1	1	1	1	0	0	1	1	1	0	0	0	A	U	U	XM_002862180.1(0)	0	orf_418044(5.70817867973084e-07)	5.70818e-07	orf_86333(0)	0	292(0)	0
AT1G36925.1	Brassica_rapa	Arabidopsis	20	U_una	0	0	0	0	1	0	0	0	0	1	1	0	A	U	U
AT1G36925.1	Capsella_rubella	Arabidopsis	20	U_ind	0	0	0	0	0	1	0	0	0	0	0	0	A	U	U
AT1G36925.1	Eutrema_salsugineum	Arabidopsis	20	U_scr	0	0	0	0	0	0	0	0	0	1	0	0	A	U	U
AT1G36942.1	Arabidopsis_lyrata	Arabidopsis_thaliana	21	U_ind	0	0	0	0	0	1	0	0	0	0	0	0	U	U	U
AT1G36942.1	Brassica_rapa	Arabidopsis_thaliana	21	U_una	0	0	0	0	0	0	0	0	0	1	1	0	U	U	U
AT1G36942.1	Capsella_rubella	Arabidopsis_thaliana	21	U_ind	0	0	0	0	0	1	0	0	0	0	0	0	U	U	U
AT1G36942.1	Eutrema_salsugineum	Arabidopsis_thaliana	21	U_scr	0	0	0	0	0	0	0	0	0	1	0	0	U	U	U
AT1G36960.1	Arabidopsis_lyrata	Brassicaceae	18	U_scr	0	0	0	0	0	0	0	0	0	1	0	0	U	U	U
AT1G36960.1	Brassica_rapa	Brassicaceae	18	U_una	0	0	0	0	1	0	0	0	0	1	1	0	U	U	U
AT1G36960.1	Capsella_rubella	Brassicaceae	18	U_ind	0	0	0	0	0	1	0	0	0	0	0	0	U	U	U
AT1G36960.1	Eutrema_salsugineum	Brassicaceae	18	U_scr	0	0	0	0	0	0	0	0	0	1	0	0	U	U	U
AT1G37000.1	Arabidopsis_lyrata	Arabidopsis	20	U_scr	0	0	0	0	0	0	0	0	0	1	0	0	U	U	U
AT1G37000.1	Brassica_rapa	Arabidopsis	20	U_una	0	0	0	0	0	0	0	0	0	1	1	0	U	U	U
AT1G37000.1	Capsella_rubella	Arabidopsis	20	U_una	0	0	0	0	1	0	0	0	0	1	1	0	U	U	U
AT1G37000.1	Eutrema_salsugineum	Arabidopsis	20	U_scr	0	0	0	0	0	0	0	0	0	1	0	0	U	U	U
AT1G37007.1	Arabidopsis_lyrata	Arabidopsis	20	A_trn	1	1	1	1	0	0	0	1	1	0	0	0	A	U	U			orf_485571(0)	0	orf_8620(0)	0	2718(0)	0
AT1G37007.1	Brassica_rapa	Arabidopsis	20	U_una	0	0	0	0	0	0	0	0	0	1	1	0	A	U	U
AT1G37007.1	Capsella_rubella	Arabidopsis	20	U_una	0	0	0	0	0	0	0	0	0	1	1	0	A	U	U
AT1G37007.1	Eutrema_salsugineum	Arabidopsis	20	U_scr	0	0	0	0	0	0	0	0	0	1	0	0	A	U	U
AT1G37162.1	Arabidopsis_lyrata	Arabidopsis_thaliana	21	U_scr	0	0	0	0	0	0	0	0	0	1	0	0	U	U	U
AT1G37162.1	Brassica_rapa	Arabidopsis_thaliana	21	U_una	0	0	0	0	0	0	0	0	0	1	1	0	U	U	U
AT1G37162.1	Capsella_rubella	Arabidopsis_thaliana	21	U_scr	0	0	0	0	0	0	0	0	0	1	0	0	U	U	U
AT1G37162.1	Eutrema_salsugineum	Arabidopsis_thaliana	21	U_scr	0	0	0	0	0	0	0	0	0	1	0	0	U	U	U
AT1G38630.1	Arabidopsis_lyrata	Arabidopsis_thaliana	21	N_dna	1	0	0	0	0	0	0	0	0	1	0	0	N	U	U							298(4.49769863202221e-05)	4.4977e-05
AT1G38630.1	Brassica_rapa	Arabidopsis_thaliana	21	U_una	0	0	0	0	0	0	0	0	0	1	1	0	N	U	U
AT1G38630.1	Capsella_rubella	Arabidopsis_thaliana	21	U_una	0	0	0	0	0	0	0	0	0	1	1	0	N	U	U
AT1G38630.1	Eutrema_salsugineum	Arabidopsis_thaliana	21	U_scr	0	0	0	0	0	0	0	0	0	1	0	0	N	U	U
AT1G38790.1	Arabidopsis_lyrata	Arabidopsis_thaliana	21	U_scr	0	0	0	0	0	0	0	0	0	1	0	0	U	U	U
AT1G38790.1	Brassica_rapa	Arabidopsis_thaliana	21	U_una	0	0	0	0	0	0	0	0	0	1	1	0	U	U	U
AT1G38790.1	Capsella_rubella	Arabidopsis_thaliana	21	U_una	0	0	0	0	0	0	0	0	0	1	1	0	U	U	U
AT1G38790.1	Eutrema_salsugineum	Arabidopsis_thaliana	21	U_scr	0	0	0	0	0	0	0	0	0	1	0	0	U	U	U
AT1G38950.1	Arabidopsis_lyrata	Arabidopsis_thaliana	21	U_scr	0	0	0	0	0	0	0	0	0	1	0	0	U	U	U
AT1G38950.1	Brassica_rapa	Arabidopsis_thaliana	21	U_una	0	0	0	0	0	0	0	0	0	1	1	0	U	U	U
AT1G38950.1	Capsella_rubella	Arabidopsis_thaliana	21	U_una	0	0	0	0	0	0	0	0	0	1	1	0	U	U	U
AT1G38950.1	Eutrema_salsugineum	Arabidopsis_thaliana	21	U_scr	0	0	0	0	0	0	0	0	0	1	0	0	U	U	U
AT1G40083.1	Arabidopsis_lyrata	Camelineae	19	U_una	0	0	0	0	0	0	0	0	0	1	1	0	U	U	U
AT1G40083.1	Brassica_rapa	Camelineae	19	U_una	0	0	0	0	0	0	0	0	0	1	1	0	U	U	U
AT1G40083.1	Capsella_rubella	Camelineae	19	U_una	0	0	0	0	0	0	0	0	0	1	1	0	U	U	U
AT1G40083.1	Eutrema_salsugineum	Camelineae	19	U_scr	0	0	0	0	0	0	0	0	0	1	0	0	U	U	U
AT1G40104.1	Arabidopsis_lyrata	Arabidopsis_thaliana	21	U_una	0	0	0	0	0	0	0	0	0	0	1	0	U	U	U
AT1G40104.1	Brassica_rapa	Arabidopsis_thaliana	21	U_una	0	0	0	0	0	0	0	0	0	1	1	0	U	U	U
AT1G40104.1	Capsella_rubella	Arabidopsis_thaliana	21	U_una	0	0	0	0	1	0	0	0	0	1	1	0	U	U	U
AT1G40104.1	Eutrema_salsugineum	Arabidopsis_thaliana	21	U_scr	0	0	0	0	0	0	0	0	0	1	0	0	U	U	U
AT1G41820.1	Arabidopsis_lyrata	Brassicaceae	18	A_orf	1	0	0	0	0	0	0	1	0	0	0	0	A	A	A			orf_465423(0),orf_465424(0),orf_465422(0)	0			2725(0)	0
AT1G41820.1	Brassica_rapa	Brassicaceae	18	U_una	0	0	0	0	0	0	0	0	0	1	1	0	A	A	A
AT1G41820.1	Capsella_rubella	Brassicaceae	18	A_orf	1	0	0	0	0	0	0	1	0	0	1	0	A	A	A			orf_353509(5.53294857885689e-05),orf_299781(0.00035951751463259),orf_300137(4.56065923226667e-06),orf_374862(0.0386583046705571),orf_364205(0.0386583046705571),orf_299781(0.00035951751463259),orf_299781(0.00035951751463259)	4.56066e-06			303(0.0386311418451324)	0.0386311
AT1G41820.1	Eutrema_salsugineum	Brassicaceae	18	A_orf	0	0	0	0	0	0	0	1	0	0	1	0	A	A	A			orf_657964(0.0491308088881626)	0.0491308
AT1G41875.1	Arabidopsis_lyrata	Arabidopsis_thaliana	21	U_una	0	0	0	0	0	0	0	0	0	1	1	0	U	U	U
AT1G41875.1	Brassica_rapa	Arabidopsis_thaliana	21	U_una	0	0	0	0	0	0	0	0	0	1	1	0	U	U	U
AT1G41875.1	Capsella_rubella	Arabidopsis_thaliana	21	U_nst	0	0	0	0	1	0	0	0	0	1	0	0	U	U	U
AT1G41875.1	Eutrema_salsugineum	Arabidopsis_thaliana	21	U_scr	0	0	0	0	0	0	0	0	0	1	0	0	U	U	U
AT1G42080.1	Arabidopsis_lyrata	Arabidopsis	20	U_una	0	0	0	0	0	0	0	0	0	1	1	0	U	U	U
AT1G42080.1	Brassica_rapa	Arabidopsis	20	U_una	0	0	0	0	0	0	0	0	0	1	1	0	U	U	U
AT1G42080.1	Capsella_rubella	Arabidopsis	20	U_una	0	0	0	0	0	0	0	0	0	1	1	0	U	U	U
AT1G42080.1	Eutrema_salsugineum	Arabidopsis	20	U_una	0	0	0	0	0	0	0	0	0	1	1	0	U	U	U
AT1G42525.1	Arabidopsis_lyrata	Brassicaceae	18	U_una	0	0	0	0	0	0	0	0	0	1	1	0	U	U	U
AT1G42525.1	Brassica_rapa	Brassicaceae	18	U_una	0	0	0	0	1	0	0	0	0	1	1	0	U	U	U
AT1G42525.1	Capsella_rubella	Brassicaceae	18	U_scr	0	0	0	0	0	0	0	0	0	1	0	0	U	U	U
AT1G42525.1	Eutrema_salsugineum	Brassicaceae	18	U_una	0	0	0	0	0	0	0	0	0	1	1	0	U	U	U
AT1G42525.2	Arabidopsis_lyrata	Brassicaceae	18	U_una	0	0	0	0	0	0	0	0	0	1	1	0	U	U	U
AT1G42525.2	Brassica_rapa	Brassicaceae	18	U_una	0	0	0	0	1	0	0	0	0	1	1	0	U	U	U
AT1G42525.2	Capsella_rubella	Brassicaceae	18	U_scr	0	0	0	0	0	0	0	0	0	1	0	0	U	U	U
AT1G42525.2	Eutrema_salsugineum	Brassicaceae	18	U_una	0	0	0	0	0	0	0	0	0	1	1	0	U	U	U
AT1G42699.1	Arabidopsis_lyrata	Arabidopsis	20	U_ind	0	0	0	0	0	1	0	0	0	0	0	0	U	U	U
AT1G42699.1	Brassica_rapa	Arabidopsis	20	U_una	0	0	0	0	1	0	0	0	0	1	1	0	U	U	U
AT1G42699.1	Capsella_rubella	Arabidopsis	20	U_nst	0	0	0	0	1	0	0	0	0	1	0	0	U	U	U
AT1G42699.1	Eutrema_salsugineum	Arabidopsis	20	U_una	0	0	0	0	0	0	0	0	0	1	1	0	U	U	U
AT1G43005.1	Arabidopsis_lyrata	Brassicaceae	18	A_gen	1	1	1	1	0	0	1	0	1	0	0	0	A	U	U	XM_002891204.1(0.0124764835987463)	0.0124765			orf_5499(0.0163674133238012)	0.0163674	309(0)	0
AT1G43005.1	Brassica_rapa	Brassicaceae	18	U_nst	0	0	0	0	1	0	0	0	0	1	0	0	A	U	U
AT1G43005.1	Capsella_rubella	Brassicaceae	18	U_una	0	0	0	0	1	0	0	0	0	1	1	0	A	U	U
AT1G43005.1	Eutrema_salsugineum	Brassicaceae	18	U_ind	0	0	0	0	0	1	0	0	0	0	0	0	A	U	U
AT1G43145.1	Arabidopsis_lyrata	Brassicaceae	18	U_scr	0	0	0	0	0	0	0	0	0	1	0	0	U	U	U
AT1G43145.1	Brassica_rapa	Brassicaceae	18	U_nm	0	0	0	0	0	0	0	0	0	0	0	0	U	U	U
AT1G43145.1	Capsella_rubella	Brassicaceae	18	U_una	0	0	0	0	0	0	0	0	0	1	1	0	U	U	U
AT1G43145.1	Eutrema_salsugineum	Brassicaceae	18	U_una	0	0	0	0	0	0	0	0	0	1	1	0	U	U	U
AT1G43171.1	Arabidopsis_lyrata	Brassicaceae	18	U_nm	0	0	0	0	0	0	0	0	0	0	0	0	U	U	U
AT1G43171.1	Brassica_rapa	Brassicaceae	18	U_una	0	0	0	0	0	0	0	0	0	1	1	0	U	U	U
AT1G43171.1	Capsella_rubella	Brassicaceae	18	U_scr	0	0	0	0	0	0	0	0	0	1	0	0	U	U	U
AT1G43171.1	Eutrema_salsugineum	Brassicaceae	18	U_scr	0	0	0	0	0	0	0	0	0	1	0	0	U	U	U
AT1G43320.1	Arabidopsis_lyrata	Brassicaceae	18	U_una	0	0	0	0	0	0	0	0	0	1	1	0	U	U	U
AT1G43320.1	Brassica_rapa	Brassicaceae	18	U_una	0	0	0	0	0	0	0	0	0	1	1	0	U	U	U
AT1G43320.1	Capsella_rubella	Brassicaceae	18	U_scr	0	0	0	0	0	0	0	0	0	1	0	0	U	U	U
AT1G43320.1	Eutrema_salsugineum	Brassicaceae	18	U_scr	0	0	0	0	0	0	0	0	0	1	0	0	U	U	U
AT1G43415.1	Arabidopsis_lyrata	Arabidopsis_thaliana	21	N_dna	1	0	0	0	0	0	0	0	0	0	1	0	N	U	U							2735(5.32771744534699e-05)	5.32772e-05
AT1G43415.1	Brassica_rapa	Arabidopsis_thaliana	21	U_una	0	0	0	0	1	0	0	0	0	1	1	0	N	U	U
AT1G43415.1	Capsella_rubella	Arabidopsis_thaliana	21	U_una	0	0	0	0	0	0	0	0	0	1	1	0	N	U	U
AT1G43415.1	Eutrema_salsugineum	Arabidopsis_thaliana	21	U_scr	0	0	0	0	0	0	0	0	0	1	0	0	N	U	U
AT1G43624.1	Arabidopsis_lyrata	Arabidopsis_thaliana	21	U_ind	0	0	0	0	0	1	0	0	0	0	0	0	U	U	U
AT1G43624.1	Brassica_rapa	Arabidopsis_thaliana	21	U_scr	0	0	0	0	0	0	0	0	0	1	0	0	U	U	U
AT1G43624.1	Capsella_rubella	Arabidopsis_thaliana	21	U_una	0	0	0	0	0	0	0	0	0	1	1	0	U	U	U
AT1G43624.1	Eutrema_salsugineum	Arabidopsis_thaliana	21	U_scr	0	0	0	0	0	0	0	0	0	1	0	0	U	U	U
AT1G43680.1	Arabidopsis_lyrata	Brassicaceae	18	U_nm	0	0	0	0	0	0	0	0	0	0	0	0	U	U	A
AT1G43680.1	Brassica_rapa	Brassicaceae	18	U_nst	0	0	0	0	1	0	0	0	0	1	0	0	U	U	A
AT1G43680.1	Capsella_rubella	Brassicaceae	18	U_scr	0	0	0	0	0	0	0	0	0	1	0	0	U	U	A
AT1G43680.1	Eutrema_salsugineum	Brassicaceae	18	A_gen	0	0	0	0	0	0	1	0	0	0	0	0	U	U	A	XM_006393639.1(2.2903822798348e-06)	2.29038e-06
AT1G43720.1	Arabidopsis_lyrata	Brassicaceae	18	U_scr	0	0	0	0	0	0	0	0	0	1	0	0	U	U	U
AT1G43720.1	Brassica_rapa	Brassicaceae	18	U_una	0	0	0	0	0	0	0	0	0	1	1	0	U	U	U
AT1G43720.1	Capsella_rubella	Brassicaceae	18	U_nst	0	0	0	0	1	0	0	0	0	1	0	0	U	U	U
AT1G43720.1	Eutrema_salsugineum	Brassicaceae	18	U_una	0	0	0	0	0	0	0	0	0	1	1	0	U	U	U
AT1G43810.1	Arabidopsis_lyrata	Brassicaceae	18	A_gen	1	1	1	1	0	0	1	1	1	0	0	0	A	U	A	XM_002891234.1(0)	0	orf_60651(0)	0	orf_5556(0)	0	317(0)	0
AT1G43810.1	Brassica_rapa	Brassicaceae	18	U_scr	0	0	0	0	0	0	0	0	0	1	0	0	A	U	A
AT1G43810.1	Capsella_rubella	Brassicaceae	18	U_una	0	0	0	0	0	0	0	0	0	1	1	0	A	U	A
AT1G43810.1	Eutrema_salsugineum	Brassicaceae	18	A_gen	1	1	1	1	0	0	1	1	1	0	0	0	A	U	A	XM_006393701.1(0),XM_006393702.1(0)	0	orf_502720(0),orf_513685(0)	0	orf_80508(0)	0	317(3.74204773834208e-08)	3.74205e-08
AT1G43970.1	Arabidopsis_lyrata	Arabidopsis_thaliana	21	U_nm	0	0	0	0	0	0	0	0	0	0	0	0	U	A	U
AT1G43970.1	Brassica_rapa	Arabidopsis_thaliana	21	U_una	0	0	0	0	0	0	0	0	0	1	1	0	U	A	U
AT1G43970.1	Capsella_rubella	Arabidopsis_thaliana	21	A_orf	0	0	0	0	0	0	0	1	0	0	0	0	U	A	U			orf_299203(1.30833102685024e-07)	1.30833e-07
AT1G43970.1	Eutrema_salsugineum	Arabidopsis_thaliana	21	U_una	0	0	0	0	0	0	0	0	0	1	1	0	U	A	U
AT1G44085.1	Arabidopsis_lyrata	Arabidopsis_thaliana	21	U_nm	0	0	0	0	0	0	0	0	0	0	0	0	U	U	U
AT1G44085.1	Brassica_rapa	Arabidopsis_thaliana	21	U_una	0	0	0	0	0	0	0	0	0	1	1	0	U	U	U
AT1G44085.1	Capsella_rubella	Arabidopsis_thaliana	21	U_nm	0	0	0	0	0	0	0	0	0	0	0	0	U	U	U
AT1G44085.1	Eutrema_salsugineum	Arabidopsis_thaliana	21	U_scr	0	0	0	0	0	0	0	0	0	1	0	0	U	U	U
AT1G44094.1	Arabidopsis_lyrata	Arabidopsis_thaliana	21	U_nm	0	0	0	0	0	0	0	0	0	0	0	0	U	U	U
AT1G44094.1	Brassica_rapa	Arabidopsis_thaliana	21	U_ind	0	0	0	0	1	1	0	0	0	1	0	0	U	U	U
AT1G44094.1	Capsella_rubella	Arabidopsis_thaliana	21	U_ind	0	0	0	0	0	1	0	0	0	0	0	0	U	U	U
AT1G44094.1	Eutrema_salsugineum	Arabidopsis_thaliana	21	U_scr	0	0	0	0	0	0	0	0	0	1	0	0	U	U	U
AT1G44740.1	Arabidopsis_lyrata	Camelineae	19	U_scr	0	0	0	0	0	0	0	0	0	1	0	0	U	U	U
AT1G44740.1	Brassica_rapa	Camelineae	19	U_nst	0	0	0	0	1	0	0	0	0	1	0	0	U	U	U
AT1G44740.1	Capsella_rubella	Camelineae	19	U_ind	0	0	0	0	0	1	0	0	0	0	0	0	U	U	U
AT1G44740.1	Eutrema_salsugineum	Camelineae	19	U_scr	0	0	0	0	0	0	0	0	0	1	0	0	U	U	U
AT1G44940.1	Arabidopsis_lyrata	Arabidopsis_thaliana	21	U_nm	0	0	0	0	0	0	0	0	0	0	0	0	U	U	U
AT1G44940.1	Brassica_rapa	Arabidopsis_thaliana	21	U_una	0	0	0	0	1	0	0	0	0	1	1	0	U	U	U
AT1G44940.1	Capsella_rubella	Arabidopsis_thaliana	21	U_nst	0	0	0	0	1	0	0	0	0	1	0	0	U	U	U
AT1G44940.1	Eutrema_salsugineum	Arabidopsis_thaliana	21	U_ind	0	0	0	0	0	1	0	0	0	0	0	0	U	U	U
AT1G44940.2	Arabidopsis_lyrata	Arabidopsis_thaliana	21	U_nm	0	0	0	0	0	0	0	0	0	0	0	0	U	U	U
AT1G44940.2	Brassica_rapa	Arabidopsis_thaliana	21	U_una	0	0	0	0	1	0	0	0	0	1	1	0	U	U	U
AT1G44940.2	Capsella_rubella	Arabidopsis_thaliana	21	U_nst	0	0	0	0	1	0	0	0	0	1	0	0	U	U	U
AT1G44940.2	Eutrema_salsugineum	Arabidopsis_thaliana	21	U_ind	0	0	0	0	0	1	0	0	0	0	0	0	U	U	U
AT1G44941.1	Arabidopsis_lyrata	Brassicaceae	18	U_nm	0	0	0	0	0	0	0	0	0	0	0	0	U	U	U
AT1G44941.1	Brassica_rapa	Brassicaceae	18	U_una	0	0	0	0	0	0	0	0	0	1	1	0	U	U	U
AT1G44941.1	Capsella_rubella	Brassicaceae	18	U_scr	0	0	0	0	0	0	0	0	0	1	0	0	U	U	U
AT1G44941.1	Eutrema_salsugineum	Brassicaceae	18	U_ind	0	0	0	0	0	1	0	0	0	0	0	0	U	U	U
AT1G44990.1	Arabidopsis_lyrata	Arabidopsis_thaliana	21	U_scr	0	0	0	0	0	0	0	0	0	1	0	0	U	U	U
AT1G44990.1	Brassica_rapa	Arabidopsis_thaliana	21	U_scr	0	0	0	0	0	0	0	0	0	1	0	0	U	U	U
AT1G44990.1	Capsella_rubella	Arabidopsis_thaliana	21	U_ind	0	0	0	0	0	1	0	0	0	0	0	0	U	U	U
AT1G44990.1	Eutrema_salsugineum	Arabidopsis_thaliana	21	U_scr	0	0	0	0	0	0	0	0	0	1	0	0	U	U	U
AT1G45163.1	Arabidopsis_lyrata	Arabidopsis_thaliana	21	N_dna	1	0	0	0	0	1	0	0	0	0	0	0	N	N	A							2748(1.12800181639727e-07)	1.128e-07
AT1G45163.1	Brassica_rapa	Arabidopsis_thaliana	21	U_nm	0	0	0	0	0	0	0	0	0	0	0	0	N	N	A
AT1G45163.1	Capsella_rubella	Arabidopsis_thaliana	21	N_dna	1	0	0	0	0	0	0	0	0	0	0	0	N	N	A							2750(0.000158523873622474)	0.000158524
AT1G45163.1	Eutrema_salsugineum	Arabidopsis_thaliana	21	A_gen	0	0	0	0	0	0	1	0	1	1	0	0	N	N	A	XM_006393605.1(0.00216023569111989)	0.00216024			orf_80388(0.0132209241838325)	0.0132209
AT1G45165.1	Arabidopsis_lyrata	Brassicaceae	18	N_dna	1	0	0	0	0	1	0	0	0	0	0	0	N	N	U							327(1.64101681132678e-06)	1.64102e-06
AT1G45165.1	Brassica_rapa	Brassicaceae	18	U_nst	0	0	0	0	1	0	0	0	0	0	0	0	N	N	U
AT1G45165.1	Capsella_rubella	Brassicaceae	18	N_dna	1	0	0	0	0	0	0	0	0	0	0	0	N	N	U							327(0.000115573728433849)	0.000115574
AT1G45165.1	Eutrema_salsugineum	Brassicaceae	18	U_scr	0	0	0	0	0	0	0	0	0	1	0	0	N	N	U
AT1G45229.1	Arabidopsis_lyrata	Arabidopsis_thaliana	21	U_nm	0	0	0	0	0	0	0	0	0	0	0	0	U	U	A
AT1G45229.1	Brassica_rapa	Arabidopsis_thaliana	21	A_gen	0	0	0	0	0	0	1	0	1	0	0	0	U	U	A	XM_009125281.1(5.7081434908457e-05),XM_009125282.1(5.7081434908457e-05),XM_009125283.1(5.7081434908457e-05),XM_009125280.1(5.7081434908457e-05)	5.70814e-05			orf_202812(0.000113284040369921),orf_202814(0.000113284040369921),orf_202810(0.000113284040369921),orf_202818(0.000113284040369921)	0.000113284
AT1G45229.1	Capsella_rubella	Arabidopsis_thaliana	21	U_nm	0	0	0	0	0	0	0	0	0	0	0	0	U	U	A
AT1G45229.1	Eutrema_salsugineum	Arabidopsis_thaliana	21	U_nm	0	0	0	0	0	0	0	0	0	0	0	0	U	U	A
AT1G45403.1	Arabidopsis_lyrata	Brassicaceae	18	U_ind	0	0	0	0	0	1	0	0	0	1	0	0	U	U	U
AT1G45403.1	Brassica_rapa	Brassicaceae	18	U_ind	0	0	0	0	0	1	0	0	0	1	0	0	U	U	U
AT1G45403.1	Capsella_rubella	Brassicaceae	18	U_ind	0	0	0	0	1	1	0	0	0	1	0	0	U	U	U
AT1G45403.1	Eutrema_salsugineum	Brassicaceae	18	U_ind	0	0	0	0	0	1	0	0	0	0	0	0	U	U	U
AT1G46336.1	Arabidopsis_lyrata	Brassicaceae	18	U_scr	0	0	0	0	0	0	0	0	0	1	0	0	U	U	U
AT1G46336.1	Brassica_rapa	Brassicaceae	18	U_ind	0	0	0	0	0	1	0	0	0	1	0	0	U	U	U
AT1G46336.1	Capsella_rubella	Brassicaceae	18	U_nm	0	0	0	0	0	0	0	0	0	0	0	0	U	U	U
AT1G46336.1	Eutrema_salsugineum	Brassicaceae	18	U_ind	0	0	0	0	0	1	0	0	0	0	0	0	U	U	U
AT1G47265.1	Arabidopsis_lyrata	Arabidopsis	20	U_ind	0	0	0	0	0	1	0	0	0	0	0	0	U	U	U
AT1G47265.1	Brassica_rapa	Arabidopsis	20	U_nst	0	0	0	0	1	0	0	0	0	1	0	0	U	U	U
AT1G47265.1	Capsella_rubella	Arabidopsis	20	U_ind	0	0	0	0	0	1	0	0	0	0	0	0	U	U	U
AT1G47265.1	Eutrema_salsugineum	Arabidopsis	20	U_scr	0	0	0	0	0	0	0	0	0	1	0	0	U	U	U
AT1G47317.1	Arabidopsis_lyrata	Brassicaceae	18	A_gen	1	1	1	1	0	0	1	1	1	0	0	0	A	U	U	XM_002891302.1(0)	0	orf_15719(2.88032042661257e-10),orf_38599(0)	0	orf_5735(0)	0	332(0)	0
AT1G47317.1	Brassica_rapa	Brassicaceae	18	U_scr	0	0	0	0	0	0	0	0	0	1	0	0	A	U	U
AT1G47317.1	Capsella_rubella	Brassicaceae	18	U_scr	0	0	0	0	0	0	0	0	0	1	0	0	A	U	U
AT1G47317.1	Eutrema_salsugineum	Brassicaceae	18	U_scr	0	0	0	0	0	0	0	0	0	1	0	0	A	U	U
AT1G47389.1	Arabidopsis_lyrata	Brassicaceae	18	U_scr	0	0	0	0	0	0	0	0	0	1	0	0	U	U	U
AT1G47389.1	Brassica_rapa	Brassicaceae	18	U_ind	0	0	0	0	1	1	0	0	0	1	0	0	U	U	U
AT1G47389.1	Capsella_rubella	Brassicaceae	18	U_nm	0	0	0	0	0	0	0	0	0	0	0	0	U	U	U
AT1G47389.1	Eutrema_salsugineum	Brassicaceae	18	U_tec	0	0	0	0	0	0	0	0	0	1	0	1	U	U	U
AT1G47395.1	Arabidopsis_lyrata	Brassicaceae	18	A_gen	1	1	1	1	0	0	1	1	1	0	0	0	A	A	A	XM_002891309.1(0),XM_002891310.1(0),XM_002891310.1(0)	0	orf_15776(0),orf_15776(0),orf_61552(0)	0	orf_5748(0),orf_5748(0),orf_5746(0)	0	334(0)	0
AT1G47395.1	Brassica_rapa	Brassicaceae	18	U_ind	0	0	0	0	1	1	0	0	0	1	0	0	A	A	A
AT1G47395.1	Capsella_rubella	Brassicaceae	18	A_orf	1	0	0	0	0	0	0	1	0	0	0	0	A	A	A			orf_27713(0),orf_12425(0)	0			334(0)	0
AT1G47395.1	Eutrema_salsugineum	Brassicaceae	18	A_orf	1	0	0	0	0	0	0	1	0	0	0	0	A	A	A			orf_1074585(0)	0			2721(0)	0
AT1G47400.1	Arabidopsis_lyrata	Brassicaceae	18	A_gen	1	1	1	1	0	0	1	1	1	0	0	0	A	A	A	XM_002891311.1(0)	0	orf_38660(0)	0	orf_5749(0)	0	335(0)	0
AT1G47400.1	Brassica_rapa	Brassicaceae	18	A_orf	1	0	0	0	1	0	0	1	0	0	0	0	A	A	A			orf_418604(6.37458591836726e-05),orf_254792(0),orf_1010753(2.05035988187774e-12)	0			334(5.55111512312578e-16)	5.55112e-16
AT1G47400.1	Capsella_rubella	Brassicaceae	18	A_orf	1	0	0	0	0	0	0	1	0	0	0	0	A	A	A			orf_12430(0)	0			335(0)	0
AT1G47400.1	Eutrema_salsugineum	Brassicaceae	18	A_orf	1	0	0	0	0	0	0	1	0	0	0	0	A	A	A			orf_1063550(0),orf_1074585(0),orf_1063550(0)	0			2722(0)	0
AT1G47495.1	Arabidopsis_lyrata	Arabidopsis	20	U_ind	0	0	0	0	0	1	0	0	0	0	0	0	U	U	U
AT1G47495.1	Brassica_rapa	Arabidopsis	20	U_scr	0	0	0	0	0	0	0	0	0	1	0	0	U	U	U
AT1G47495.1	Capsella_rubella	Arabidopsis	20	U_scr	0	0	0	0	0	0	0	0	0	1	0	0	U	U	U
AT1G47495.1	Eutrema_salsugineum	Arabidopsis	20	U_nm	0	0	0	0	0	0	0	0	0	0	0	0	U	U	U
AT1G47660.1	Arabidopsis_lyrata	Arabidopsis_thaliana	21	U_nm	0	0	0	0	0	0	0	0	0	0	0	0	U	U	A
AT1G47660.1	Brassica_rapa	Arabidopsis_thaliana	21	A_gen	0	0	0	0	0	0	1	0	1	1	0	0	U	U	A	XM_009121192.1(0.00357926974290768)	0.00357927			orf_185824(0.0159945135149867)	0.0159945
AT1G47660.1	Capsella_rubella	Arabidopsis_thaliana	21	U_nm	0	0	0	0	0	0	0	0	0	0	0	0	U	U	A
AT1G47660.1	Eutrema_salsugineum	Arabidopsis_thaliana	21	U_nm	0	0	0	0	0	0	0	0	0	0	0	0	U	U	A
AT1G47680.1	Arabidopsis_lyrata	Brassicaceae	18	U_ind	0	0	0	0	0	1	0	0	0	0	0	0	U	U	U
AT1G47680.1	Brassica_rapa	Brassicaceae	18	U_una	0	0	0	0	0	0	0	0	0	1	1	0	U	U	U
AT1G47680.1	Capsella_rubella	Brassicaceae	18	U_ind	0	0	0	0	0	1	0	0	0	0	0	0	U	U	U
AT1G47680.1	Eutrema_salsugineum	Brassicaceae	18	U_scr	0	0	0	0	0	0	0	0	0	1	0	0	U	U	U
AT1G47690.1	Arabidopsis_lyrata	Arabidopsis	20	U_ind	0	0	0	0	0	1	0	0	0	0	0	0	U	U	U
AT1G47690.1	Brassica_rapa	Arabidopsis	20	U_una	0	0	0	0	0	0	0	0	0	1	1	0	U	U	U
AT1G47690.1	Capsella_rubella	Arabidopsis	20	U_ind	0	0	0	0	0	1	0	0	0	0	0	0	U	U	U
AT1G47690.1	Eutrema_salsugineum	Arabidopsis	20	U_scr	0	0	0	0	0	0	0	0	0	1	0	0	U	U	U
AT1G47700.1	Arabidopsis_lyrata	Arabidopsis	20	U_scr	0	0	0	0	0	0	0	0	0	1	0	0	U	U	U
AT1G47700.1	Brassica_rapa	Arabidopsis	20	U_una	0	0	0	0	0	0	0	0	0	1	1	0	U	U	U
AT1G47700.1	Capsella_rubella	Arabidopsis	20	U_ind	0	0	0	0	0	1	0	0	0	0	0	0	U	U	U
AT1G47700.1	Eutrema_salsugineum	Arabidopsis	20	U_scr	0	0	0	0	0	0	0	0	0	1	0	0	U	U	U
AT1G47770.1	Arabidopsis_lyrata	Camelineae	19	U_scr	0	0	0	0	0	0	0	0	0	1	0	0	U	U	U
AT1G47770.1	Brassica_rapa	Camelineae	19	U_una	0	0	0	0	0	0	0	0	0	1	1	0	U	U	U
AT1G47770.1	Capsella_rubella	Camelineae	19	U_una	0	0	0	0	1	0	0	0	0	1	1	0	U	U	U
AT1G47770.1	Eutrema_salsugineum	Camelineae	19	U_ind	0	0	0	0	0	1	0	0	0	0	0	0	U	U	U
AT1G47813.1	Arabidopsis_lyrata	Brassicaceae	18	A_gen	0	0	0	0	0	0	1	0	1	1	0	0	A	A	A	XM_002891344.1(0)	0			orf_5815(0)	0
AT1G47813.1	Brassica_rapa	Brassicaceae	18	A_gen	1	1	1	1	0	0	1	1	1	0	0	0	A	A	A	XM_009120693.1(1.55431223447522e-14),XM_009120694.1(1.55431223447522e-14),XM_009120694.1(1.55431223447522e-14)	1.55431e-14	orf_536347(0),orf_523653(0)	0	orf_185836(7.22755189030977e-14),orf_185836(7.22755189030977e-14),orf_185832(7.22755189030977e-14)	7.22755e-14	341(1.39031675061574e-10)	1.39032e-10
AT1G47813.1	Capsella_rubella	Brassicaceae	18	A_gen	1	1	1	1	0	0	1	1	1	0	0	0	A	A	A	XM_006303399.1(8.88178419700125e-16)	8.88178e-16	orf_43294(2.33146835171283e-13)	2.33147e-13	orf_6515(0)	0	342(0)	0
AT1G47813.1	Eutrema_salsugineum	Brassicaceae	18	U_scr	0	0	0	0	0	0	0	0	0	1	0	0	A	A	A
AT1G47946.1	Arabidopsis_lyrata	Arabidopsis_thaliana	21	N_dna	1	0	0	0	0	0	0	0	0	0	0	0	N	U	U							2765(9.2237328885858e-12)	9.22373e-12
AT1G47946.1	Brassica_rapa	Arabidopsis_thaliana	21	U_una	0	0	0	0	0	0	0	0	0	1	1	0	N	U	U
AT1G47946.1	Capsella_rubella	Arabidopsis_thaliana	21	U_ind	0	0	0	0	0	1	0	0	0	1	0	0	N	U	U
AT1G47946.1	Eutrema_salsugineum	Arabidopsis_thaliana	21	U_scr	0	0	0	0	0	0	0	0	0	1	0	0	N	U	U
AT1G48070.2	Arabidopsis_lyrata	Brassicaceae	18	A_gen	1	1	1	1	0	1	1	1	1	0	0	0	A	A	U	XM_002894048.1(1.85811366293365e-11)	1.85811e-11	orf_425691(0.0449909321431721),orf_471707(0)	0	orf_13089(0)	0	2766(0)	0
AT1G48070.2	Brassica_rapa	Brassicaceae	18	U_una	0	0	0	0	0	0	0	0	0	1	1	0	A	A	U
AT1G48070.2	Capsella_rubella	Brassicaceae	18	A_gen	1	1	1	1	0	0	1	1	1	0	0	0	A	A	U	XM_006303745.1(8.96505092384814e-13)	8.96505e-13	orf_303433(0)	0	orf_14806(0)	0	2768(0)	0
AT1G48070.2	Eutrema_salsugineum	Brassicaceae	18	U_scr	0	0	0	0	0	0	0	0	0	1	0	0	A	A	U
AT1G48145.1	Arabidopsis_lyrata	Brassicaceae	18	U_nm	0	0	0	0	0	0	0	0	0	0	0	0	U	U	U
AT1G48145.1	Brassica_rapa	Brassicaceae	18	U_nm	0	0	0	0	0	0	0	0	0	0	0	0	U	U	U
AT1G48145.1	Capsella_rubella	Brassicaceae	18	U_nm	0	0	0	0	0	0	0	0	0	0	0	0	U	U	U
AT1G48145.1	Eutrema_salsugineum	Brassicaceae	18	U_nm	0	0	0	0	0	0	0	0	0	0	0	0	U	U	U
AT1G48180.1	Arabidopsis_lyrata	Brassicaceae	18	A_gen	1	1	1	1	0	0	1	1	1	0	0	0	A	U	U	XM_002894052.1(0),XM_002894052.1(0)	0	orf_425633(3.71764719009349e-09),orf_425633(3.71764719009349e-09),orf_471623(0),orf_471624(0)	0	orf_13117(0),orf_13117(0)	0	2768(0)	0
AT1G48180.1	Brassica_rapa	Brassicaceae	18	N_dna	1	0	0	0	0	0	0	0	0	0	1	0	A	U	U							2767(0.046141307272704)	0.0461413
AT1G48180.1	Capsella_rubella	Brassicaceae	18	U_scr	0	0	0	0	0	0	0	0	0	1	0	0	A	U	U
AT1G48180.1	Eutrema_salsugineum	Brassicaceae	18	U_nm	0	0	0	0	0	0	0	0	0	0	0	0	A	U	U
AT1G48598.1	Arabidopsis_lyrata	Arabidopsis_thaliana	21	N_cds	1	1	1	1	0	0	0	0	0	0	0	0	N	N	N							347(0)	0
AT1G48598.1	Brassica_rapa	Arabidopsis_thaliana	21	N_cds	1	1	1	1	1	0	0	0	0	0	0	0	N	N	N							2768(0)	0
AT1G48598.1	Capsella_rubella	Arabidopsis_thaliana	21	N_cds	1	1	1	1	0	0	0	0	0	0	0	0	N	N	N							347(0)	0
AT1G48598.1	Eutrema_salsugineum	Arabidopsis_thaliana	21	N_cds	1	1	1	1	0	0	0	0	0	0	0	0	N	N	N							2734(0)	0
AT1G48610.2	Arabidopsis_lyrata	Brassicaceae	18	A_gen	1	1	1	1	0	0	1	1	1	0	0	0	A	A	A	XM_002894074.1(0)	0	orf_425431(0),orf_471425(0)	0	orf_13182(0)	0	2770(0)	0
AT1G48610.2	Brassica_rapa	Brassicaceae	18	A_gen	1	1	1	1	0	0	1	1	1	0	0	0	A	A	A	XM_009149706.1(0),XM_009149701.1(1.17332564664174e-07),XM_009149706.1(0),XM_009109096.1(0),XM_009109096.1(0),XM_009146754.1(1.17332564664174e-07),XM_009146756.1(0)	0	orf_387233(0),orf_254529(0),orf_271343(0.0145966699917826),orf_300324(0),orf_300324(0)	0	orf_89588(0),orf_104456(0),orf_104456(0),orf_142803(0),orf_142803(0),orf_89585(7.39011820738433e-07),orf_104452(7.39011820738433e-07)	0	347(1.64313007644523e-13)	1.64313e-13
AT1G48610.2	Capsella_rubella	Brassicaceae	18	A_gen	1	1	1	1	0	0	1	1	1	0	0	0	A	A	A	XM_006307342.1(2.6022517474189e-11),XM_006305821.1(0)	0	orf_303214(0),orf_333902(1.65703724075428e-08)	0	orf_14939(0),orf_14941(1.5090462213152e-10)	0	2772(0)	0
AT1G48610.2	Eutrema_salsugineum	Brassicaceae	18	A_gen	1	1	1	1	0	0	1	1	1	0	0	0	A	A	A	XM_006393321.1(0)	0	orf_506977(0)	0	orf_80005(0)	0	347(0)	0
AT1G48730.1	Arabidopsis_lyrata	Arabidopsis_thaliana	21	U_scr	0	0	0	0	0	0	0	0	0	1	0	0	U	U	U
AT1G48730.1	Brassica_rapa	Arabidopsis_thaliana	21	U_scr	0	0	0	0	0	0	0	0	0	1	0	0	U	U	U
AT1G48730.1	Capsella_rubella	Arabidopsis_thaliana	21	U_scr	0	0	0	0	0	0	0	0	0	1	0	0	U	U	U
AT1G48730.1	Eutrema_salsugineum	Arabidopsis_thaliana	21	U_scr	0	0	0	0	0	0	0	0	0	1	0	0	U	U	U
AT1G48912.1	Arabidopsis_lyrata	Arabidopsis_thaliana	21	U_ind	0	0	0	0	0	1	0	0	0	0	0	0	U	A	A
AT1G48912.1	Brassica_rapa	Arabidopsis_thaliana	21	A_orf	1	0	0	0	0	0	0	1	0	0	1	0	U	A	A			orf_1174674(0.00400203325430226)	0.00400203			2771(8.15347789284715e-13)	8.15348e-13
AT1G48912.1	Capsella_rubella	Arabidopsis_thaliana	21	A_orf	0	0	0	0	0	0	0	1	0	1	0	0	U	A	A			orf_13080(0)	0
AT1G48912.1	Eutrema_salsugineum	Arabidopsis_thaliana	21	A_orf	0	0	0	0	0	1	0	1	0	0	0	0	U	A	A			orf_1066417(0)	0
AT1G48953.1	Arabidopsis_lyrata	Arabidopsis_thaliana	21	N_dna	1	0	0	0	0	0	0	0	0	0	0	0	N	U	U							2773(9.92463138604904e-06)	9.92463e-06
AT1G48953.1	Brassica_rapa	Arabidopsis_thaliana	21	N_dna	1	0	0	0	0	0	0	0	0	1	0	0	N	U	U							350(0.00172763002122756)	0.00172763
AT1G48953.1	Capsella_rubella	Arabidopsis_thaliana	21	U_ind	0	0	0	0	0	1	0	0	0	0	0	0	N	U	U
AT1G48953.1	Eutrema_salsugineum	Arabidopsis_thaliana	21	U_ind	0	0	0	0	0	1	0	0	0	0	0	0	N	U	U
AT1G49032.1	Arabidopsis_lyrata	Arabidopsis	20	U_scr	0	0	0	0	0	0	0	0	0	1	0	0	U	U	U
AT1G49032.1	Brassica_rapa	Arabidopsis	20	U_scr	0	0	0	0	0	0	0	0	0	1	0	0	U	U	U
AT1G49032.1	Capsella_rubella	Arabidopsis	20	U_nm	0	0	0	0	0	0	0	0	0	0	0	0	U	U	U
AT1G49032.1	Eutrema_salsugineum	Arabidopsis	20	U_ind	0	0	0	0	0	1	0	0	0	0	0	0	U	U	U
AT1G49110.1	Arabidopsis_lyrata	Brassicaceae	18	A_gen	1	0	0	0	0	0	1	1	1	0	0	0	A	A	A	XM_002891430.1(0),XM_002891430.1(0)	0	orf_39775(0),orf_39775(0)	0	orf_6009(0),orf_6009(0)	0	353(5.61550805855404e-13)	5.61551e-13
AT1G49110.1	Brassica_rapa	Brassicaceae	18	U_nst	0	0	0	0	1	0	0	0	0	1	0	0	A	A	A
AT1G49110.1	Capsella_rubella	Brassicaceae	18	A_gen	1	1	1	1	1	0	1	1	1	0	0	0	A	A	A	XM_006304735.1(0),XM_006304735.1(0),XM_006307663.1(0),XM_006303796.1(1.12709871435968e-08),XM_006306035.1(0),XM_006304751.1(0),XM_006306037.1(0),XM_006306037.1(0),XM_006304465.1(0)	0	orf_28445(0),orf_28446(9.26877086193656e-09),orf_13170(0),orf_28448(0),orf_13170(0),orf_13171(0),orf_13174(0),orf_13175(0),orf_43857(0),orf_28448(0),orf_28449(0),orf_28450(0),orf_13179(0),orf_43860(0),orf_28450(0),orf_43859(1.32147626175083e-11),orf_43860(0)	0	orf_6740(0),orf_6742(0),orf_6739(0),orf_6743(0),orf_6743(0),orf_6739(0)	0	353(0)	0
AT1G49110.1	Eutrema_salsugineum	Brassicaceae	18	A_gen	1	1	1	1	0	0	1	1	1	0	0	0	A	A	A	XM_006393252.1(0),XM_006393251.1(0),XM_006393251.1(0),XM_006393252.1(0)	0	orf_1088684(0),orf_1066543(0),orf_1066543(0),orf_1088684(0)	0	orf_81717(0),orf_81717(0),orf_81718(0),orf_81718(0)	0	2740(3.80806497446429e-13)	3.80806e-13
AT1G49150.1	Arabidopsis_lyrata	Brassicaceae	18	A_gen	1	1	1	1	0	1	1	1	1	0	0	0	A	A	U	XM_002891433.1(0)	0	orf_16868(0),orf_39785(2.60052222422757e-07)	0	orf_6014(0)	0	354(0)	0
AT1G49150.1	Brassica_rapa	Brassicaceae	18	U_ind	0	0	0	0	0	1	0	0	0	0	0	0	A	A	U
AT1G49150.1	Capsella_rubella	Brassicaceae	18	A_orf	0	0	0	0	0	0	0	1	0	1	0	0	A	A	U			orf_43879(3.67657460031978e-10)	3.67657e-10
AT1G49150.1	Eutrema_salsugineum	Brassicaceae	18	U_scr	0	0	0	0	0	0	0	0	0	1	0	0	A	A	U
AT1G49435.1	Arabidopsis_lyrata	Brassicaceae	18	A_gen	1	1	1	1	0	0	1	0	1	0	0	0	A	U	U	XM_002894136.1(0)	0			orf_13330(7.46849812460759e-06)	7.4685e-06	2777(0)	0
AT1G49435.1	Brassica_rapa	Brassicaceae	18	U_ind	0	0	0	0	0	1	0	0	0	0	0	0	A	U	U
AT1G49435.1	Capsella_rubella	Brassicaceae	18	U_ind	0	0	0	0	0	1	0	0	0	0	0	0	A	U	U
AT1G49435.1	Eutrema_salsugineum	Brassicaceae	18	N_dna	1	0	0	0	0	1	0	0	0	0	0	0	A	U	U							2742(0.00542701856164596)	0.00542702
AT1G49680.1	Arabidopsis_lyrata	Brassicaceae	18	U_nm	0	0	0	0	0	0	0	0	0	0	0	0	U	U	U
AT1G49680.1	Brassica_rapa	Brassicaceae	18	U_scr	0	0	0	0	0	0	0	0	0	1	0	0	U	U	U
AT1G49680.1	Capsella_rubella	Brassicaceae	18	U_nm	0	0	0	0	0	0	0	0	0	0	0	0	U	U	U
AT1G49680.1	Eutrema_salsugineum	Brassicaceae	18	U_ind	0	0	0	0	0	1	0	0	0	1	0	0	U	U	U
AT1G49715.1	Arabidopsis_lyrata	Brassicaceae	18	U_nm	0	0	0	0	0	0	0	0	0	0	0	0	U	U	U
AT1G49715.1	Brassica_rapa	Brassicaceae	18	U_scr	0	0	0	0	0	0	0	0	0	1	0	0	U	U	U
AT1G49715.1	Capsella_rubella	Brassicaceae	18	U_nm	0	0	0	0	0	0	0	0	0	0	0	0	U	U	U
AT1G49715.1	Eutrema_salsugineum	Brassicaceae	18	U_ind	0	0	0	0	0	1	0	0	0	0	0	0	U	U	U
AT1G49938.1	Arabidopsis_lyrata	Arabidopsis_thaliana	21	U_scr	0	0	0	0	0	0	0	0	0	1	0	0	U	U	U
AT1G49938.1	Brassica_rapa	Arabidopsis_thaliana	21	U_una	0	0	0	0	0	0	0	0	0	1	1	0	U	U	U
AT1G49938.1	Capsella_rubella	Arabidopsis_thaliana	21	U_nm	0	0	0	0	0	0	0	0	0	0	0	0	U	U	U
AT1G49938.1	Eutrema_salsugineum	Arabidopsis_thaliana	21	U_nm	0	0	0	0	0	0	0	0	0	0	0	0	U	U	U
AT1G50160.1	Arabidopsis_lyrata	Brassicaceae	18	U_scr	0	0	0	0	0	0	0	0	0	1	0	0	U	U	U
AT1G50160.1	Brassica_rapa	Brassicaceae	18	U_ind	0	0	0	0	0	1	0	0	0	0	0	0	U	U	U
AT1G50160.1	Capsella_rubella	Brassicaceae	18	U_nm	0	0	0	0	0	0	0	0	0	0	0	0	U	U	U
AT1G50160.1	Eutrema_salsugineum	Brassicaceae	18	U_scr	0	0	0	0	0	0	0	0	0	1	0	0	U	U	U
AT1G50220.1	Arabidopsis_lyrata	Brassicaceae	18	U_scr	0	0	0	0	0	0	0	0	0	1	0	0	U	U	U
AT1G50220.1	Brassica_rapa	Brassicaceae	18	U_nm	0	0	0	0	0	0	0	0	0	0	0	0	U	U	U
AT1G50220.1	Capsella_rubella	Brassicaceae	18	U_una	0	0	0	0	0	0	0	0	0	1	1	0	U	U	U
AT1G50220.1	Eutrema_salsugineum	Brassicaceae	18	U_ind	0	0	0	0	0	1	0	0	0	0	0	0	U	U	U
AT1G50290.1	Arabidopsis_lyrata	Arabidopsis	20	N_dna	1	0	0	0	0	0	0	0	0	0	0	0	N	N	U							2783(4.04219768768144e-10)	4.0422e-10
AT1G50290.1	Brassica_rapa	Arabidopsis	20	N_dna	1	0	0	0	0	1	0	0	0	1	0	0	N	N	U							360(0.00270050909670794)	0.00270051
AT1G50290.1	Capsella_rubella	Arabidopsis	20	N_dna	1	0	0	0	0	0	0	0	0	0	0	0	N	N	U							2785(0.00347980193258235)	0.0034798
AT1G50290.1	Eutrema_salsugineum	Arabidopsis	20	U_nm	0	0	0	0	0	0	0	0	0	0	0	0	N	N	U
AT1G50470.1	Arabidopsis_lyrata	Brassicaceae	18	U_ind	0	0	0	0	0	1	0	0	0	0	0	0	U	N	U
AT1G50470.1	Brassica_rapa	Brassicaceae	18	U_ind	0	0	0	0	0	1	0	0	0	1	0	0	U	N	U
AT1G50470.1	Capsella_rubella	Brassicaceae	18	N_dna	1	0	0	0	0	1	0	0	0	0	0	0	U	N	U							2786(7.99545361473974e-07)	7.99545e-07
AT1G50470.1	Eutrema_salsugineum	Brassicaceae	18	U_ind	0	0	0	0	0	1	0	0	0	0	0	0	U	N	U
AT1G50530.1	Arabidopsis_lyrata	Brassicaceae	18	U_scr	0	0	0	0	0	0	0	0	0	1	0	0	U	A	A
AT1G50530.1	Brassica_rapa	Brassicaceae	18	U_scr	0	0	0	0	0	0	0	0	0	1	0	0	U	A	A
AT1G50530.1	Capsella_rubella	Brassicaceae	18	A_gen	0	0	0	0	0	0	1	0	1	0	0	0	U	A	A	XM_006304986.1(0)	0			orf_15304(0)	0
AT1G50530.1	Eutrema_salsugineum	Brassicaceae	18	A_gen	0	0	0	0	0	0	1	0	1	0	0	0	U	A	A	XM_006393077.1(2.66453525910038e-15)	2.66454e-15			orf_79626(2.43138842392909e-14)	2.43139e-14
AT1G50603.1	Arabidopsis_lyrata	Arabidopsis	20	A_orf	1	0	0	0	0	0	0	1	0	0	0	0	A	N	A			orf_40762(0)	0			364(0)	0
AT1G50603.1	Brassica_rapa	Arabidopsis	20	N_dna	1	0	0	0	0	0	0	0	0	0	0	0	A	N	A							2785(1.04702913006349e-10)	1.04703e-10
AT1G50603.1	Capsella_rubella	Arabidopsis	20	N_dna	1	0	0	0	0	0	0	0	0	0	0	0	A	N	A							364(1.04401653988617e-09)	1.04402e-09
AT1G50603.1	Eutrema_salsugineum	Arabidopsis	20	A_orf	1	0	0	0	0	0	0	1	0	0	0	0	A	N	A			orf_1067514(0.00357163994127774),orf_1078759(4.03870487053481e-08)	4.0387e-08			2751(0)	0
AT1G50691.1	Arabidopsis_lyrata	Arabidopsis	20	A_gen	1	1	1	1	0	0	1	1	1	0	0	0	A	U	U	XM_002894224.1(0)	0	orf_470081(1.24344978758018e-14)	1.24345e-14	orf_13562(0)	0	2787(0)	0
AT1G50691.1	Brassica_rapa	Arabidopsis	20	U_ind	0	0	0	0	0	1	0	0	0	1	0	0	A	U	U
AT1G50691.1	Capsella_rubella	Arabidopsis	20	U_ind	0	0	0	0	0	1	0	0	0	0	0	0	A	U	U
AT1G50691.1	Eutrema_salsugineum	Arabidopsis	20	U_scr	0	0	0	0	0	0	0	0	0	1	0	0	A	U	U
AT1G50800.1	Arabidopsis_lyrata	Brassicaceae	18	A_trn	0	0	0	0	0	0	0	1	1	1	0	0	A	A	A			orf_470002(0.00075295728065583)	0.000752957	orf_13572(4.52388571214879e-05)	4.52389e-05
AT1G50800.1	Brassica_rapa	Brassicaceae	18	A_gen	0	0	0	0	0	0	1	0	1	1	0	0	A	A	A	XM_009149555.1(0.00668721053930343)	0.00668721			orf_104178(0.0227626114907868)	0.0227626
AT1G50800.1	Capsella_rubella	Brassicaceae	18	A_gen	0	0	0	0	0	0	1	1	1	0	0	0	A	A	A	XM_006306051.1(0)	0	orf_333166(0)	0	orf_15348(0)	0
AT1G50800.1	Eutrema_salsugineum	Brassicaceae	18	A_gen	1	0	0	0	0	0	1	1	1	1	0	0	A	A	A	XM_006393045.1(6.63547515822316e-08)	6.63548e-08	orf_483303(3.256353129788e-05)	3.25635e-05	orf_79580(2.45515591856815e-07)	2.45516e-07	365(0)	0
AT1G50954.1	Arabidopsis_lyrata	Arabidopsis_thaliana	21	N_dna	1	0	0	0	0	0	0	0	0	0	0	0	N	N	A							2789(0)	0
AT1G50954.1	Brassica_rapa	Arabidopsis_thaliana	21	N_dna	1	0	0	0	0	1	0	0	0	0	0	0	N	N	A							366(5.59037420835296e-05)	5.59037e-05
AT1G50954.1	Capsella_rubella	Arabidopsis_thaliana	21	N_dna	1	0	0	0	0	1	0	0	0	0	0	0	N	N	A							2791(0.00027227912743677)	0.000272279
AT1G50954.1	Eutrema_salsugineum	Arabidopsis_thaliana	21	A_orf	1	0	0	0	0	0	0	1	0	1	0	0	N	N	A			orf_483239(0.0192392169302789)	0.0192392			366(5.81147263356563e-06)	5.81147e-06
AT1G51000.1	Arabidopsis_lyrata	Brassicaceae	18	A_gen	1	1	1	1	0	0	1	1	1	0	0	0	A	U	A	XM_002891563.1(0)	0	orf_41048(0)	0	orf_6362(0)	0	368(0)	0
AT1G51000.1	Brassica_rapa	Brassicaceae	18	A_gen	0	0	0	0	0	0	1	0	0	1	0	0	A	U	A	XM_009149542.1(0.0355876238536404),XM_009149541.1(0.0355876238536404)	0.0355876
AT1G51000.1	Capsella_rubella	Brassicaceae	18	U_scr	0	0	0	0	0	0	0	0	0	1	0	0	A	U	A
AT1G51000.1	Eutrema_salsugineum	Brassicaceae	18	A_gen	0	0	0	0	0	0	1	0	0	1	0	0	A	U	A	XM_006393026.1(0.026486739847611)	0.0264867
AT1G51010.1	Arabidopsis_lyrata	Brassicaceae	18	A_gen	1	1	1	1	0	0	1	1	1	0	0	0	A	U	U	XM_002891560.1(0)	0	orf_18078(0)	0	orf_6359(0)	0	369(0)	0
AT1G51010.1	Brassica_rapa	Brassicaceae	18	U_scr	0	0	0	0	0	0	0	0	0	1	0	0	A	U	U
AT1G51010.1	Capsella_rubella	Brassicaceae	18	U_scr	0	0	0	0	0	0	0	0	0	1	0	0	A	U	U
AT1G51010.1	Eutrema_salsugineum	Brassicaceae	18	U_scr	0	0	0	0	0	0	0	0	0	1	0	0	A	U	U
AT1G51020.1	Arabidopsis_lyrata	Brassicaceae	18	A_gen	1	1	1	1	0	0	1	1	1	0	0	0	A	U	U	XM_002891561.1(0)	0	orf_63858(0)	0	orf_6360(0)	0	370(0)	0
AT1G51020.1	Brassica_rapa	Brassicaceae	18	U_scr	0	0	0	0	0	0	0	0	0	1	0	0	A	U	U
AT1G51020.1	Capsella_rubella	Brassicaceae	18	U_scr	0	0	0	0	0	0	0	0	0	1	0	0	A	U	U
AT1G51020.1	Eutrema_salsugineum	Brassicaceae	18	U_scr	0	0	0	0	0	0	0	0	0	1	0	0	A	U	U
AT1G51030.1	Arabidopsis_lyrata	Brassicaceae	18	A_gen	0	0	0	0	0	0	1	1	1	1	0	0	A	U	U	XM_002891564.1(0)	0	orf_63887(0)	0	orf_6363(0)	0
AT1G51030.1	Brassica_rapa	Brassicaceae	18	U_scr	0	0	0	0	0	0	0	0	0	1	0	0	A	U	U
AT1G51030.1	Capsella_rubella	Brassicaceae	18	U_scr	0	0	0	0	0	0	0	0	0	1	0	0	A	U	U
AT1G51030.1	Eutrema_salsugineum	Brassicaceae	18	U_scr	0	0	0	0	0	0	0	0	0	1	0	0	A	U	U
AT1G51035.1	Arabidopsis_lyrata	Arabidopsis	20	A_gen	1	1	1	1	0	0	1	1	1	0	0	0	A	U	U	XM_002891562.1(0),XM_002891560.1(0)	0	orf_18103(0),orf_63856(0)	0	orf_6361(0),orf_6359(0)	0	372(0)	0
AT1G51035.1	Brassica_rapa	Arabidopsis	20	U_scr	0	0	0	0	0	0	0	0	0	1	0	0	A	U	U
AT1G51035.1	Capsella_rubella	Arabidopsis	20	U_scr	0	0	0	0	0	0	0	0	0	1	0	0	A	U	U
AT1G51035.1	Eutrema_salsugineum	Arabidopsis	20	U_scr	0	0	0	0	0	0	0	0	0	1	0	0	A	U	U
AT1G51230.1	Arabidopsis_lyrata	Brassicaceae	18	A_gen	1	1	1	1	0	0	1	1	1	0	0	0	A	A	U	XM_002894258.1(0)	0	orf_423663(0)	0	orf_13635(0)	0	2795(0)	0
AT1G51230.1	Brassica_rapa	Brassicaceae	18	U_ind	0	0	0	0	0	1	0	0	0	1	0	0	A	A	U
AT1G51230.1	Capsella_rubella	Brassicaceae	18	A_gen	1	1	1	1	0	0	1	1	1	0	0	0	A	A	U	XM_006305920.1(0)	0	orf_302393(0)	0	orf_15398(0)	0	2797(0)	0
AT1G51230.1	Eutrema_salsugineum	Brassicaceae	18	U_ind	0	0	0	0	0	1	0	0	0	0	0	0	A	A	U
AT1G51240.1	Arabidopsis_lyrata	Brassicaceae	18	A_gen	1	1	1	1	0	0	1	1	1	0	0	0	A	A	U	XM_002894257.1(0),XM_002894258.1(0)	0	orf_423663(0),orf_446709(0)	0	orf_13635(0),orf_13634(0)	0	2796(0)	0
AT1G51240.1	Brassica_rapa	Brassicaceae	18	U_ind	0	0	0	0	0	1	0	0	0	1	0	0	A	A	U
AT1G51240.1	Capsella_rubella	Brassicaceae	18	A_gen	1	1	1	1	0	1	1	1	1	0	0	0	A	A	U	XM_006303629.1(0)	0	orf_333042(0)	0	orf_15399(0)	0	2798(0)	0
AT1G51240.1	Eutrema_salsugineum	Brassicaceae	18	U_ind	0	0	0	0	0	1	0	0	0	0	0	0	A	A	U
AT1G51250.1	Arabidopsis_lyrata	Brassicaceae	18	A_gen	1	1	1	1	0	0	1	1	1	0	0	0	A	A	U	XM_002894258.1(0),XM_002894258.1(0),XM_002894258.1(0)	0	orf_423663(0),orf_423663(0),orf_423663(0)	0	orf_13635(0),orf_13635(0),orf_13635(0)	0	2797(0)	0
AT1G51250.1	Brassica_rapa	Brassicaceae	18	U_ind	0	0	0	0	0	1	0	0	0	1	0	0	A	A	U
AT1G51250.1	Capsella_rubella	Brassicaceae	18	A_gen	1	1	1	1	0	1	1	1	1	0	0	0	A	A	U	XM_006303556.1(0),XM_006303629.1(0)	0	orf_333042(0),orf_333040(0)	0	orf_15399(0),orf_15401(0)	0	2799(0)	0
AT1G51250.1	Eutrema_salsugineum	Brassicaceae	18	U_ind	0	0	0	0	0	1	0	0	0	0	0	0	A	A	U
AT1G51402.1	Arabidopsis_lyrata	Brassicaceae	18	A_orf	1	1	1	1	0	0	0	1	0	0	0	0	A	A	A			orf_64107(0)	0			376(0),2798(0.000362069647795948)	0
AT1G51402.1	Brassica_rapa	Brassicaceae	18	A_orf	1	1	1	1	0	0	0	1	0	0	0	0	A	A	A			orf_933226(0)	0			375(0.00106480609741366),2797(0)	0
AT1G51402.1	Capsella_rubella	Brassicaceae	18	A_orf	1	1	1	1	0	0	0	1	0	0	0	0	A	A	A			orf_29150(0)	0			376(0)	0
AT1G51402.1	Eutrema_salsugineum	Brassicaceae	18	A_orf	1	1	1	1	0	0	0	1	0	0	0	0	A	A	A			orf_1089998(0)	0			2763(0)	0
AT1G51670.1	Arabidopsis_lyrata	Brassicaceae	18	A_gen	1	0	0	0	0	0	1	1	1	0	0	0	A	A	U	XM_002891605.1(0),XM_002891605.1(0),XM_002891605.1(0)	0	orf_18457(0),orf_18457(0),orf_41377(0),orf_41377(0)	0	orf_6459(0.00582944001830143),orf_6459(0.00582944001830143),orf_6457(0),orf_6457(0),orf_6457(0),orf_6459(0.00582944001830143)	0	377(0)	0
AT1G51670.1	Brassica_rapa	Brassicaceae	18	U_scr	0	0	0	0	0	0	0	0	0	1	0	0	A	A	U
AT1G51670.1	Capsella_rubella	Brassicaceae	18	A_gen	1	1	0	1	0	0	1	1	1	0	0	0	A	A	U	XM_006304089.1(0),XM_006304090.1(0),XM_006304089.1(0),XM_006304090.1(0),XM_006304087.1(0),XM_006304087.1(0),XM_006304087.1(0),XM_006304087.1(0),XM_006303277.1(0),XM_006303278.1(0),XM_006304087.1(0),XM_006304089.1(0),XM_006304089.1(0),XM_006304090.1(0),XM_006303277.1(0),XM_006303278.1(0),XM_006304090.1(0),XM_006304087.1(0)	0	orf_29246(0.000525515820286926),orf_29247(5.58538534756181e-07),orf_44650(0),orf_13976(1.41491489191736e-06),orf_44652(9.52571355128384e-14),orf_29246(0.000525515820286926),orf_13976(1.41491489191736e-06),orf_44650(0),orf_44650(0)	0	orf_7204(0),orf_7199(0),orf_7204(0),orf_7208(0),orf_7208(0),orf_7204(0),orf_7207(0),orf_7204(0),orf_7204(0),orf_7207(0),orf_7199(0),orf_7199(0),orf_7199(0),orf_7198(0),orf_7198(0),orf_7198(0),orf_7204(0),orf_7198(0)	0	377(0.000402774955179042)	0.000402775
AT1G51670.1	Eutrema_salsugineum	Brassicaceae	18	U_nm	0	0	0	0	0	0	0	0	0	0	0	0	A	A	U
AT1G51823.1	Arabidopsis_lyrata	Arabidopsis_thaliana	21	N_dna	1	0	0	0	0	0	0	0	0	0	0	0	N	N	U							378(2.68841837680611e-10)	2.68842e-10
AT1G51823.1	Brassica_rapa	Arabidopsis_thaliana	21	U_scr	0	0	0	0	0	0	0	0	0	1	0	0	N	N	U
AT1G51823.1	Capsella_rubella	Arabidopsis_thaliana	21	N_cds	1	1	1	1	0	1	0	0	0	1	0	0	N	N	U							378(1.78909541708183e-05)	1.7891e-05
AT1G51823.1	Eutrema_salsugineum	Arabidopsis_thaliana	21	U_scr	0	0	0	0	0	0	0	0	0	1	0	0	N	N	U
AT1G52390.1	Arabidopsis_lyrata	Arabidopsis	20	A_trn	1	1	1	1	0	0	0	1	1	0	0	0	A	U	U			orf_469071(0)	0	orf_13818(0)	0	2801(0)	0
AT1G52390.1	Brassica_rapa	Arabidopsis	20	U_scr	0	0	0	0	0	0	0	0	0	1	0	0	A	U	U
AT1G52390.1	Capsella_rubella	Arabidopsis	20	U_ind	0	0	0	0	0	1	0	0	0	0	0	0	A	U	U
AT1G52390.1	Eutrema_salsugineum	Arabidopsis	20	U_ind	0	0	0	0	0	1	0	0	0	0	0	0	A	U	U
AT1G52410.1	Arabidopsis_lyrata	Brassicaceae	18	A_gen	1	1	1	1	0	0	1	1	1	0	0	0	A	A	A	XM_002891652.1(0),XM_002891652.1(0)	0	orf_41866(2.26485497023532e-14),orf_64719(0),orf_18912(6.46608322822928e-05),orf_18913(1.10882743287188e-06),orf_18915(0),orf_41868(0.0104103569002656),orf_41870(0.00747108821894238)	0	orf_6577(0),orf_6577(0)	0	380(0)	0
AT1G52410.1	Brassica_rapa	Brassicaceae	18	A_gen	1	1	1	1	0	0	1	1	1	0	0	0	A	A	A	XM_009146593.1(0),XM_009146594.1(0),XM_009149435.1(0),XM_009149434.1(0),XM_009149437.1(0),XM_009149436.1(0),XM_009149435.1(0),XM_009149434.1(0),XM_009149437.1(0),XM_009149436.1(0),XM_009146595.1(0),XM_009146593.1(0),XM_009146594.1(0),XM_009149435.1(0),XM_009149434.1(0),XM_009149437.1(0),XM_009149436.1(0),XM_009149435.1(0),XM_009149434.1(0),XM_009149437.1(0),XM_009149436.1(0),XM_009146595.1(0),XM_…	0	orf_852915(0.0312533793995292),orf_852916(0.0227062210709302),orf_852914(6.46970841344796e-08),orf_835798(0.0312533793995292),orf_895546(0.00238859380653766),orf_852916(0.0227062210709302),orf_895545(0.0012440202375853),orf_869940(0),orf_895547(0),orf_914653(0.00238859380653766),orf_914653(0.00238859380653766),orf_933530(0.0312533793995292),orf_933531(4.63094346470072e-05),orf_835798(0.0312533793…	0	orf_114398(0),orf_98501(0),orf_114398(0),orf_114400(0),orf_98501(0),orf_98501(0),orf_114398(0),orf_114387(0),orf_114387(0),orf_114387(0),orf_114387(0),orf_114400(0),orf_114398(0),orf_114400(0),orf_114387(0),orf_114400(0),orf_98506(0),orf_98501(0),orf_98506(0),orf_98506(0),orf_98506(0),orf_114400(0),orf_98501(0),orf_114387(0),orf_114387(0),orf_98506(0),orf_114389(0),orf_114387(0),orf_114400(0),orf…	0	2801(1.02251540567977e-10)	1.02252e-10
AT1G52410.1	Capsella_rubella	Brassicaceae	18	A_gen	1	1	1	1	0	0	1	1	1	0	0	0	A	A	A	XM_006306830.1(0),XM_006306830.1(0),XM_006306830.1(0)	0	orf_29525(1.09302926043497e-06),orf_14255(5.91582271169955e-07),orf_29524(5.96072291986216e-05),orf_14255(5.91582271169955e-07),orf_14256(0),orf_29527(2.42779761128187e-05),orf_44967(5.1242519794048e-06),orf_29523(5.67328561906777e-09),orf_14254(0.00816314634504844),orf_29528(0),orf_44968(3.77020169972653e-06),orf_29527(2.42779761128187e-05)	0	orf_7337(0),orf_7337(0),orf_7337(0)	0	380(0)	0
AT1G52410.1	Eutrema_salsugineum	Brassicaceae	18	A_gen	1	1	1	1	0	0	1	1	1	0	0	0	A	A	A	XM_006392857.1(0),XM_006392858.1(0),XM_006392859.1(0),XM_006392856.1(0),XM_006392858.1(0),XM_006392859.1(0),XM_006392860.1(0),XM_006392856.1(0),XM_006392857.1(0),XM_006392860.1(0),XM_006392856.1(0),XM_006392857.1(0),XM_006392858.1(0),XM_006392859.1(0),XM_006392860.1(0),XM_006392856.1(0),XM_006392857.1(0),XM_006392856.1(0),XM_006392857.1(0),XM_006392858.1(0),XM_006392859.1(0),XM_006392860.1(0),XM_…	0	orf_1068440(0.0226559639526895),orf_1079656(1.79164769686935e-08),orf_1079657(3.2665450788727e-08),orf_1090600(0.00522727571076809),orf_1079659(0.0394897491966009),orf_1090600(0.00522727571076809),orf_1079657(3.2665450788727e-08),orf_1079659(0.0394897491966009),orf_1090600(0.00522727571076809),orf_1068442(0),orf_1079659(0.0394897491966009),orf_1090600(0.00522727571076809),orf_1079659(0.0394897491…	0	orf_81138(0),orf_81138(0),orf_81128(0),orf_81123(0),orf_81124(0),orf_81128(0),orf_81133(0),orf_81118(0),orf_81118(0),orf_81138(0),orf_81133(0),orf_81118(0),orf_81118(0),orf_81118(0),orf_81118(0),orf_81133(0),orf_81124(0),orf_81124(0),orf_81124(0),orf_81124(0),orf_81128(0),orf_81128(0),orf_81123(0),orf_81138(0),orf_81133(0),orf_81138(0),orf_81123(0),orf_81123(0),orf_81123(0),orf_81124(0),orf_81128…	0	2767(0)	0
AT1G52410.2	Arabidopsis_lyrata	Brassicaceae	18	A_gen	1	1	1	1	0	0	1	1	1	0	0	0	A	A	A	XM_002891652.1(0),XM_002891652.1(0)	0	orf_41866(2.26485497023532e-14),orf_64719(0),orf_18912(4.03699495166165e-07),orf_18913(1.10884186232951e-06),orf_18915(0)	0	orf_6577(0),orf_6577(0)	0	381(0)	0
AT1G52410.2	Brassica_rapa	Brassicaceae	18	A_gen	1	1	1	1	0	0	1	1	1	0	0	0	A	A	A	XM_009146595.1(0),XM_009146593.1(0),XM_009149435.1(0),XM_009149434.1(0),XM_009149437.1(0),XM_009149436.1(0),XM_009146595.1(0),XM_009146593.1(0),XM_009146594.1(0),XM_009149435.1(0),XM_009149434.1(0),XM_009149437.1(0),XM_009149436.1(0),XM_009149435.1(0),XM_009146594.1(0),XM_009149437.1(0),XM_009149436.1(0),XM_009149435.1(0),XM_009149434.1(0),XM_009149437.1(0),XM_009149436.1(0),XM_009146595.1(0),XM_…	0	orf_852912(3.39873729160445e-09),orf_933529(6.50189302398019e-09),orf_852913(1.23659749107219e-10),orf_914653(0.00240056665939958),orf_852912(3.39873729160445e-09),orf_869940(0),orf_895547(0),orf_852914(6.50213867192662e-08),orf_914653(0.00240056665939958),orf_933530(0.0321903963458825),orf_933531(4.67972856349474e-05),orf_852914(6.50213867192662e-08),orf_914654(0.000124571660047312),orf_933531(4…	0	orf_114398(0),orf_114387(0),orf_114387(0),orf_98501(0),orf_98506(0),orf_114387(0),orf_114400(0),orf_98501(0),orf_114387(0),orf_114400(0),orf_114387(0),orf_114387(0),orf_114400(0),orf_98506(0),orf_114400(0),orf_114398(0),orf_114389(0),orf_98501(0),orf_114400(0),orf_114400(0),orf_98506(0),orf_114389(0),orf_98501(0),orf_114400(0),orf_114400(0),orf_114398(0),orf_98505(0),orf_114387(0),orf_114387(0),o…	0	2802(1.02667319090699e-10)	1.02667e-10
AT1G52410.2	Capsella_rubella	Brassicaceae	18	A_gen	1	1	1	1	0	0	1	1	1	0	0	0	A	A	A	XM_006306830.1(0),XM_006306830.1(0),XM_006306830.1(0)	0	orf_44968(3.76798535006717e-06),orf_29528(0),orf_14255(5.91300356234115e-07),orf_14256(0),orf_29527(2.42623089169447e-05),orf_29525(1.09244820789556e-06),orf_29527(2.42623089169447e-05),orf_44967(5.12109320816023e-06),orf_29523(5.700283800536e-09),orf_14254(0.00849843104459236),orf_14255(5.91300356234115e-07),orf_29524(0.000207613284200381)	0	orf_7337(0),orf_7337(0),orf_7337(0)	0	381(0)	0
AT1G52410.2	Eutrema_salsugineum	Brassicaceae	18	A_gen	1	1	1	1	0	0	1	1	1	0	0	0	A	A	A	XM_006392856.1(0),XM_006392858.1(0),XM_006392859.1(0),XM_006392860.1(0),XM_006392857.1(0),XM_006392856.1(0),XM_006392857.1(0),XM_006392858.1(0),XM_006392859.1(0),XM_006392860.1(0),XM_006392859.1(0),XM_006392860.1(0),XM_006392856.1(0),XM_006392857.1(0),XM_006392858.1(0),XM_006392856.1(0),XM_006392857.1(0),XM_006392858.1(0),XM_006392859.1(0),XM_006392860.1(0),XM_006392856.1(0),XM_006392857.1(0),XM_…	0	orf_1068442(0),orf_1090600(0.0129530053263477),orf_1090600(0.0129530053263477),orf_1079657(3.28213856093384e-08),orf_1090600(0.0129530053263477),orf_1068440(0.0230417193516503),orf_1079656(1.80019941176113e-08),orf_1079657(3.28213856093384e-08),orf_1090600(0.0129530053263477),orf_1090600(0.0129530053263477)	0	orf_81138(0),orf_81138(0),orf_81124(0),orf_81124(0),orf_81138(0),orf_81124(0),orf_81138(0),orf_81138(0),orf_81124(0),orf_81118(0),orf_81118(0),orf_81118(0),orf_81118(0),orf_81118(0),orf_81118(0),orf_81124(0),orf_81133(0),orf_81128(0),orf_81138(0),orf_81123(0),orf_81123(0),orf_81133(0),orf_81124(0),orf_81133(0),orf_81128(0),orf_81128(0),orf_81133(0),orf_81124(0),orf_81138(0),orf_81133(0),orf_81128…	0	2768(0)	0
AT1G52618.1	Arabidopsis_lyrata	Arabidopsis	20	U_nm	0	0	0	0	0	0	0	0	0	0	0	0	U	U	U
AT1G52618.1	Brassica_rapa	Arabidopsis	20	U_scr	0	0	0	0	0	0	0	0	0	1	0	0	U	U	U
AT1G52618.1	Capsella_rubella	Arabidopsis	20	U_nm	0	0	0	0	0	0	0	0	0	0	0	0	U	U	U
AT1G52618.1	Eutrema_salsugineum	Arabidopsis	20	U_nm	0	0	0	0	0	0	0	0	0	0	0	0	U	U	U
AT1G52710.2	Arabidopsis_lyrata	Arabidopsis_thaliana	21	A_trn	1	1	1	1	0	1	0	0	1	0	0	0	A	A	U					orf_13865(6.44949427197616e-10)	6.44949e-10	2805(0)	0
AT1G52710.2	Brassica_rapa	Arabidopsis_thaliana	21	U_ind	0	0	0	0	0	1	0	0	0	0	0	0	A	A	U
AT1G52710.2	Capsella_rubella	Arabidopsis_thaliana	21	A_trn	1	1	1	1	0	0	0	0	1	0	0	0	A	A	U					orf_15690(5.23085796899636e-10),orf_15692(5.23085796899636e-10)	5.23086e-10	2807(0)	0
AT1G52710.2	Eutrema_salsugineum	Arabidopsis_thaliana	21	U_ind	0	0	0	0	0	1	0	0	0	1	0	0	A	A	U
AT1G52857.1	Arabidopsis_lyrata	Brassicaceae	18	A_orf	1	0	0	0	0	0	0	1	0	0	0	0	A	A	A			orf_445910(9.97742317465633e-06)	9.97742e-06			2806(0)	0
AT1G52857.1	Brassica_rapa	Brassicaceae	18	A_orf	1	0	0	0	0	0	0	1	0	0	0	0	A	A	A			orf_318206(0.00676779017071538)	0.00676779			383(3.71924713249427e-14)	3.71925e-14
AT1G52857.1	Capsella_rubella	Brassicaceae	18	A_orf	1	0	0	0	0	0	0	1	0	0	0	0	A	A	A			orf_332501(6.80221970639217e-06)	6.80222e-06			2808(0)	0
AT1G52857.1	Eutrema_salsugineum	Brassicaceae	18	A_gen	1	1	1	1	0	0	1	1	1	0	0	0	A	A	A	XM_006392799.1(0.000129029862203422)	0.00012903	orf_482282(0.00581458682740088)	0.00581459	orf_79252(0.000158441587337133)	0.000158442	383(0)	0
AT1G52905.1	Arabidopsis_lyrata	Arabidopsis_thaliana	21	U_nm	0	0	0	0	0	0	0	0	0	0	0	0	U	U	U
AT1G52905.1	Brassica_rapa	Arabidopsis_thaliana	21	U_ind	0	0	0	0	0	1	0	0	0	1	0	0	U	U	U
AT1G52905.1	Capsella_rubella	Arabidopsis_thaliana	21	U_ind	0	0	0	0	0	1	0	0	0	0	0	0	U	U	U
AT1G52905.1	Eutrema_salsugineum	Arabidopsis_thaliana	21	U_nm	0	0	0	0	0	0	0	0	0	0	0	0	U	U	U
AT1G53039.1	Arabidopsis_lyrata	Arabidopsis_thaliana	21	N_dna	1	0	0	0	0	0	0	0	0	0	0	0	N	U	U							386(0)	0
AT1G53039.1	Brassica_rapa	Arabidopsis_thaliana	21	U_ind	0	0	0	0	0	1	0	0	0	1	0	0	N	U	U
AT1G53039.1	Capsella_rubella	Arabidopsis_thaliana	21	U_ind	0	0	0	0	0	1	0	0	0	0	0	0	N	U	U
AT1G53039.1	Eutrema_salsugineum	Arabidopsis_thaliana	21	N_dna	1	0	0	0	0	1	0	0	0	0	0	0	N	U	U							2773(1.11419288373327e-06)	1.11419e-06
AT1G53265.1	Arabidopsis_lyrata	Camelineae	19	U_nm	0	0	0	0	0	0	0	0	0	0	0	0	U	U	U
AT1G53265.1	Brassica_rapa	Camelineae	19	U_nm	0	0	0	0	0	0	0	0	0	0	0	0	U	U	U
AT1G53265.1	Capsella_rubella	Camelineae	19	U_nm	0	0	0	0	0	0	0	0	0	0	0	0	U	U	U
AT1G53265.1	Eutrema_salsugineum	Camelineae	19	U_ind	0	0	0	0	0	1	0	0	0	0	0	0	U	U	U
AT1G53282.1	Arabidopsis_lyrata	Brassicaceae	18	U_scr	0	0	0	0	0	0	0	0	0	1	0	0	U	U	U
AT1G53282.1	Brassica_rapa	Brassicaceae	18	N_cds	1	1	0	0	0	0	0	0	0	1	0	0	U	U	U							387(0.0091262680354216)	0.00912627
AT1G53282.1	Capsella_rubella	Brassicaceae	18	U_nm	0	0	0	0	0	0	0	0	0	0	0	0	U	U	U
AT1G53282.1	Eutrema_salsugineum	Brassicaceae	18	U_ind	0	0	0	0	0	1	0	0	0	1	0	0	U	U	U
AT1G53285.1	Arabidopsis_lyrata	Brassicaceae	18	A_gen	1	1	1	1	0	0	1	1	1	0	0	0	A	U	U	XM_002894388.1(0)	0	orf_445721(0)	0	orf_13944(0)	0	2811(0)	0
AT1G53285.1	Brassica_rapa	Brassicaceae	18	U_scr	0	0	0	0	0	0	0	0	0	1	0	0	A	U	U
AT1G53285.1	Capsella_rubella	Brassicaceae	18	U_nm	0	0	0	0	0	0	0	0	0	0	0	0	A	U	U
AT1G53285.1	Eutrema_salsugineum	Brassicaceae	18	U_ind	0	0	0	0	0	1	0	0	0	1	0	0	A	U	U
AT1G53325.1	Arabidopsis_lyrata	Brassicaceae	18	A_gen	1	1	1	1	0	0	1	1	1	0	0	0	A	U	U	XM_002894392.1(0)	0	orf_445688(0)	0	orf_13952(0)	0	2812(0)	0
AT1G53325.1	Brassica_rapa	Brassicaceae	18	U_una	0	0	0	0	0	0	0	0	0	1	1	0	A	U	U
AT1G53325.1	Capsella_rubella	Brassicaceae	18	U_nm	0	0	0	0	0	0	0	0	0	0	0	0	A	U	U
AT1G53325.1	Eutrema_salsugineum	Brassicaceae	18	U_ind	0	0	0	0	0	1	0	0	0	0	0	0	A	U	U
AT1G53366.1	Arabidopsis_lyrata	Arabidopsis_thaliana	21	A_orf	1	0	0	0	0	0	0	1	0	1	0	0	A	N	U			orf_468681(7.78009787458789e-05)	7.7801e-05			2813(0.0038449490334127)	0.00384495
AT1G53366.1	Brassica_rapa	Arabidopsis_thaliana	21	U_una	0	0	0	0	0	0	0	0	0	1	1	0	A	N	U
AT1G53366.1	Capsella_rubella	Arabidopsis_thaliana	21	N_dna	1	0	0	0	0	1	0	0	0	0	0	0	A	N	U							2815(0.0156263729524752)	0.0156264
AT1G53366.1	Eutrema_salsugineum	Arabidopsis_thaliana	21	U_ind	0	0	0	0	0	1	0	0	0	0	0	0	A	N	U
AT1G53480.1	Arabidopsis_lyrata	Arabidopsis	20	N_dna	1	0	0	0	0	0	0	0	0	0	0	0	N	N	U							2814(0)	0
AT1G53480.1	Brassica_rapa	Arabidopsis	20	U_scr	0	0	0	0	0	0	0	0	0	1	0	0	N	N	U
AT1G53480.1	Capsella_rubella	Arabidopsis	20	N_dna	1	0	0	0	0	0	0	0	0	0	0	0	N	N	U							2816(0.0186025145576789)	0.0186025
AT1G53480.1	Eutrema_salsugineum	Arabidopsis	20	U_scr	0	0	0	0	0	0	0	0	0	1	0	0	N	N	U
AT1G53480.2	Arabidopsis_lyrata	Arabidopsis	20	N_dna	1	0	0	0	0	0	0	0	0	0	0	0	N	U	U							2815(4.14665279890869e-09)	4.14665e-09
AT1G53480.2	Brassica_rapa	Arabidopsis	20	U_scr	0	0	0	0	0	0	0	0	0	1	0	0	N	U	U
AT1G53480.2	Capsella_rubella	Arabidopsis	20	U_nm	0	0	0	0	0	0	0	0	0	0	0	0	N	U	U
AT1G53480.2	Eutrema_salsugineum	Arabidopsis	20	U_scr	0	0	0	0	0	0	0	0	0	1	0	0	N	U	U
AT1G53541.1	Arabidopsis_lyrata	Arabidopsis	20	A_orf	1	1	1	1	0	0	0	1	0	0	0	0	A	N	A			orf_445598(0)	0			2816(0)	0
AT1G53541.1	Brassica_rapa	Arabidopsis	20	A_orf	1	0	0	0	0	0	0	1	0	0	0	0	A	N	A			orf_385725(4.79817470200317e-07)	4.79817e-07			393(0)	0
AT1G53541.1	Capsella_rubella	Arabidopsis	20	N_dna	1	0	0	0	0	0	0	0	0	0	0	0	A	N	A							2818(0)	0
AT1G53541.1	Eutrema_salsugineum	Arabidopsis	20	N_dna	1	0	0	0	0	0	0	0	0	0	0	0	A	N	A							393(0)	0
AT1G53542.1	Arabidopsis_lyrata	Arabidopsis	20	A_gen	1	1	1	1	0	0	1	1	1	0	0	0	A	A	N	XM_002891711.1(0)	0	orf_42359(0)	0	orf_6741(0)	0	395(0)	0
AT1G53542.1	Brassica_rapa	Arabidopsis	20	N_dna	1	0	0	0	0	0	0	0	0	1	0	0	A	A	N							2816(0.000287751958851223)	0.000287752
AT1G53542.1	Capsella_rubella	Arabidopsis	20	A_orf	1	0	0	0	0	1	0	1	0	0	0	0	A	A	N			orf_29938(1.57185976679131e-06),orf_45369(0.000312651275046538)	1.57186e-06			395(3.98665545020549e-11)	3.98666e-11
AT1G53542.1	Eutrema_salsugineum	Arabidopsis	20	N_dna	1	0	0	0	0	1	0	0	0	0	0	0	A	A	N							2782(1.29943356075302e-08)	1.29943e-08
AT1G53543.1	Arabidopsis_lyrata	Arabidopsis_thaliana	21	U_ind	0	0	0	0	0	1	0	0	0	0	0	0	U	U	U
AT1G53543.1	Brassica_rapa	Arabidopsis_thaliana	21	U_scr	0	0	0	0	0	0	0	0	0	1	0	0	U	U	U
AT1G53543.1	Capsella_rubella	Arabidopsis_thaliana	21	U_ind	0	0	0	0	0	1	0	0	0	1	0	0	U	U	U
AT1G53543.1	Eutrema_salsugineum	Arabidopsis_thaliana	21	U_ind	0	0	0	0	0	1	0	0	0	0	0	0	U	U	U
AT1G53610.1	Arabidopsis_lyrata	Brassicaceae	18	A_gen	1	1	1	1	0	0	1	1	1	0	0	0	A	N	A	XM_002894404.1(0),XM_002894407.1(0)	0	orf_468573(0),orf_468564(0),orf_445561(0)	0	orf_13991(9.87670900065574e-07),orf_13986(0),orf_13990(0)	0	2819(0)	0
AT1G53610.1	Brassica_rapa	Brassicaceae	18	A_gen	1	1	1	1	0	0	1	1	1	0	0	0	A	N	A	XM_009108718.1(0)	0	orf_401094(0),orf_416578(0.0010442544629542)	0	orf_142119(0),orf_142120(0.000473001353800573)	0	396(0)	0
AT1G53610.1	Capsella_rubella	Brassicaceae	18	N_dna	1	0	0	0	0	0	0	0	0	1	0	0	A	N	A							2821(6.16761952842992e-06)	6.16762e-06
AT1G53610.1	Eutrema_salsugineum	Brassicaceae	18	A_orf	1	0	0	0	0	0	0	1	0	0	0	0	A	N	A			orf_503832(0)	0			396(6.66133814775094e-16),2784(0.00329604453007892)	6.66134e-16
AT1G53620.1	Arabidopsis_lyrata	Brassicaceae	18	A_gen	1	1	1	1	0	0	1	1	1	0	1	0	A	A	A	XM_002894405.1(0),XM_002862287.1(0)	0	orf_422452(0),orf_835466(0)	0	orf_86165(0),orf_13987(0)	0	2820(0)	0
AT1G53620.1	Brassica_rapa	Brassicaceae	18	A_gen	1	0	0	0	0	1	1	1	1	1	0	0	A	A	A	XM_009125725.1(1.46882506157908e-13)	1.46883e-13	orf_401091(2.25147769057354e-05),orf_401090(0.0118654847686586)	2.25148e-05	orf_204582(3.27959881474271e-13)	3.2796e-13	397(0.00818873979663459)	0.00818874
AT1G53620.1	Capsella_rubella	Brassicaceae	18	A_gen	1	1	1	1	0	0	1	1	0	0	0	0	A	A	A	XM_006304867.1(0)	0	orf_317075(0)	0			2822(0)	0
AT1G53620.1	Eutrema_salsugineum	Brassicaceae	18	A_orf	1	0	0	0	0	0	0	1	0	1	0	0	A	A	A			orf_1068934(0.00102688482530755),orf_481967(3.70584328064361e-05),orf_503820(0),orf_503821(0.00341548889818366)	0			397(0.00697359746201665)	0.0069736
AT1G53625.1	Arabidopsis_lyrata	Brassicaceae	18	A_gen	1	0	0	0	0	0	1	1	1	0	0	0	A	A	A	XM_002894406.1(0),XM_002894406.1(0)	0	orf_445555(0)	0	orf_13988(0),orf_13988(0)	0	2821(4.22481405415454e-08)	4.22481e-08
AT1G53625.1	Brassica_rapa	Brassicaceae	18	A_gen	1	1	1	1	0	0	1	1	1	0	0	0	A	A	A	XM_009125725.1(0),XM_009108717.1(0)	0	orf_401085(0),orf_401091(0.0049984867942614),orf_576049(0)	0	orf_142116(0),orf_204582(0)	0	398(0)	0
AT1G53625.1	Capsella_rubella	Brassicaceae	18	A_gen	1	0	0	0	0	0	1	1	1	0	0	0	A	A	A	XM_006304241.1(5.46526723876894e-09)	5.46527e-09	orf_301610(0)	0	orf_15858(2.92644095623018e-08)	2.92644e-08	2823(0)	0
AT1G53625.1	Eutrema_salsugineum	Brassicaceae	18	A_orf	1	0	0	0	0	0	0	1	0	0	0	0	A	A	A			orf_481967(2.35489815603174e-06),orf_481965(0),orf_503820(5.95024030047853e-11),orf_503821(1.29375078639082e-06)	0			398(4.07840428096051e-11)	4.0784e-11
AT1G53633.1	Arabidopsis_lyrata	Brassicaceae	18	A_orf	1	0	0	0	0	0	0	1	0	0	0	0	A	A	N			orf_468540(0)	0			2822(0)	0
AT1G53633.1	Brassica_rapa	Brassicaceae	18	N_cds	1	1	1	1	0	0	0	0	0	0	0	0	A	A	N							399(1.51283562899174e-06)	1.51284e-06
AT1G53633.1	Capsella_rubella	Brassicaceae	18	A_trn	1	1	1	1	0	1	0	1	1	0	0	0	A	A	N			orf_317072(0.0328086377849977),orf_317073(0)	0	orf_15857(0),orf_15856(0.00168613662435535)	0	2824(0)	0
AT1G53633.1	Eutrema_salsugineum	Brassicaceae	18	N_dna	1	0	0	0	0	0	0	0	0	0	0	0	A	A	N							399(2.5365696476598e-07)	2.53657e-07
AT1G53635.1	Arabidopsis_lyrata	Brassicaceae	18	U_ind	0	0	0	0	0	1	0	0	0	1	0	0	U	A	A
AT1G53635.1	Brassica_rapa	Brassicaceae	18	A_gen	1	1	1	1	0	1	1	1	1	0	0	0	U	A	A	XM_009146515.1(2.59001819991056e-10),XM_009146516.1(0)	0	orf_236216(0),orf_253122(0)	0	orf_89127(0),orf_89132(2.19148810209902e-09),orf_89134(0)	0	400(0.0115846347857418)	0.0115846
AT1G53635.1	Capsella_rubella	Brassicaceae	18	A_gen	1	1	1	1	0	0	1	1	1	0	0	0	U	A	A	XM_006303638.1(0)	0	orf_301606(0)	0	orf_15859(0)	0	2825(0)	0
AT1G53635.1	Eutrema_salsugineum	Brassicaceae	18	A_gen	1	1	1	1	0	0	1	1	0	0	0	0	U	A	A	XM_006392713.1(0)	0	orf_503823(0)	0			400(2.33146835171283e-15)	2.33147e-15
AT1G53640.1	Arabidopsis_lyrata	Brassicaceae	18	A_gen	1	1	1	1	0	0	1	1	1	0	0	0	A	A	A	XM_002894410.1(0),XM_002894410.1(0),XM_002894410.1(0),XM_002894409.1(0),XM_002894409.1(0),XM_002894410.1(0)	0	orf_468534(0),orf_422407(1.11910480882216e-12),orf_422406(0),orf_422406(0),orf_468534(0)	0	orf_13996(0),orf_13996(0),orf_13996(0),orf_13996(0),orf_13995(0),orf_13995(0)	0	2824(0)	0
AT1G53640.1	Brassica_rapa	Brassicaceae	18	A_gen	1	0	0	0	0	0	1	1	1	0	0	0	A	A	A	XM_009146515.1(1.52910330974976e-06)	1.5291e-06	orf_269969(0),orf_236181(2.65182320546842e-11),orf_236198(2.75322342702111e-09),orf_269969(0)	0	orf_89124(4.01061317489848e-09),orf_89127(3.22948598723283e-05),orf_89128(4.01061317489848e-09),orf_89132(3.22948598723283e-05)	4.01061e-09	401(0.000276975667001134)	0.000276976
AT1G53640.1	Capsella_rubella	Brassicaceae	18	A_orf	1	0	0	0	0	0	0	1	0	0	0	0	A	A	A			orf_332235(4.92326309942115e-06),orf_317070(0),orf_301602(5.98632254877884e-13)	0			2826(0.00173334513989876)	0.00173335
AT1G53640.1	Eutrema_salsugineum	Brassicaceae	18	A_gen	1	0	0	0	0	0	1	1	0	0	0	0	A	A	A	XM_006392710.1(0.01010403069536)	0.010104	orf_492954(1.43707357674883e-05),orf_503792(4.79666065991147e-05),orf_481959(0),orf_492976(0.000217386197371994),orf_503815(3.38559270618433e-08),orf_503817(0.000985191148396569),orf_492984(0.00602546963217321),orf_492985(0.00132957593095129),orf_503793(0),orf_492954(1.43707357674883e-05)	0			401(5.67785173000157e-06)	5.67785e-06
AT1G53785.1	Arabidopsis_lyrata	Arabidopsis_thaliana	21	U_scr	0	0	0	0	0	0	0	0	0	1	0	0	U	U	U
AT1G53785.1	Brassica_rapa	Arabidopsis_thaliana	21	U_scr	0	0	0	0	0	0	0	0	0	1	0	0	U	U	U
AT1G53785.1	Capsella_rubella	Arabidopsis_thaliana	21	U_nm	0	0	0	0	0	0	0	0	0	0	0	0	U	U	U
AT1G53785.1	Eutrema_salsugineum	Arabidopsis_thaliana	21	U_nm	0	0	0	0	0	0	0	0	0	0	0	0	U	U	U
AT1G53887.1	Arabidopsis_lyrata	Arabidopsis	20	N_dna	1	0	0	0	0	1	0	0	0	0	0	0	N	U	U							2826(0.000108738596772184)	0.000108739
AT1G53887.1	Brassica_rapa	Arabidopsis	20	U_una	0	0	0	0	0	0	0	0	0	1	1	0	N	U	U
AT1G53887.1	Capsella_rubella	Arabidopsis	20	U_ind	0	0	0	0	0	1	0	0	0	0	0	0	N	U	U
AT1G53887.1	Eutrema_salsugineum	Arabidopsis	20	U_ind	0	0	0	0	0	1	0	0	0	1	0	0	N	U	U
AT1G53935.1	Arabidopsis_lyrata	Brassicaceae	18	A_gen	1	1	1	1	0	0	1	1	1	0	0	0	A	U	U	XM_002894424.1(0)	0	orf_422275(9.89827615205385e-06),orf_468372(7.08284098926981e-06)	7.08284e-06	orf_14031(0)	0	2827(0)	0
AT1G53935.1	Brassica_rapa	Brassicaceae	18	U_scr	0	0	0	0	0	0	0	0	0	1	0	0	A	U	U
AT1G53935.1	Capsella_rubella	Brassicaceae	18	U_nm	0	0	0	0	0	0	0	0	0	0	0	0	A	U	U
AT1G53935.1	Eutrema_salsugineum	Brassicaceae	18	N_dna	1	0	0	0	0	0	0	0	0	0	0	0	A	U	U							404(5.59055024496047e-11)	5.59055e-11
AT1G53970.1	Arabidopsis_lyrata	Arabidopsis_thaliana	21	U_nm	0	0	0	0	0	0	0	0	0	0	0	0	U	U	A
AT1G53970.1	Brassica_rapa	Arabidopsis_thaliana	21	A_trn	1	1	1	1	0	0	0	1	1	1	0	0	U	U	A			orf_1012808(6.01988481285787e-08)	6.01988e-08	orf_149854(1.99078275864295e-07),orf_149857(1.69623807577679e-05),orf_142231(5.72416679955889e-06)	1.99078e-07	2827(7.31237292939113e-12)	7.31237e-12
AT1G53970.1	Capsella_rubella	Arabidopsis_thaliana	21	U_scr	0	0	0	0	0	0	0	0	0	1	0	0	U	U	A
AT1G53970.1	Eutrema_salsugineum	Arabidopsis_thaliana	21	A_trn	0	0	0	0	0	0	0	1	1	1	0	0	U	U	A			orf_1069102(1.08636743934021e-07)	1.08637e-07	orf_80850(2.58673160669076e-09)	2.58673e-09
AT1G54420.1	Arabidopsis_lyrata	Arabidopsis_thaliana	21	U_scr	0	0	0	0	0	0	0	0	0	1	0	0	U	U	U
AT1G54420.1	Brassica_rapa	Arabidopsis_thaliana	21	U_scr	0	0	0	0	0	0	0	0	0	1	0	0	U	U	U
AT1G54420.1	Capsella_rubella	Arabidopsis_thaliana	21	U_nst	0	0	0	0	1	0	0	0	0	1	0	0	U	U	U
AT1G54420.1	Eutrema_salsugineum	Arabidopsis_thaliana	21	U_scr	0	0	0	0	0	0	0	0	0	1	0	0	U	U	U
AT1G54445.1	Arabidopsis_lyrata	Brassicaceae	18	A_gen	1	1	1	1	0	0	1	1	1	0	0	0	A	A	U	XM_002891851.1(0),XM_002891852.1(0)	0	orf_43921(0),orf_43922(0),orf_20865(0),orf_43934(0)	0	orf_7097(0),orf_7098(0)	0	408(0)	0
AT1G54445.1	Brassica_rapa	Brassicaceae	18	U_nm	0	0	0	0	0	0	0	0	0	0	0	0	A	A	U
AT1G54445.1	Capsella_rubella	Brassicaceae	18	A_gen	1	1	1	1	1	0	1	1	1	0	0	0	A	A	U	XM_006301843.1(0.000217096683989837),XM_006301925.1(2.48737091154139e-05)	2.48737e-05	orf_375377(0.010478082068203),orf_375494(0.0142882955665633),orf_375495(0)	0	orf_22258(0),orf_22270(0)	0	2832(1.08801856413265e-14)	1.08802e-14
AT1G54445.1	Eutrema_salsugineum	Brassicaceae	18	U_scr	0	0	0	0	0	0	0	0	0	1	0	0	A	A	U
AT1G54720.1	Arabidopsis_lyrata	Brassicaceae	18	U_scr	0	0	0	0	0	0	0	0	0	1	0	0	U	A	A
AT1G54720.1	Brassica_rapa	Brassicaceae	18	A_gen	1	1	1	1	0	0	1	1	1	0	0	0	U	A	A	XM_009115166.1(3.33066907387547e-16)	3.33067e-16	orf_1074107(0)	0	orf_175721(1.4432899320127e-15)	1.44329e-15	2830(0)	0
AT1G54720.1	Capsella_rubella	Brassicaceae	18	A_gen	1	1	1	1	0	0	1	1	1	0	0	0	U	A	A	XM_006300894.1(4.60964599824365e-13)	4.60965e-13	orf_375945(2.83767453979067e-10)	2.83767e-10	orf_22212(2.31015206964003e-12)	2.31015e-12	2833(1.89986966219191e-05)	1.89987e-05
AT1G54720.1	Eutrema_salsugineum	Brassicaceae	18	A_gen	1	1	1	1	0	0	1	1	1	0	0	0	U	A	A	XM_006392428.1(0)	0	orf_1105171(0)	0	orf_85085(0)	0	2796(0)	0
AT1G54775.1	Arabidopsis_lyrata	Brassicaceae	18	A_gen	1	1	1	1	0	0	1	1	0	0	0	0	A	U	U	XM_002894557.1(0)	0	orf_420535(0)	0			2832(0)	0
AT1G54775.1	Brassica_rapa	Brassicaceae	18	U_ind	0	0	0	0	0	1	0	0	0	0	0	0	A	U	U
AT1G54775.1	Capsella_rubella	Brassicaceae	18	U_nm	0	0	0	0	0	0	0	0	0	0	0	0	A	U	U
AT1G54775.1	Eutrema_salsugineum	Brassicaceae	18	U_ind	0	0	0	0	0	1	0	0	0	0	0	0	A	U	U
AT1G54880.1	Arabidopsis_lyrata	Arabidopsis_thaliana	21	U_ind	0	0	0	0	0	1	0	0	0	0	0	0	U	U	U
AT1G54880.1	Brassica_rapa	Arabidopsis_thaliana	21	U_scr	0	0	0	0	0	0	0	0	0	1	0	0	U	U	U
AT1G54880.1	Capsella_rubella	Arabidopsis_thaliana	21	U_nm	0	0	0	0	0	0	0	0	0	0	0	0	U	U	U
AT1G54880.1	Eutrema_salsugineum	Arabidopsis_thaliana	21	U_ind	0	0	0	0	0	1	0	0	0	0	0	0	U	U	U
AT1G54950.1	Arabidopsis_lyrata	Brassicaceae	18	A_gen	1	1	1	1	0	0	1	1	0	0	0	0	A	U	U	XM_002894569.1(0)	0	orf_443499(2.29494101500194e-09)	2.29494e-09			2834(0)	0
AT1G54950.1	Brassica_rapa	Brassicaceae	18	U_scr	0	0	0	0	0	0	0	0	0	1	0	0	A	U	U
AT1G54950.1	Capsella_rubella	Brassicaceae	18	U_ind	0	0	0	0	0	1	0	0	0	1	0	0	A	U	U
AT1G54950.1	Eutrema_salsugineum	Brassicaceae	18	U_scr	0	0	0	0	0	0	0	0	0	1	0	0	A	U	U
AT1G55045.1	Arabidopsis_lyrata	Arabidopsis_thaliana	21	N_dna	1	0	0	0	0	0	0	0	0	0	0	0	N	U	U							413(1.57381697007963e-06)	1.57382e-06
AT1G55045.1	Brassica_rapa	Arabidopsis_thaliana	21	U_scr	0	0	0	0	0	0	0	0	0	1	0	0	N	U	U
AT1G55045.1	Capsella_rubella	Arabidopsis_thaliana	21	U_scr	0	0	0	0	0	0	0	0	0	1	0	0	N	U	U
AT1G55045.1	Eutrema_salsugineum	Arabidopsis_thaliana	21	U_ind	0	0	0	0	0	1	0	0	0	0	0	0	N	U	U
AT1G55152.1	Arabidopsis_lyrata	Arabidopsis	20	U_nm	0	0	0	0	0	0	0	0	0	0	0	0	U	U	U
AT1G55152.1	Brassica_rapa	Arabidopsis	20	U_nm	0	0	0	0	0	0	0	0	0	0	0	0	U	U	U
AT1G55152.1	Capsella_rubella	Arabidopsis	20	U_nm	0	0	0	0	0	0	0	0	0	0	0	0	U	U	U
AT1G55152.1	Eutrema_salsugineum	Arabidopsis	20	U_ind	0	0	0	0	0	1	0	0	0	0	0	0	U	U	U
AT1G55175.1	Arabidopsis_lyrata	Brassicaceae	18	A_orf	1	0	0	0	0	0	0	1	0	0	0	0	A	A	A			orf_19768(1.09071181966236e-05),orf_19768(1.09071181966236e-05)	1.09071e-05			415(0)	0
AT1G55175.1	Brassica_rapa	Brassicaceae	18	N_cds	1	1	0	0	0	0	0	0	0	0	0	0	A	A	A							2836(2.07517336647811e-11)	2.07517e-11
AT1G55175.1	Capsella_rubella	Brassicaceae	18	A_orf	1	0	0	0	0	0	0	1	0	0	0	0	A	A	A			orf_14921(1.79960051926997e-06)	1.7996e-06			415(1.48454581960777e-11)	1.48455e-11
AT1G55175.1	Eutrema_salsugineum	Brassicaceae	18	A_orf	1	0	0	0	0	0	0	1	0	0	0	0	A	A	A			orf_1069263(0.000842505987517228),orf_1080445(5.58893122892812e-08)	5.58893e-08			2802(0)	0
AT1G55220.1	Arabidopsis_lyrata	Arabidopsis_thaliana	21	A_orf	1	1	1	1	0	0	0	1	0	0	0	0	A	U	A			orf_445177(4.84832367586563e-08),orf_468168(6.39688302328523e-12)	6.39688e-12			2838(0)	0
AT1G55220.1	Brassica_rapa	Arabidopsis_thaliana	21	U_scr	0	0	0	0	0	0	0	0	0	1	0	0	A	U	A
AT1G55220.1	Capsella_rubella	Arabidopsis_thaliana	21	U_nm	0	0	0	0	0	0	0	0	0	0	0	0	A	U	A
AT1G55220.1	Eutrema_salsugineum	Arabidopsis_thaliana	21	A_orf	1	1	1	1	0	0	0	1	0	1	0	0	A	U	A			orf_503495(0.016604607586741)	0.0166046			415(0.00402603933025325)	0.00402604
AT1G55615.1	Arabidopsis_lyrata	Arabidopsis_thaliana	21	N_dna	1	0	0	0	0	0	0	0	0	0	0	0	N	A	A							2839(0)	0
AT1G55615.1	Brassica_rapa	Arabidopsis_thaliana	21	A_orf	1	0	0	0	0	0	0	1	0	0	0	0	N	A	A			orf_416131(4.82947015711943e-14)	4.82947e-14			416(0)	0
AT1G55615.1	Capsella_rubella	Arabidopsis_thaliana	21	A_orf	1	0	0	0	0	0	0	1	0	0	0	0	N	A	A			orf_316699(7.97362176285787e-13)	7.97362e-13			2841(4.35196323422815e-11)	4.35196e-11
AT1G55615.1	Eutrema_salsugineum	Arabidopsis_thaliana	21	N_dna	1	0	0	0	0	0	0	0	0	0	0	0	N	A	A							416(0)	0
AT1G55675.1	Arabidopsis_lyrata	Arabidopsis	20	U_scr	0	0	0	0	0	0	0	0	0	1	0	0	U	U	U
AT1G55675.1	Brassica_rapa	Arabidopsis	20	U_scr	0	0	0	0	0	0	0	0	0	1	0	0	U	U	U
AT1G55675.1	Capsella_rubella	Arabidopsis	20	U_nm	0	0	0	0	0	0	0	0	0	0	0	0	U	U	U
AT1G55675.1	Eutrema_salsugineum	Arabidopsis	20	U_nm	0	0	0	0	0	0	0	0	0	0	0	0	U	U	U
AT1G56270.1	Arabidopsis_lyrata	Brassicaceae	18	U_ind	0	0	0	0	0	1	0	0	0	0	0	0	U	U	U
AT1G56270.1	Brassica_rapa	Brassicaceae	18	U_scr	0	0	0	0	0	0	0	0	0	1	0	0	U	U	U
AT1G56270.1	Capsella_rubella	Brassicaceae	18	U_ind	0	0	0	0	0	1	0	0	0	0	0	0	U	U	U
AT1G56270.1	Eutrema_salsugineum	Brassicaceae	18	U_scr	0	0	0	0	0	0	0	0	0	1	0	0	U	U	U
AT1G56415.1	Arabidopsis_lyrata	Brassicaceae	18	A_gen	1	1	1	1	0	0	1	1	1	0	0	0	A	A	A	XM_002891910.1(0),XM_002891907.1(0),XM_002891908.1(9.35773680765806e-11)	0	orf_68021(0),orf_45266(0),orf_68063(0),orf_22104(0),orf_22111(4.53434516600737e-08),orf_45238(6.38759680704482e-08),orf_45239(8.99829624145809e-08)	0	orf_7233(0),orf_7227(2.17034057392596e-10),orf_7226(0)	0	420(0)	0
AT1G56415.1	Brassica_rapa	Brassicaceae	18	U_una	0	0	0	0	0	0	0	0	0	1	1	0	A	A	A
AT1G56415.1	Capsella_rubella	Brassicaceae	18	A_gen	1	1	1	1	0	1	1	1	1	0	0	0	A	A	A	XM_006300345.1(0)	0	orf_355091(0),orf_355095(0.0148884163973656)	0	orf_22083(0)	0	2844(3.24088555991864e-09)	3.24089e-09
AT1G56415.1	Eutrema_salsugineum	Brassicaceae	18	A_orf	1	0	0	0	0	0	0	1	0	1	0	0	A	A	A			orf_1106649(1.39551703526308e-11)	1.39552e-11			2807(1.20459198171829e-13)	1.20459e-13
AT1G56418.1	Arabidopsis_lyrata	Brassicaceae	18	A_gen	1	1	1	1	0	0	1	1	1	0	0	0	A	A	A	XM_002891911.1(0)	0	orf_45270(0),orf_22153(0)	0	orf_7234(0)	0	421(0)	0
AT1G56418.1	Brassica_rapa	Brassicaceae	18	U_una	0	0	0	0	0	0	0	0	0	1	1	0	A	A	A
AT1G56418.1	Capsella_rubella	Brassicaceae	18	A_gen	1	1	1	1	0	0	1	1	1	0	0	0	A	A	A	XM_006301268.1(2.70867053275836e-06)	2.70867e-06	orf_355104(0.00194041206111462),orf_376451(0),orf_355095(1.67036091958117e-07),orf_355096(0.000408111255082999)	0	orf_22080(0)	0	2845(0)	0
AT1G56418.1	Eutrema_salsugineum	Brassicaceae	18	A_gen	1	1	1	1	0	0	1	1	1	0	0	0	A	A	A	XM_006392370.1(3.66950914099107e-11)	3.66951e-11	orf_1106649(1.71644319646447e-07)	1.71644e-07	orf_85009(6.60420607090373e-11)	6.60421e-11	2808(0)	0
AT1G56530.1	Arabidopsis_lyrata	Arabidopsis_thaliana	21	U_scr	0	0	0	0	0	0	0	0	0	1	0	0	U	U	U
AT1G56530.1	Brassica_rapa	Arabidopsis_thaliana	21	U_una	0	0	0	0	0	0	0	0	0	0	1	0	U	U	U
AT1G56530.1	Capsella_rubella	Arabidopsis_thaliana	21	U_ind	0	0	0	0	0	1	0	0	0	1	0	0	U	U	U
AT1G56530.1	Eutrema_salsugineum	Arabidopsis_thaliana	21	U_scr	0	0	0	0	0	0	0	0	0	1	0	0	U	U	U
AT1G56553.1	Arabidopsis_lyrata	Brassicaceae	18	A_gen	1	1	1	1	0	0	1	1	1	0	0	0	A	A	U	XM_002891934.1(0),XM_002891933.1(0),XM_002891935.1(0)	0	orf_22354(0),orf_68276(0),orf_22360(1.8650769817441e-10),orf_22361(0),orf_45438(1.03957609187688e-09),orf_45439(0),orf_22358(0),orf_68277(0),orf_45438(1.03957609187688e-09),orf_45439(0)	0	orf_7292(0),orf_7290(0),orf_7291(0)	0	423(0)	0
AT1G56553.1	Brassica_rapa	Brassicaceae	18	U_una	0	0	0	0	0	0	0	0	0	1	1	0	A	A	U
AT1G56553.1	Capsella_rubella	Brassicaceae	18	A_gen	1	1	1	1	0	0	1	1	1	0	0	0	A	A	U	XM_006301266.1(9.24627041598569e-11),XM_006301645.1(1.94604332648396e-11)	1.94604e-11	orf_355252(4.88190787795162e-08),orf_355253(2.5087042673011e-05),orf_365923(1.02581749761299e-08),orf_376600(5.92728241377571e-07)	1.02582e-08	orf_22039(0),orf_22041(0)	0	2847(6.28546628900217e-06)	6.28547e-06
AT1G56553.1	Eutrema_salsugineum	Brassicaceae	18	U_scr	0	0	0	0	0	0	0	0	0	1	0	0	A	A	U
AT1G56660.1	Arabidopsis_lyrata	Brassicaceae	18	A_gen	1	1	1	1	0	0	1	1	1	0	0	0	A	A	A	XM_002891944.1(0)	0	orf_22506(0)	0	orf_7311(0)	0	424(0)	0
AT1G56660.1	Brassica_rapa	Brassicaceae	18	A_gen	1	1	1	1	0	0	1	1	1	0	0	0	A	A	A	XM_009115224.1(0),XM_009115224.1(0)	0	orf_1100725(0),orf_1100725(0)	0	orf_175613(0),orf_175613(0)	0	2845(0)	0
AT1G56660.1	Capsella_rubella	Brassicaceae	18	A_orf	1	0	0	0	0	0	0	1	0	0	0	0	A	A	A			orf_365983(0),orf_365983(0)	0			2848(0)	0
AT1G56660.1	Eutrema_salsugineum	Brassicaceae	18	A_orf	0	0	0	0	0	0	0	1	0	0	0	1	A	A	A			orf_1107187(0)	0
AT1G57613.1	Arabidopsis_lyrata	Arabidopsis_thaliana	21	N_dna	1	0	0	0	0	1	0	0	0	0	0	0	N	U	U							425(0.00172872965975746)	0.00172873
AT1G57613.1	Brassica_rapa	Arabidopsis_thaliana	21	U_ind	0	0	0	0	0	1	0	0	0	0	0	0	N	U	U
AT1G57613.1	Capsella_rubella	Arabidopsis_thaliana	21	U_ind	0	0	0	0	0	1	0	0	0	0	0	0	N	U	U
AT1G57613.1	Eutrema_salsugineum	Arabidopsis_thaliana	21	U_ind	0	0	0	0	0	1	0	0	0	0	0	0	N	U	U
AT1G58055.1	Arabidopsis_lyrata	Brassicaceae	18	A_gen	1	1	1	1	0	0	1	1	1	0	0	0	A	U	U	XM_002886650.1(0)	0	orf_71863(2.06057393370429e-12)	2.06057e-12	orf_15612(0)	0	426(0)	0
AT1G58055.1	Brassica_rapa	Brassicaceae	18	U_scr	0	0	0	0	0	0	0	0	0	1	0	0	A	U	U
AT1G58055.1	Capsella_rubella	Brassicaceae	18	U_scr	0	0	0	0	0	0	0	0	0	1	0	0	A	U	U
AT1G58055.1	Eutrema_salsugineum	Brassicaceae	18	U_ind	0	0	0	0	0	1	0	0	0	0	0	0	A	U	U
AT1G58150.1	Arabidopsis_lyrata	Arabidopsis_thaliana	21	U_scr	0	0	0	0	0	0	0	0	0	1	0	0	U	U	U
AT1G58150.1	Brassica_rapa	Arabidopsis_thaliana	21	U_scr	0	0	0	0	0	0	0	0	0	1	0	0	U	U	U
AT1G58150.1	Capsella_rubella	Arabidopsis_thaliana	21	U_nst	0	0	0	0	1	0	0	0	0	1	0	0	U	U	U
AT1G58150.1	Eutrema_salsugineum	Arabidopsis_thaliana	21	U_scr	0	0	0	0	0	0	0	0	0	1	0	0	U	U	U
AT1G58235.1	Arabidopsis_lyrata	Arabidopsis_thaliana	21	U_scr	0	0	0	0	0	0	0	0	0	1	0	0	U	U	U
AT1G58235.1	Brassica_rapa	Arabidopsis_thaliana	21	U_ind	0	0	0	0	0	1	0	0	0	1	0	0	U	U	U
AT1G58235.1	Capsella_rubella	Arabidopsis_thaliana	21	U_nm	0	0	0	0	0	0	0	0	0	0	0	0	U	U	U
AT1G58235.1	Eutrema_salsugineum	Arabidopsis_thaliana	21	U_ind	0	0	0	0	0	1	0	0	0	0	0	0	U	U	U
AT1G58242.1	Arabidopsis_lyrata	Brassicaceae	18	A_gen	1	1	1	1	0	0	1	1	1	1	0	0	A	A	U	XM_002888191.1(0),XM_002888192.1(0),XM_002888197.1(0),XM_002888193.1(0)	0	orf_509694(0),orf_509696(1.12360121207189e-11),orf_509701(1.738609256563e-13),orf_509707(0.00181264167883755),orf_509708(0),orf_522206(0),orf_522202(0),orf_522204(4.15284391155346e-05)	0	orf_19587(0),orf_19589(0),orf_19595(0),orf_19585(0)	0	2851(0)	0
AT1G58242.1	Brassica_rapa	Brassicaceae	18	U_ind	0	0	0	0	0	1	0	0	0	1	0	0	A	A	U
AT1G58242.1	Capsella_rubella	Brassicaceae	18	A_gen	1	1	1	1	0	1	1	1	1	0	0	0	A	A	U	XM_006301242.1(0)	0	orf_69434(0)	0	orf_17317(0)	0	429(0)	0
AT1G58242.1	Eutrema_salsugineum	Brassicaceae	18	U_ind	0	0	0	0	0	1	0	0	0	0	0	0	A	A	U
AT1G58245.1	Arabidopsis_lyrata	Brassicaceae	18	A_gen	1	1	1	1	0	0	1	1	1	1	0	0	A	A	U	XM_002888191.1(0),XM_002888197.1(0),XM_002888192.1(0)	0	orf_509694(0),orf_509696(7.105427357601e-13),orf_509708(0),orf_509707(0.00179570104494853),orf_522206(0)	0	orf_19595(0),orf_19585(0),orf_19587(0)	0	2852(0)	0
AT1G58245.1	Brassica_rapa	Brassicaceae	18	U_ind	0	0	0	0	0	1	0	0	0	1	0	0	A	A	U
AT1G58245.1	Capsella_rubella	Brassicaceae	18	A_gen	1	1	1	1	0	1	1	1	1	0	0	0	A	A	U	XM_006301242.1(0)	0	orf_69434(0)	0	orf_17317(0)	0	430(9.32587340685131e-12)	9.32587e-12
AT1G58245.1	Eutrema_salsugineum	Brassicaceae	18	U_ind	0	0	0	0	0	1	0	0	0	0	0	0	A	A	U
AT1G58248.1	Arabidopsis_lyrata	Brassicaceae	18	A_gen	1	1	1	1	0	0	1	1	1	1	0	0	A	A	U	XM_002888198.1(0),XM_002888193.1(0)	0	orf_509686(0),orf_522202(0),orf_522204(0.000496139793432104),orf_509701(6.66133814775094e-14)	0	orf_19597(0),orf_19589(0)	0	2853(0)	0
AT1G58248.1	Brassica_rapa	Brassicaceae	18	U_ind	0	0	0	0	0	1	0	0	0	1	0	0	A	A	U
AT1G58248.1	Capsella_rubella	Brassicaceae	18	A_gen	1	1	1	1	0	1	1	1	1	0	0	0	A	A	U	XM_006301242.1(0)	0	orf_69434(0)	0	orf_17317(0)	0	431(0)	0
AT1G58248.1	Eutrema_salsugineum	Brassicaceae	18	U_ind	0	0	0	0	0	1	0	0	0	0	0	0	A	A	U
AT1G59535.1	Arabidopsis_lyrata	Arabidopsis_thaliana	21	N_dna	1	0	0	0	0	0	0	0	0	0	0	0	N	N	U							432(1.21354659654571e-09)	1.21355e-09
AT1G59535.1	Brassica_rapa	Arabidopsis_thaliana	21	U_scr	0	0	0	0	0	0	0	0	0	1	0	0	N	N	U
AT1G59535.1	Capsella_rubella	Arabidopsis_thaliana	21	N_dna	1	0	0	0	0	1	0	0	0	0	0	0	N	N	U							432(0.00102791527154023)	0.00102792
AT1G59535.1	Eutrema_salsugineum	Arabidopsis_thaliana	21	N_dna	1	0	0	0	0	1	0	0	0	0	0	0	N	N	U							430(2.15365136670975e-05)	2.15365e-05
AT1G59630.1	Arabidopsis_lyrata	Brassicaceae	18	A_gen	1	1	1	1	0	0	1	1	1	0	0	0	A	A	U	XM_002886625.1(0),XM_002886626.1(0)	0	orf_71496(0),orf_71498(0)	0	orf_15548(0),orf_15546(0)	0	433(0)	0
AT1G59630.1	Brassica_rapa	Brassicaceae	18	U_una	0	0	0	0	0	0	0	0	0	1	1	0	A	A	U
AT1G59630.1	Capsella_rubella	Brassicaceae	18	A_gen	1	1	1	1	0	0	1	1	1	0	0	0	A	A	U	XM_006301352.1(0),XM_006301897.1(1.39999123405232e-13)	0	orf_58574(5.77166439641452e-07),orf_69205(0),orf_58573(1.41886502547095e-11)	0	orf_17187(0),orf_17189(2.07882695502093e-08),orf_17185(3.1863400806742e-13)	0	433(0)	0
AT1G59630.1	Eutrema_salsugineum	Brassicaceae	18	U_scr	0	0	0	0	0	0	0	0	0	1	0	0	A	A	U
AT1G59690.1	Arabidopsis_lyrata	Brassicaceae	18	A_gen	1	1	1	1	0	0	1	1	1	0	0	0	A	A	U	XM_002886621.1(0)	0	orf_83903(0.0220266821421404),orf_71438(0)	0	orf_15542(0)	0	434(0)	0
AT1G59690.1	Brassica_rapa	Brassicaceae	18	U_scr	0	0	0	0	0	0	0	0	0	1	0	0	A	A	U
AT1G59690.1	Capsella_rubella	Brassicaceae	18	A_gen	1	1	1	1	0	0	1	1	1	0	0	0	A	A	U	XM_006279045.1(0),XM_006301453.1(0),XM_006301408.1(0)	0	orf_299286(0),orf_69173(0),orf_58545(0)	0	orf_97639(0),orf_17180(0)	0	434(0)	0
AT1G59690.1	Eutrema_salsugineum	Brassicaceae	18	U_scr	0	0	0	0	0	0	0	0	0	1	0	0	A	A	U
AT1G59722.1	Arabidopsis_lyrata	Brassicaceae	18	A_gen	1	1	1	1	0	1	1	1	1	0	0	0	A	U	U	XM_002886619.1(2.1316282072803e-14)	2.13163e-14	orf_83888(1.48880907602233e-13)	1.48881e-13	orf_15536(1.3855583347322e-13)	1.38556e-13	435(0)	0
AT1G59722.1	Brassica_rapa	Brassicaceae	18	U_scr	0	0	0	0	0	0	0	0	0	1	0	0	A	U	U
AT1G59722.1	Capsella_rubella	Brassicaceae	18	U_ind	0	0	0	0	0	1	0	0	0	0	0	0	A	U	U
AT1G59722.1	Eutrema_salsugineum	Brassicaceae	18	U_scr	0	0	0	0	0	0	0	0	0	1	0	0	A	U	U
AT1G59833.1	Arabidopsis_lyrata	Brassicaceae	18	U_ind	0	0	0	0	0	1	0	0	0	0	0	0	U	A	U
AT1G59833.1	Brassica_rapa	Brassicaceae	18	U_scr	0	0	0	0	0	0	0	0	0	1	0	0	U	A	U
AT1G59833.1	Capsella_rubella	Brassicaceae	18	A_gen	1	1	1	1	0	0	1	0	0	0	0	0	U	A	U	XM_006300975.1(1.16575904485217e-08)	1.16576e-08					2860(1.4042100815459e-12)	1.40421e-12
AT1G59833.1	Eutrema_salsugineum	Brassicaceae	18	U_nm	0	0	0	0	0	0	0	0	0	0	0	0	U	A	U
AT1G59835.1	Arabidopsis_lyrata	Brassicaceae	18	A_gen	1	1	1	1	0	0	1	1	1	0	0	0	A	U	U	XM_002886606.1(0)	0	orf_83768(0)	0	orf_15511(0)	0	437(0)	0
AT1G59835.1	Brassica_rapa	Brassicaceae	18	U_scr	0	0	0	0	0	0	0	0	0	1	0	0	A	U	U
AT1G59835.1	Capsella_rubella	Brassicaceae	18	U_ind	0	0	0	0	0	1	0	0	0	0	0	0	A	U	U
AT1G59835.1	Eutrema_salsugineum	Brassicaceae	18	U_nm	0	0	0	0	0	0	0	0	0	0	0	0	A	U	U
AT1G59865.1	Arabidopsis_lyrata	Arabidopsis	20	A_gen	1	1	1	1	0	0	1	1	0	0	0	0	A	A	U	XM_002886604.1(2.76445533131664e-13),XM_002886604.1(2.76445533131664e-13)	2.76446e-13	orf_83761(2.05590877655482e-09),orf_83760(0.0213167951219155)	2.05591e-09			438(0)	0
AT1G59865.1	Brassica_rapa	Arabidopsis	20	U_scr	0	0	0	0	0	0	0	0	0	1	0	0	A	A	U
AT1G59865.1	Capsella_rubella	Arabidopsis	20	A_orf	1	1	0	1	0	0	0	1	0	0	0	0	A	A	U			orf_47741(0.00886671064151134)	0.00886671			438(1.30779419516003e-08)	1.30779e-08
AT1G59865.1	Eutrema_salsugineum	Arabidopsis	20	U_ind	0	0	0	0	0	1	0	0	0	1	0	0	A	A	U
AT1G59865.2	Arabidopsis_lyrata	Arabidopsis_thaliana	21	A_orf	1	1	1	1	0	0	0	1	0	0	0	0	A	A	U			orf_83760(0.0139986621708277)	0.0139987			439(0)	0
AT1G59865.2	Brassica_rapa	Arabidopsis_thaliana	21	U_scr	0	0	0	0	0	0	0	0	0	1	0	0	A	A	U
AT1G59865.2	Capsella_rubella	Arabidopsis_thaliana	21	A_orf	1	1	0	1	0	0	0	1	0	0	0	0	A	A	U			orf_47741(0.00609413896838329)	0.00609414			439(1.7213583669573e-08)	1.72136e-08
AT1G59865.2	Eutrema_salsugineum	Arabidopsis_thaliana	21	U_ind	0	0	0	0	0	1	0	0	0	1	0	0	A	A	U
AT1G59885.1	Arabidopsis_lyrata	Arabidopsis_thaliana	21	U_nm	0	0	0	0	0	0	0	0	0	0	0	0	U	U	U
AT1G59885.1	Brassica_rapa	Arabidopsis_thaliana	21	U_ind	0	0	0	0	0	1	0	0	0	1	0	0	U	U	U
AT1G59885.1	Capsella_rubella	Arabidopsis_thaliana	21	U_scr	0	0	0	0	0	0	0	0	0	1	0	0	U	U	U
AT1G59885.1	Eutrema_salsugineum	Arabidopsis_thaliana	21	U_ind	0	0	0	0	0	1	0	0	0	1	0	0	U	U	U
AT1G60000.2	Arabidopsis_lyrata	Brassicaceae	18	A_gen	1	1	1	1	0	0	1	1	1	0	0	0	A	A	A	XM_002886595.1(0)	0	orf_96258(0)	0	orf_15487(0)	0	441(0)	0
AT1G60000.2	Brassica_rapa	Brassicaceae	18	A_gen	1	1	0	1	0	0	1	1	1	0	0	0	A	A	A	XM_009115011.1(0),XM_009115011.1(0),XM_009115011.1(0),XM_009115011.1(0)	0	orf_463965(2.91166202259774e-10),orf_463965(2.91166202259774e-10),orf_605979(0.0242764149659762),orf_626548(0.000234103709881417),orf_490227(0),orf_490227(0),orf_490227(0)	0	orf_161196(0),orf_161196(0),orf_161196(0),orf_161196(0)	0	440(0)	0
AT1G60000.2	Capsella_rubella	Brassicaceae	18	A_gen	1	1	1	1	0	0	1	1	1	0	0	0	A	A	A	XM_006302641.1(0)	0	orf_58376(0)	0	orf_17122(0)	0	441(0)	0
AT1G60000.2	Eutrema_salsugineum	Brassicaceae	18	A_gen	1	1	1	1	0	0	1	1	1	0	0	0	A	A	A	XM_006392135.1(0)	0	orf_528650(0)	0	orf_83305(0)	0	439(0)	0
AT1G60983.1	Arabidopsis_lyrata	Brassicaceae	18	A_gen	1	1	1	1	0	0	1	1	1	0	0	0	A	A	A	XM_002888070.1(0)	0	orf_511017(0)	0	orf_19284(0)	0	2864(0)	0
AT1G60983.1	Brassica_rapa	Brassicaceae	18	A_gen	0	0	0	0	0	1	1	0	1	0	0	0	A	A	A	XM_009105993.1(0)	0			orf_6866(0)	0
AT1G60983.1	Capsella_rubella	Brassicaceae	18	A_gen	1	1	1	1	1	1	1	1	1	0	0	0	A	A	A	XM_006301495.1(6.42478059642571e-08),XM_006300873.1(0)	0	orf_377812(7.06700342800737e-06),orf_356429(0)	0	orf_21616(0),orf_21615(0)	0	2866(0)	0
AT1G60983.1	Eutrema_salsugineum	Brassicaceae	18	A_gen	1	1	1	1	0	0	1	1	1	0	0	0	A	A	A	XM_006392021.1(0),XM_006392022.1(0),XM_006392021.1(0)	0	orf_1100561(2.68445329298928e-08),orf_1100561(2.68445329298928e-08),orf_1111032(0)	0	orf_84532(0),orf_84533(0),orf_84532(0)	0	2828(1.75079950537338e-11)	1.7508e-11
AT1G60985.1	Arabidopsis_lyrata	Brassicaceae	18	A_gen	1	0	0	0	0	0	1	1	1	0	0	0	A	A	A	XM_002888069.1(0)	0	orf_498416(0),orf_498421(0),orf_511030(2.58707855138596e-09)	0	orf_19283(0)	0	2865(0)	0
AT1G60985.1	Brassica_rapa	Brassicaceae	18	A_gen	0	0	0	0	0	1	1	0	1	0	0	0	A	A	A	XM_009105993.1(0)	0			orf_6866(0)	0
AT1G60985.1	Capsella_rubella	Brassicaceae	18	A_gen	1	1	1	1	1	1	1	1	1	0	0	0	A	A	A	XM_006300873.1(0),XM_006301495.1(6.72522038058787e-11)	0	orf_356429(4.48530101948563e-14),orf_377812(1.11058939822328e-08)	4.4853e-14	orf_21615(0),orf_21616(0)	0	2867(0)	0
AT1G60985.1	Eutrema_salsugineum	Brassicaceae	18	A_gen	0	0	0	0	0	0	1	1	1	1	0	0	A	A	A	XM_006392012.1(1.80691606121997e-07),XM_006392022.1(9.88387149902792e-12),XM_006392021.1(1.77635683940025e-15)	1.77636e-15	orf_1121676(0.000310584136245406),orf_1111032(1.93032578810204e-08)	1.93033e-08	orf_84533(1.09819930926847e-11),orf_84521(0),orf_84532(1.77635683940025e-15)	0
AT1G60986.1	Arabidopsis_lyrata	Brassicaceae	18	A_gen	1	1	1	1	0	0	1	1	1	1	0	0	A	A	A	XM_002888068.1(1.10138564934914e-11),XM_002888068.1(1.10138564934914e-11)	1.10139e-11	orf_511032(2.97299962426223e-11),orf_511032(2.97299962426223e-11)	2.973e-11	orf_19282(0),orf_19282(0)	0	2866(0)	0
AT1G60986.1	Brassica_rapa	Brassicaceae	18	A_gen	1	1	1	1	0	1	1	0	1	0	0	0	A	A	A	XM_009105993.1(0)	0			orf_6866(0)	0	443(0)	0
AT1G60986.1	Capsella_rubella	Brassicaceae	18	A_gen	1	1	1	1	1	1	1	1	1	0	0	0	A	A	A	XM_006301495.1(3.14159809278181e-11),XM_006300873.1(0)	0	orf_356429(0),orf_377812(2.17446527450704e-09)	0	orf_21615(0),orf_21616(0)	0	2868(0)	0
AT1G60986.1	Eutrema_salsugineum	Brassicaceae	18	A_gen	1	1	1	1	0	0	1	1	1	0	0	0	A	A	A	XM_006392011.1(3.36409955892236e-07),XM_006392012.1(1.25441157461381e-09),XM_006392009.1(0)	0	orf_1121676(2.20353222779579e-07),orf_1111105(2.7810583681287e-05),orf_1121684(0)	0	orf_84518(0),orf_84521(0),orf_84519(0)	0	2830(0)	0
AT1G60987.1	Arabidopsis_lyrata	Brassicaceae	18	A_gen	1	1	1	1	0	0	1	1	1	0	0	0	A	A	A	XM_002888067.1(3.2085445411667e-14)	3.20854e-14	orf_523527(2.43693953905222e-13)	2.43694e-13	orf_19281(0)	0	2867(0)	0
AT1G60987.1	Brassica_rapa	Brassicaceae	18	A_gen	0	0	0	0	0	1	1	0	1	0	0	0	A	A	A	XM_009105993.1(0)	0			orf_6866(0)	0
AT1G60987.1	Capsella_rubella	Brassicaceae	18	A_gen	1	1	1	1	1	1	1	1	1	0	0	0	A	A	A	XM_006301495.1(3.63868934982747e-11),XM_006300873.1(0)	0	orf_356429(1.95399252334028e-13),orf_377812(1.80915550318517e-08)	1.95399e-13	orf_21615(0),orf_21616(0)	0	2869(0)	0
AT1G60987.1	Eutrema_salsugineum	Brassicaceae	18	A_gen	1	1	1	1	0	0	1	1	1	1	0	0	A	A	A	XM_006392009.1(0),XM_006392011.1(5.6954731414427e-06)	0	orf_1111105(0.00201277971806002),orf_1121684(0),orf_1121670(8.19105583360624e-09)	0	orf_84518(0),orf_84519(0)	0	2831(1.4388490399142e-13)	1.43885e-13
AT1G60989.1	Arabidopsis_lyrata	Brassicaceae	18	A_orf	1	1	0	1	0	0	0	1	0	0	0	0	A	A	A			orf_511034(3.50652840097609e-12)	3.50653e-12			2868(0)	0
AT1G60989.1	Brassica_rapa	Brassicaceae	18	A_gen	0	0	0	0	0	1	1	0	1	0	0	0	A	A	A	XM_009105993.1(0)	0			orf_6866(0)	0
AT1G60989.1	Capsella_rubella	Brassicaceae	18	A_gen	1	1	1	1	0	0	1	1	1	0	0	0	A	A	A	XM_006301153.1(1.70741198957103e-12)	1.70741e-12	orf_377815(0),orf_356433(3.92951671202013e-10)	0	orf_21612(0)	0	2870(0)	0
AT1G60989.1	Eutrema_salsugineum	Brassicaceae	18	A_gen	1	1	1	1	0	0	1	1	1	0	0	0	A	A	A	XM_006392012.1(1.80921944092916e-12)	1.80922e-12	orf_1121676(5.67371172266462e-09)	5.67371e-09	orf_84521(0)	0	2832(0)	0
AT1G61090.1	Arabidopsis_lyrata	Arabidopsis	20	A_gen	1	1	0	0	0	0	1	1	1	0	0	0	A	U	U	XM_002886518.1(0)	0	orf_70722(0)	0	orf_15270(0)	0	447(0)	0
AT1G61090.1	Brassica_rapa	Arabidopsis	20	U_ind	0	0	0	0	0	1	0	0	0	1	0	0	A	U	U
AT1G61090.1	Capsella_rubella	Arabidopsis	20	U_nm	0	0	0	0	0	0	0	0	0	0	0	0	A	U	U
AT1G61090.1	Eutrema_salsugineum	Arabidopsis	20	U_scr	0	0	0	0	0	0	0	0	0	1	0	0	A	U	U
AT1G61093.1	Arabidopsis_lyrata	Arabidopsis	20	A_gen	1	1	1	1	0	0	1	1	1	0	0	0	A	U	U	XM_002886518.1(0)	0	orf_70721(0)	0	orf_15270(0)	0	448(0)	0
AT1G61093.1	Brassica_rapa	Arabidopsis	20	U_ind	0	0	0	0	0	1	0	0	0	1	0	0	A	U	U
AT1G61093.1	Capsella_rubella	Arabidopsis	20	U_nm	0	0	0	0	0	0	0	0	0	0	0	0	A	U	U
AT1G61093.1	Eutrema_salsugineum	Arabidopsis	20	U_scr	0	0	0	0	0	0	0	0	0	1	0	0	A	U	U
AT1G61095.1	Arabidopsis_lyrata	Arabidopsis	20	A_gen	1	1	1	1	0	0	1	1	1	0	0	0	A	U	U	XM_002886516.1(0)	0	orf_95684(0)	0	orf_15268(0)	0	449(0)	0
AT1G61095.1	Brassica_rapa	Arabidopsis	20	U_ind	0	0	0	0	0	1	0	0	0	1	0	0	A	U	U
AT1G61095.1	Capsella_rubella	Arabidopsis	20	U_nm	0	0	0	0	0	0	0	0	0	0	0	0	A	U	U
AT1G61095.1	Eutrema_salsugineum	Arabidopsis	20	U_scr	0	0	0	0	0	0	0	0	0	1	0	0	A	U	U
AT1G61097.1	Arabidopsis_lyrata	Arabidopsis	20	A_gen	1	1	1	1	0	0	1	1	1	0	0	0	A	U	U	XM_002886515.1(0)	0	orf_70708(0)	0	orf_15267(0)	0	450(0)	0
AT1G61097.1	Brassica_rapa	Arabidopsis	20	U_ind	0	0	0	0	0	1	0	0	0	1	0	0	A	U	U
AT1G61097.1	Capsella_rubella	Arabidopsis	20	U_nm	0	0	0	0	0	0	0	0	0	0	0	0	A	U	U
AT1G61097.1	Eutrema_salsugineum	Arabidopsis	20	U_scr	0	0	0	0	0	0	0	0	0	1	0	0	A	U	U
AT1G61160.1	Arabidopsis_lyrata	Brassicaceae	18	A_orf	1	1	1	1	0	0	0	1	0	0	0	0	A	N	U			orf_95623(3.1031177627483e-10)	3.10312e-10			451(0)	0
AT1G61160.1	Brassica_rapa	Brassicaceae	18	U_ind	0	0	0	0	0	1	0	0	0	0	0	0	A	N	U
AT1G61160.1	Capsella_rubella	Brassicaceae	18	N_dna	1	0	0	0	0	0	0	0	0	0	0	0	A	N	U							451(0)	0
AT1G61160.1	Eutrema_salsugineum	Brassicaceae	18	U_nm	0	0	0	0	0	0	0	0	0	0	0	0	A	N	U
AT1G61165.1	Arabidopsis_lyrata	Brassicaceae	18	A_orf	1	0	0	0	0	0	0	1	0	0	0	0	A	N	A			orf_523627(1.13242748511766e-14)	1.13243e-14			2874(0)	0
AT1G61165.1	Brassica_rapa	Brassicaceae	18	A_gen	0	0	0	0	0	1	1	1	1	1	0	0	A	N	A	XM_009106183.1(1.56309730714455e-07)	1.5631e-07	orf_53044(3.96192038065735e-06)	3.96192e-06	orf_6890(5.98020065467608e-07)	5.9802e-07
AT1G61165.1	Capsella_rubella	Brassicaceae	18	N_cds	1	1	1	1	0	0	0	0	0	0	0	0	A	N	A							2876(0.000268295075794622)	0.000268295
AT1G61165.1	Eutrema_salsugineum	Brassicaceae	18	A_gen	1	1	1	1	0	0	1	1	1	0	0	0	A	N	A	XM_006391983.1(6.69231337013798e-11)	6.69231e-11	orf_1111240(4.04281486066083e-09)	4.04281e-09	orf_84481(4.3724157627878e-10)	4.37242e-10	2838(5.36291726016547e-06)	5.36292e-06
AT1G61353.1	Arabidopsis_lyrata	Arabidopsis_thaliana	21	N_dna	1	0	0	0	0	0	0	0	0	0	0	0	N	N	N							453(0)	0
AT1G61353.1	Brassica_rapa	Arabidopsis_thaliana	21	N_dna	1	0	0	0	0	1	0	0	0	0	0	0	N	N	N							452(5.36293232045182e-12)	5.36293e-12
AT1G61353.1	Capsella_rubella	Arabidopsis_thaliana	21	N_dna	1	0	0	0	0	0	0	0	0	0	0	0	N	N	N							453(0)	0
AT1G61353.1	Eutrema_salsugineum	Arabidopsis_thaliana	21	N_dna	1	0	0	0	0	0	0	0	0	0	0	0	N	N	N							451(3.00626190608e-12)	3.00626e-12
AT1G61688.1	Arabidopsis_lyrata	Brassicaceae	18	A_gen	1	1	1	1	0	0	1	1	1	0	0	0	A	A	U	XM_002886473.1(0),XM_002886473.1(0),XM_002886472.1(0),XM_002886472.1(0)	0	orf_82848(0),orf_70404(0)	0	orf_15143(0),orf_15141(0),orf_15143(0),orf_15141(0)	0	454(0)	0
AT1G61688.1	Brassica_rapa	Brassicaceae	18	N_cds	1	1	0	1	0	0	0	0	0	1	0	0	A	A	U							2875(0.0337930043649297)	0.033793
AT1G61688.1	Capsella_rubella	Brassicaceae	18	A_gen	1	1	1	1	0	1	1	1	1	0	0	0	A	A	U	XM_006301023.1(0)	0	orf_68449(5.11990450036137e-12),orf_57782(0),orf_68446(2.02238226165719e-12)	0	orf_16783(0)	0	454(0)	0
AT1G61688.1	Eutrema_salsugineum	Brassicaceae	18	U_scr	0	0	0	0	0	0	0	0	0	1	0	0	A	A	U
AT1G61920.1	Arabidopsis_lyrata	Arabidopsis_thaliana	21	U_nm	0	0	0	0	0	0	0	0	0	0	0	0	U	U	U
AT1G61920.1	Brassica_rapa	Arabidopsis_thaliana	21	U_ind	0	0	0	0	0	1	0	0	0	0	0	0	U	U	U
AT1G61920.1	Capsella_rubella	Arabidopsis_thaliana	21	U_nm	0	0	0	0	0	0	0	0	0	0	0	0	U	U	U
AT1G61920.1	Eutrema_salsugineum	Arabidopsis_thaliana	21	U_ind	0	0	0	0	0	1	0	0	0	0	0	0	U	U	U
AT1G62000.1	Arabidopsis_lyrata	Brassicaceae	18	U_scr	0	0	0	0	0	0	0	0	0	1	0	0	U	A	U
AT1G62000.1	Brassica_rapa	Brassicaceae	18	U_una	0	0	0	0	0	0	0	0	0	1	1	0	U	A	U
AT1G62000.1	Capsella_rubella	Brassicaceae	18	A_gen	1	1	1	1	0	0	1	1	1	1	0	0	U	A	U	XM_006301456.1(0)	0	orf_367433(0)	0	orf_21405(0)	0	2880(1.4450662888521e-12)	1.44507e-12
AT1G62000.1	Eutrema_salsugineum	Brassicaceae	18	U_scr	0	0	0	0	0	0	0	0	0	1	0	0	U	A	U
AT1G62060.1	Arabidopsis_lyrata	Brassicaceae	18	U_scr	0	0	0	0	0	0	0	0	0	1	0	0	U	U	U
AT1G62060.1	Brassica_rapa	Brassicaceae	18	U_una	0	0	0	0	0	0	0	0	0	1	1	0	U	U	U
AT1G62060.1	Capsella_rubella	Brassicaceae	18	U_scr	0	0	0	0	0	0	0	0	0	1	0	0	U	U	U
AT1G62060.1	Eutrema_salsugineum	Brassicaceae	18	U_scr	0	0	0	0	0	0	0	0	0	1	0	0	U	U	U
AT1G62070.1	Arabidopsis_lyrata	Brassicaceae	18	U_scr	0	0	0	0	0	0	0	0	0	1	0	0	U	A	U
AT1G62070.1	Brassica_rapa	Brassicaceae	18	U_una	0	0	0	0	0	0	0	0	0	1	1	0	U	A	U
AT1G62070.1	Capsella_rubella	Brassicaceae	18	A_gen	1	0	0	0	0	0	1	1	1	0	0	0	U	A	U	XM_006301091.1(0.00177158277957901),XM_006300505.1(0.0114285962223197),XM_006300908.1(2.05936231284509e-05),XM_006301608.1(0)	0	orf_356873(0.00255250756983072),orf_367489(0)	0	orf_21370(0.0435240387522553),orf_21366(6.59382494605509e-05),orf_21371(0),orf_21368(0.00626665442737195)	0	2882(1.59872115546023e-14)	1.59872e-14
AT1G62070.1	Eutrema_salsugineum	Brassicaceae	18	U_scr	0	0	0	0	0	0	0	0	0	1	0	0	U	A	U
AT1G62080.1	Arabidopsis_lyrata	Brassicaceae	18	A_gen	1	1	1	1	0	0	1	1	1	0	0	0	A	A	U	XM_002888004.1(0),XM_002888004.1(0),XM_002888005.1(0),XM_002888005.1(0)	0	orf_511551(0),orf_511549(0),orf_511549(0),orf_511551(0)	0	orf_19125(0),orf_19125(0),orf_19124(0),orf_19124(0)	0	2881(0)	0
AT1G62080.1	Brassica_rapa	Brassicaceae	18	U_una	0	0	0	0	0	0	0	0	0	1	1	0	A	A	U
AT1G62080.1	Capsella_rubella	Brassicaceae	18	A_gen	0	0	0	0	0	0	1	1	1	1	0	0	A	A	U	XM_006300908.1(0),XM_006301091.1(0),XM_006300505.1(0)	0	orf_356873(0),orf_356871(0),orf_356872(0)	0	orf_21368(0),orf_21366(0),orf_21370(0)	0
AT1G62080.1	Eutrema_salsugineum	Brassicaceae	18	U_scr	0	0	0	0	0	0	0	0	0	1	0	0	A	A	U
AT1G62181.1	Arabidopsis_lyrata	Arabidopsis_thaliana	21	N_dna	1	0	0	0	0	0	0	0	0	0	0	0	N	N	N							2882(0)	0
AT1G62181.1	Brassica_rapa	Arabidopsis_thaliana	21	N_dna	1	0	0	0	0	0	0	0	0	0	0	0	N	N	N							459(2.23132953836025e-06)	2.23133e-06
AT1G62181.1	Capsella_rubella	Arabidopsis_thaliana	21	N_dna	1	0	0	0	0	0	0	0	0	0	0	0	N	N	N							2884(8.54871728961371e-15)	8.54872e-15
AT1G62181.1	Eutrema_salsugineum	Arabidopsis_thaliana	21	N_dna	1	0	0	0	0	0	0	0	0	0	0	0	N	N	N							2846(7.60218554773928e-11)	7.60219e-11
AT1G62210.1	Arabidopsis_lyrata	Brassicaceae	18	A_gen	1	1	1	1	0	1	1	1	1	0	0	0	A	U	A	XM_002887990.1(0),XM_002887989.1(0.0282926747153517)	0	orf_524123(0)	0	orf_19087(0)	0	2883(0)	0
AT1G62210.1	Brassica_rapa	Brassicaceae	18	A_gen	1	1	1	1	0	0	1	1	1	0	0	0	A	U	A	XM_009125167.1(8.8467011494231e-12),XM_009125167.1(8.8467011494231e-12)	8.8467e-12	orf_560623(2.03070893434187e-11),orf_560623(2.03070893434187e-11)	2.03071e-11	orf_202175(2.20268248085631e-11),orf_202175(2.20268248085631e-11)	2.20268e-11	460(9.83497949746948e-09)	9.83498e-09
AT1G62210.1	Capsella_rubella	Brassicaceae	18	U_scr	0	0	0	0	0	0	0	0	0	1	0	0	A	U	A
AT1G62210.1	Eutrema_salsugineum	Brassicaceae	18	A_gen	1	1	1	1	0	1	1	1	1	0	0	0	A	U	A	XM_006391855.1(0)	0	orf_1111985(0)	0	orf_84262(0)	0	2847(2.71903610737922e-10)	2.71904e-10
AT1G62220.1	Arabidopsis_lyrata	Brassicaceae	18	A_gen	1	1	1	1	0	1	1	1	1	0	0	0	A	A	A	XM_002886438.1(0),XM_002887989.1(0)	0	orf_70124(0),orf_511658(0)	0	orf_19086(0),orf_15048(0)	0	462(0.0236861958164183),2884(0)	0
AT1G62220.1	Brassica_rapa	Brassicaceae	18	A_gen	0	0	0	0	0	0	1	0	1	1	0	0	A	A	A	XM_009125167.1(0.0101909699839092),XM_009125167.1(0.0101909699839092),XM_009114854.1(0)	0			orf_160891(0)	0
AT1G62220.1	Capsella_rubella	Brassicaceae	18	A_gen	1	1	1	1	0	0	1	1	1	0	0	0	A	A	A	XM_006300908.1(0),XM_006301091.1(0),XM_006300505.1(0)	0	orf_46897(1.16795462190566e-13),orf_356871(0),orf_356872(0),orf_356873(0)	0	orf_21370(0),orf_21366(0),orf_21368(0)	0	462(0.0304775728975022),2886(0)	0
AT1G62220.1	Eutrema_salsugineum	Brassicaceae	18	A_gen	1	1	1	1	0	1	1	1	1	1	0	0	A	A	A	XM_006391854.1(0),XM_006391853.1(0),XM_006391854.1(0),XM_006391853.1(0)	0	orf_526798(0),orf_537256(0),orf_1101534(1.01562841470226e-08),orf_1111992(0),orf_526798(0),orf_537256(0),orf_1101534(1.01562841470226e-08),orf_1111992(0)	0	orf_82892(0),orf_84261(0),orf_84261(0),orf_82892(0)	0	460(6.06181771445335e-14),2848(1.59812130196002e-08)	6.06182e-14
AT1G62225.1	Arabidopsis_lyrata	Brassicaceae	18	A_gen	1	1	1	1	0	1	1	1	1	0	0	0	A	A	A	XM_002886438.1(0),XM_002887989.1(0)	0	orf_70124(0),orf_511658(0)	0	orf_15048(0),orf_19086(0)	0	463(0),2885(0.000125344667874394)	0
AT1G62225.1	Brassica_rapa	Brassicaceae	18	A_gen	1	1	0	1	0	0	1	1	1	0	0	0	A	A	A	XM_009114980.1(0),XM_009114854.1(0)	0	orf_437260(0),orf_463347(0)	0	orf_160891(0),orf_160889(0)	0	462(2.33146835171283e-15)	2.33147e-15
AT1G62225.1	Capsella_rubella	Brassicaceae	18	A_gen	1	0	0	0	0	0	1	1	1	1	0	0	A	A	A	XM_006300311.1(0),XM_006301588.1(0)	0	orf_46897(2.46687337224216e-10),orf_46897(2.46687337224216e-10),orf_68255(0),orf_68256(0)	0	orf_16697(0),orf_16696(0)	0	463(0.00854193212097343),2887(0.000560107032128498)	0.000560107
AT1G62225.1	Eutrema_salsugineum	Brassicaceae	18	A_gen	1	0	0	0	0	1	1	1	1	1	0	0	A	A	A	XM_006391853.1(0),XM_006391854.1(0),XM_006391853.1(0),XM_006391854.1(0)	0	orf_526798(0),orf_537256(1.07580611086178e-13),orf_1101534(2.34143016086819e-09),orf_1111992(0),orf_526798(0),orf_537256(1.07580611086178e-13),orf_1101534(2.34143016086819e-09),orf_1111992(0),orf_1111997(0.0294425768069551)	0	orf_82892(0),orf_84261(0),orf_82892(0),orf_84261(0)	0	461(9.43578548628921e-12),2849(5.04084031249796e-05)	9.43579e-12
AT1G62240.1	Arabidopsis_lyrata	Brassicaceae	18	A_gen	1	0	0	0	0	1	1	1	1	0	0	0	A	A	A	XM_002886438.1(2.08087328219531e-05),XM_002887989.1(0.000448525563619628)	2.08087e-05	orf_70124(0.0033987086913263)	0.00339871	orf_15048(4.51417488219752e-05),orf_19086(0.00127312143844738)	4.51417e-05	2886(7.7771789008807e-11)	7.77718e-11
AT1G62240.1	Brassica_rapa	Brassicaceae	18	A_gen	1	1	1	1	0	0	1	1	1	1	0	0	A	A	A	XM_009114980.1(7.76006301057564e-05),XM_009114854.1(0.000160267109285073),XM_009125167.1(2.11543924621971e-05)	2.11544e-05	orf_560623(0.00050376912896688),orf_437260(0.00708673387891579),orf_463347(0.00264183605427792)	0.000503769	orf_160889(0.000237772997360719),orf_160891(0.000534753894200435),orf_202175(5.98401258562475e-05)	5.98401e-05	463(0.00169647834381781)	0.00169648
AT1G62240.1	Capsella_rubella	Brassicaceae	18	A_orf	1	0	0	0	0	0	0	1	0	0	0	0	A	A	A			orf_356879(0)	0			2888(0)	0
AT1G62240.1	Eutrema_salsugineum	Brassicaceae	18	A_gen	1	1	1	1	0	0	1	1	1	0	0	0	A	A	A	XM_006391853.1(5.51198020559696e-08),XM_006391854.1(3.20395832420495e-07),XM_006391853.1(5.51198020559696e-08),XM_006391854.1(3.20395832420495e-07)	5.51198e-08	orf_537256(0.00439158640482729),orf_1101534(0.000159415222795722),orf_526798(2.6018115243609e-05),orf_526798(2.6018115243609e-05),orf_537256(0.00439158640482729),orf_1101534(0.000159415222795722),orf_1111992(0.000159415222795722),orf_1111997(0),orf_1111997(0),orf_1111992(0.000159415222795722)	0	orf_84261(7.32820495064068e-07),orf_82892(1.16709650943569e-07),orf_82892(1.16709650943569e-07),orf_84261(7.32820495064068e-07)	1.1671e-07	462(0.00262473122215434),2850(1.36002320516582e-13)	1.36002e-13
AT1G62301.1	Arabidopsis_lyrata	Arabidopsis_thaliana	21	A_orf	1	0	0	0	0	0	0	1	0	0	0	0	A	A	N			orf_70103(0)	0			465(0)	0
AT1G62301.1	Brassica_rapa	Arabidopsis_thaliana	21	N_dna	1	0	0	0	0	0	0	0	0	0	0	0	A	A	N							464(1.11809465352941e-07)	1.11809e-07
AT1G62301.1	Capsella_rubella	Arabidopsis_thaliana	21	A_orf	0	0	0	0	0	0	0	1	0	0	0	0	A	A	N			orf_57582(4.30322444344711e-13),orf_57582(4.30322444344711e-13)	4.30322e-13
AT1G62301.1	Eutrema_salsugineum	Arabidopsis_thaliana	21	N_dna	1	0	0	0	0	0	0	0	0	0	0	0	A	A	N							463(0.00402895551768911)	0.00402896
AT1G62333.1	Arabidopsis_lyrata	Arabidopsis_thaliana	21	A_gen	1	1	1	1	0	0	1	1	1	0	0	0	A	A	A	XM_002887987.1(0)	0	orf_524179(0)	0	orf_19081(0)	0	2888(0)	0
AT1G62333.1	Brassica_rapa	Arabidopsis_thaliana	21	A_orf	0	0	0	0	0	0	0	1	0	1	0	0	A	A	A			orf_1157991(0.000122725412720404)	0.000122725
AT1G62333.1	Capsella_rubella	Arabidopsis_thaliana	21	A_orf	1	0	0	0	0	0	0	1	0	0	0	0	A	A	A			orf_367539(0)	0			2890(0)	0
AT1G62333.1	Eutrema_salsugineum	Arabidopsis_thaliana	21	A_orf	1	0	0	0	0	0	0	1	0	0	0	0	A	A	A			orf_1101626(0)	0			2852(0)	0
AT1G62421.1	Arabidopsis_lyrata	Arabidopsis_thaliana	21	U_nm	0	0	0	0	0	0	0	0	0	0	0	0	U	U	U
AT1G62421.1	Brassica_rapa	Arabidopsis_thaliana	21	U_una	0	0	0	0	0	1	0	0	0	1	1	0	U	U	U
AT1G62421.1	Capsella_rubella	Arabidopsis_thaliana	21	U_ind	0	0	0	0	0	1	0	0	0	0	0	0	U	U	U
AT1G62421.1	Eutrema_salsugineum	Arabidopsis_thaliana	21	U_scr	0	0	0	0	0	0	0	0	0	1	0	0	U	U	U
AT1G62480.1	Arabidopsis_lyrata	Brassicaceae	18	A_gen	1	1	1	1	0	0	1	0	1	0	0	0	A	A	A	XM_002887978.1(0)	0			orf_19063(0)	0	2890(0)	0
AT1G62480.1	Brassica_rapa	Brassicaceae	18	A_gen	1	1	1	1	0	0	1	1	1	0	0	0	A	A	A	XM_009114826.1(0)	0	orf_1102119(0)	0	orf_174990(0)	0	2889(0)	0
AT1G62480.1	Capsella_rubella	Brassicaceae	18	A_gen	1	1	1	1	0	0	1	1	1	0	0	0	A	A	A	XM_006302858.1(0)	0	orf_378335(0)	0	orf_21326(0)	0	2892(0)	0
AT1G62480.1	Eutrema_salsugineum	Brassicaceae	18	A_gen	1	1	1	1	0	1	1	1	1	0	0	0	A	A	A	XM_006391803.1(0),XM_006391798.1(0.0479091572852997)	0	orf_1101888(0)	0	orf_84224(0)	0	2854(0)	0
AT1G62690.1	Arabidopsis_lyrata	Brassicaceae	18	A_gen	1	1	1	1	0	0	1	1	0	0	0	0	A	A	A	XM_002886415.1(0),XM_002886415.1(0),XM_002886415.1(0)	0	orf_94833(0),orf_94832(0),orf_94833(0),orf_94832(0)	0			469(0)	0
AT1G62690.1	Brassica_rapa	Brassicaceae	18	U_scr	0	0	0	0	0	0	0	0	0	1	0	0	A	A	A
AT1G62690.1	Capsella_rubella	Brassicaceae	18	A_gen	1	1	1	1	0	1	1	1	1	0	0	0	A	A	A	XM_006302844.1(0),XM_006302845.1(0)	0	orf_57434(0),orf_68096(0)	0	orf_16632(0),orf_16631(0)	0	469(0)	0
AT1G62690.1	Eutrema_salsugineum	Brassicaceae	18	A_orf	1	0	0	0	0	1	0	1	0	0	0	0	A	A	A			orf_526279(2.03088487860104e-06)	2.03088e-06			467(0.0366746735663197)	0.0366747
AT1G62863.1	Arabidopsis_lyrata	Arabidopsis_thaliana	21	A_gen	1	1	1	1	0	1	1	0	1	0	0	0	A	N	U	XM_002887957.1(0.0278754455979001)	0.0278754			orf_19009(0.0301266997424964)	0.0301267	2892(1.93591609409793e-09)	1.93592e-09
AT1G62863.1	Brassica_rapa	Arabidopsis_thaliana	21	U_ind	0	0	0	0	0	1	0	0	0	0	0	0	A	N	U
AT1G62863.1	Capsella_rubella	Arabidopsis_thaliana	21	N_dna	1	0	0	0	0	1	0	0	0	0	0	0	A	N	U							2894(1.20135013048639e-11)	1.20135e-11
AT1G62863.1	Eutrema_salsugineum	Arabidopsis_thaliana	21	N_dna	1	0	0	0	0	1	0	0	0	0	0	0	A	N	U							2856(0.00530776718433446)	0.00530777
AT1G62880.2	Arabidopsis_lyrata	Brassicaceae	18	A_gen	1	1	1	1	0	0	1	1	1	0	0	0	A	A	A	XM_002887956.1(6.32827124036339e-14),XM_002887956.1(6.32827124036339e-14)	6.32827e-14	orf_499438(4.47641923528863e-13)	4.47642e-13	orf_19008(1.17017506795491e-13),orf_19008(1.17017506795491e-13)	1.17018e-13	2893(0)	0
AT1G62880.2	Brassica_rapa	Brassicaceae	18	A_gen	1	1	1	1	0	0	1	1	1	0	0	0	A	A	A	XM_009114788.1(3.15608650325316e-11),XM_009114788.1(3.15608650325316e-11)	3.15609e-11	orf_1075924(3.25258930899963e-10)	3.25259e-10	orf_174939(6.91110502160086e-11),orf_174939(6.91110502160086e-11)	6.91111e-11	2892(0)	0
AT1G62880.2	Capsella_rubella	Brassicaceae	18	A_gen	1	1	1	1	0	0	1	1	1	0	0	0	A	A	A	XM_006302915.1(1.40547573579397e-11)	1.40548e-11	orf_357095(1.82622784458131e-05),orf_357095(1.82622784458131e-05)	1.82623e-05	orf_21234(9.27177249365752e-06),orf_21237(2.83844059367766e-11),orf_21234(9.27177249365752e-06)	2.83844e-11	2895(0)	0
AT1G62880.2	Eutrema_salsugineum	Brassicaceae	18	A_gen	1	1	1	1	0	0	1	1	1	0	0	0	A	A	A	XM_006391748.1(6.52811138479592e-14),XM_006391748.1(6.52811138479592e-14)	6.52811e-14	orf_1123182(9.12494524385465e-11)	9.12495e-11	orf_84141(1.79856129989275e-13),orf_84141(1.79856129989275e-13)	1.79856e-13	2857(0)	0
AT1G62978.1	Arabidopsis_lyrata	Arabidopsis	20	A_orf	1	1	0	0	0	0	0	1	0	0	0	0	A	N	A			orf_94682(1.14395932726552e-08)	1.14396e-08			472(0)	0
AT1G62978.1	Brassica_rapa	Arabidopsis	20	N_cds	1	1	0	0	0	1	0	0	0	0	0	0	A	N	A							2893(2.39370354093715e-07)	2.3937e-07
AT1G62978.1	Capsella_rubella	Arabidopsis	20	N_cds	1	1	0	0	0	1	0	0	0	0	0	0	A	N	A							472(0)	0
AT1G62978.1	Eutrema_salsugineum	Arabidopsis	20	A_orf	1	0	0	0	0	1	0	1	0	0	0	0	A	N	A			orf_536590(0.00132396639775023)	0.00132397			470(0)	0
AT1G63055.1	Arabidopsis_lyrata	Brassicaceae	18	U_nm	0	0	0	0	0	0	0	0	0	0	0	0	U	U	A
AT1G63055.1	Brassica_rapa	Brassicaceae	18	U_scr	0	0	0	0	0	0	0	0	0	1	0	0	U	U	A
AT1G63055.1	Capsella_rubella	Brassicaceae	18	U_nm	0	0	0	0	0	0	0	0	0	0	0	0	U	U	A
AT1G63055.1	Eutrema_salsugineum	Brassicaceae	18	A_orf	1	0	0	0	0	1	0	1	0	0	0	0	U	U	A			orf_1112666(8.86819506717984e-11),orf_1123275(2.31027424968389e-07)	8.8682e-11			2859(0)	0
AT1G63057.1	Arabidopsis_lyrata	Brassicaceae	18	A_gen	1	1	1	1	0	0	1	1	1	0	0	0	A	A	A	XM_002887936.1(0)	0	orf_499578(0),orf_512119(0)	0	orf_18964(0)	0	2896(0)	0
AT1G63057.1	Brassica_rapa	Brassicaceae	18	N_cds	1	1	0	0	0	0	0	0	0	0	0	0	A	A	A							2895(6.27423694266049e-05)	6.27424e-05
AT1G63057.1	Capsella_rubella	Brassicaceae	18	A_gen	1	1	1	1	0	0	1	1	1	0	0	0	A	A	A	XM_006301271.1(0),XM_006301271.1(0)	0	orf_367777(0),orf_367777(0),orf_378524(3.66917323191274e-07)	0	orf_21200(0),orf_21200(0)	0	2898(0)	0
AT1G63057.1	Eutrema_salsugineum	Brassicaceae	18	A_orf	1	0	0	0	0	0	0	1	0	0	0	0	A	A	A			orf_1102249(3.7628434590431e-08),orf_1112666(2.50569232029818e-09),orf_1123275(4.70593727519564e-06),orf_1123277(5.6464433129122e-10),orf_1123278(6.16527251473542e-09),orf_1102248(7.5829620360679e-10),orf_1102248(7.5829620360679e-10)	5.64644e-10			2860(0.00139517650656784)	0.00139518
AT1G63057.2	Arabidopsis_lyrata	Brassicaceae	18	A_gen	1	1	1	1	0	0	1	1	1	0	0	0	A	A	A	XM_002887936.1(0)	0	orf_499578(0),orf_512119(1.60982338570648e-14)	0	orf_18964(0)	0	475(0.0355960107076028),2897(0)	0
AT1G63057.2	Brassica_rapa	Brassicaceae	18	N_cds	1	1	0	0	0	0	0	0	0	0	0	0	A	A	A							2896(6.32602975356722e-05)	6.32603e-05
AT1G63057.2	Capsella_rubella	Brassicaceae	18	A_gen	1	1	1	1	0	0	1	1	1	0	0	0	A	A	A	XM_006301271.1(0),XM_006301271.1(0)	0	orf_367777(0),orf_378524(5.28103576868943e-07),orf_367777(0)	0	orf_21200(0),orf_21200(0)	0	2899(0)	0
AT1G63057.2	Eutrema_salsugineum	Brassicaceae	18	A_orf	1	0	0	0	0	0	0	1	0	0	0	0	A	A	A			orf_1102248(4.0236931564408e-09),orf_1102249(4.41050036492641e-08),orf_1112666(1.3228456108294e-08),orf_1123275(5.52792385499767e-06),orf_1123277(2.99314173446419e-09),orf_1123278(7.27033266922916e-09),orf_1102248(4.0236931564408e-09)	2.99314e-09			2861(0.00140685672307794)	0.00140686
AT1G63105.1	Arabidopsis_lyrata	Brassicaceae	18	A_gen	1	1	1	1	0	0	1	1	1	0	0	0	A	A	U	XM_002887933.1(0)	0	orf_524620(0)	0	orf_18959(0)	0	2898(0)	0
AT1G63105.1	Brassica_rapa	Brassicaceae	18	U_scr	0	0	0	0	0	0	0	0	0	1	0	0	A	A	U
AT1G63105.1	Capsella_rubella	Brassicaceae	18	A_gen	1	1	1	1	0	0	1	1	1	0	0	0	A	A	U	XM_006300848.1(0)	0	orf_378545(0)	0	orf_21197(0)	0	2900(1.00805230829337e-09)	1.00805e-09
AT1G63105.1	Eutrema_salsugineum	Brassicaceae	18	U_ind	0	0	0	0	0	1	0	0	0	1	0	0	A	A	U
AT1G63522.1	Arabidopsis_lyrata	Brassicaceae	18	A_gen	1	1	1	1	0	0	1	1	0	0	0	0	A	A	A	XM_002886352.1(0)	0	orf_81777(0)	0			477(0)	0
AT1G63522.1	Brassica_rapa	Brassicaceae	18	A_trn	1	0	0	0	0	0	0	1	1	0	0	0	A	A	A			orf_1103309(0)	0	orf_174367(0)	0	476(6.16781998225013e-05)	6.16782e-05
AT1G63522.1	Capsella_rubella	Brassicaceae	18	A_gen	1	0	0	0	0	0	1	1	1	0	0	0	A	A	A	XM_006301159.1(0)	0	orf_57118(5.97746041930414e-06),orf_67799(0),orf_67797(3.83434839434926e-10)	0	orf_16492(0)	0	477(1.41886502547095e-13)	1.41887e-13
AT1G63522.1	Eutrema_salsugineum	Brassicaceae	18	A_orf	1	0	0	0	0	0	0	1	0	0	0	0	A	A	A			orf_536312(0)	0			475(0)	0
AT1G63535.1	Arabidopsis_lyrata	Brassicaceae	18	A_gen	1	1	1	1	0	0	1	1	1	0	0	0	A	U	U	XM_002886351.1(0)	0	orf_69336(0)	0	orf_14842(0)	0	478(0)	0
AT1G63535.1	Brassica_rapa	Brassicaceae	18	U_scr	0	0	0	0	0	0	0	0	0	1	0	0	A	U	U
AT1G63535.1	Capsella_rubella	Brassicaceae	18	U_scr	0	0	0	0	0	0	0	0	0	1	0	0	A	U	U
AT1G63535.1	Eutrema_salsugineum	Brassicaceae	18	U_scr	0	0	0	0	0	0	0	0	0	1	0	0	A	U	U
AT1G64107.1	Arabidopsis_lyrata	Brassicaceae	18	A_gen	1	1	1	1	0	0	1	0	1	0	0	0	A	A	A	XM_002886318.1(1.56501656078945e-09),XM_002886318.1(1.56501656078945e-09)	1.56502e-09			orf_14738(5.11618836185335e-09),orf_14739(0),orf_14738(5.11618836185335e-09),orf_14739(0)	0	479(0)	0
AT1G64107.1	Brassica_rapa	Brassicaceae	18	A_trn	1	1	0	1	0	1	0	1	1	0	0	0	A	A	A			orf_462228(0.00354966176973948)	0.00354966	orf_160300(0.00438611039986458)	0.00438611	478(6.40438128303167e-05)	6.40438e-05
AT1G64107.1	Capsella_rubella	Brassicaceae	18	A_gen	0	0	0	0	0	1	1	1	1	1	0	0	A	A	A	XM_006301004.1(2.24426714406922e-05)	2.24427e-05	orf_46235(4.06529129970412e-06),orf_67606(0)	0	orf_16365(5.33039777896871e-05)	5.3304e-05
AT1G64107.1	Eutrema_salsugineum	Brassicaceae	18	A_gen	1	1	1	1	0	1	1	0	1	0	0	0	A	A	A	XM_006391607.1(4.67566079764836e-06)	4.67566e-06			orf_82488(1.08698040701682e-05)	1.08698e-05	477(4.58259785151016e-05)	4.5826e-05
AT1G64142.1	Arabidopsis_lyrata	Brassicaceae	18	N_cds	1	1	1	1	0	0	0	0	0	0	0	0	N	N	N							480(0)	0
AT1G64142.1	Brassica_rapa	Brassicaceae	18	N_cds	1	1	1	1	0	0	0	0	0	0	1	0	N	N	N							2901(0)	0
AT1G64142.1	Capsella_rubella	Brassicaceae	18	N_cds	1	1	0	1	0	0	0	0	0	0	0	0	N	N	N							480(0)	0
AT1G64142.1	Eutrema_salsugineum	Brassicaceae	18	N_cds	1	1	1	1	0	0	0	0	0	0	0	0	N	N	N							478(0)	0
AT1G64195.1	Arabidopsis_lyrata	Brassicaceae	18	A_orf	1	1	1	1	0	0	0	1	0	0	0	0	A	A	A			orf_81443(0.00024277426627628)	0.000242774			481(0)	0
AT1G64195.1	Brassica_rapa	Brassicaceae	18	A_gen	1	1	1	1	0	0	1	1	1	0	0	0	A	A	A	XM_009114564.1(0.000400284764265346)	0.000400285	orf_1050484(0.000836013652638634),orf_1103037(7.59871054967221e-11)	7.59871e-11	orf_174523(0.000855320366928591)	0.00085532	2902(0)	0
AT1G64195.1	Capsella_rubella	Brassicaceae	18	A_gen	1	1	1	1	0	0	1	1	1	0	0	0	A	A	A	XM_006300363.1(0.000491520749928531)	0.000491521	orf_56900(0.00489629759291343)	0.0048963	orf_16341(0.00142804276234076)	0.00142804	481(0)	0
AT1G64195.1	Eutrema_salsugineum	Brassicaceae	18	A_gen	1	1	1	1	0	0	1	1	1	0	0	0	A	A	A	XM_006391595.1(0.000491520749928531)	0.000491521	orf_1123885(0.0163362464585605)	0.0163362	orf_83936(0.00142804276234076)	0.00142804	2867(0)	0
AT1G64360.1	Arabidopsis_lyrata	Brassicaceae	18	A_gen	1	1	1	1	0	0	1	1	1	0	0	0	A	A	N	XM_002887847.1(0)	0	orf_525273(0)	0	orf_18749(0)	0	2904(0)	0
AT1G64360.1	Brassica_rapa	Brassicaceae	18	N_dna	1	0	0	0	0	0	0	0	0	1	0	0	A	A	N							2903(8.0565206483918e-06)	8.05652e-06
AT1G64360.1	Capsella_rubella	Brassicaceae	18	A_gen	1	1	1	1	0	0	1	1	1	0	0	0	A	A	N	XM_006302945.1(0),XM_006302946.1(0)	0	orf_378944(0)	0	orf_20932(0),orf_20931(0)	0	2906(0)	0
AT1G64360.1	Eutrema_salsugineum	Brassicaceae	18	N_dna	1	0	0	0	0	0	0	0	0	0	0	0	A	A	N							2868(0)	0
AT1G64370.1	Arabidopsis_lyrata	Brassicaceae	18	A_gen	1	1	1	1	0	0	1	1	1	0	0	0	A	A	A	XM_002887846.1(0)	0	orf_500252(0)	0	orf_18748(0)	0	2905(0)	0
AT1G64370.1	Brassica_rapa	Brassicaceae	18	A_gen	1	1	1	1	0	0	1	1	1	0	0	0	A	A	A	XM_009114583.1(0),XM_009114636.1(0),XM_009114583.1(0),XM_009114636.1(0)	0	orf_436175(0),orf_1050191(0),orf_1050191(0),orf_436175(0)	0	orf_160351(0),orf_174634(0),orf_174634(0),orf_160351(0)	0	2904(0)	0
AT1G64370.1	Capsella_rubella	Brassicaceae	18	A_gen	1	1	1	1	0	0	1	1	1	0	0	0	A	A	A	XM_006302904.1(0)	0	orf_368242(0)	0	orf_20930(0)	0	2907(0)	0
AT1G64370.1	Eutrema_salsugineum	Brassicaceae	18	A_gen	1	1	1	1	0	0	1	1	1	0	0	0	A	A	A	XM_006391564.1(0),XM_006391564.1(0)	0	orf_1113390(0),orf_1113390(0)	0	orf_83879(0),orf_83879(0)	0	2869(0)	0
AT1G64561.1	Arabidopsis_lyrata	Arabidopsis_thaliana	21	U_scr	0	0	0	0	0	0	0	0	0	1	0	0	U	U	U
AT1G64561.1	Brassica_rapa	Arabidopsis_thaliana	21	U_nm	0	0	0	0	0	0	0	0	0	0	0	0	U	U	U
AT1G64561.1	Capsella_rubella	Arabidopsis_thaliana	21	U_una	0	0	0	0	0	0	0	0	0	1	1	0	U	U	U
AT1G64561.1	Eutrema_salsugineum	Arabidopsis_thaliana	21	U_nm	0	0	0	0	0	0	0	0	0	0	0	0	U	U	U
AT1G64628.1	Arabidopsis_lyrata	Brassicaceae	18	A_gen	1	1	1	1	0	0	1	1	1	0	0	0	A	A	N	XM_002887823.1(1.59983137848485e-12),XM_002887823.1(1.59983137848485e-12)	1.59983e-12	orf_500429(1.70619074424394e-12),orf_512989(3.14754322316979e-06)	1.70619e-12	orf_18677(6.91890988946398e-12),orf_18677(6.91890988946398e-12),orf_18681(2.3469448606761e-11),orf_18681(2.3469448606761e-11)	6.91891e-12	2907(0)	0
AT1G64628.1	Brassica_rapa	Brassicaceae	18	N_cds	1	1	0	1	0	0	0	0	0	0	0	0	A	A	N							2906(1.57196329286791e-08)	1.57196e-08
AT1G64628.1	Capsella_rubella	Brassicaceae	18	A_trn	1	1	1	1	0	0	0	1	1	0	0	0	A	A	N			orf_357698(1.90277398837146e-07),orf_368354(0.0496717501945599)	1.90277e-07	orf_20849(0.0238264560278449),orf_20856(5.28353321094244e-08),orf_20853(0.0238264560278449),orf_20851(5.28353321094244e-08)	5.28353e-08	2909(0)	0
AT1G64628.1	Eutrema_salsugineum	Brassicaceae	18	N_dna	1	0	0	0	0	0	0	0	0	0	0	0	A	A	N							2871(0.00117958655475647)	0.00117959
AT1G65113.1	Arabidopsis_lyrata	Brassicaceae	18	A_gen	1	1	1	1	0	0	1	1	1	0	0	0	A	A	U	XM_002886756.1(0),XM_002886757.1(0)	0	orf_98101(3.19526738401521e-09),orf_98102(0),orf_73023(2.51153160490958e-08),orf_98094(0)	0	orf_15855(0),orf_15853(0)	0	486(0)	0
AT1G65113.1	Brassica_rapa	Brassicaceae	18	U_scr	0	0	0	0	0	0	0	0	0	1	0	0	A	A	U
AT1G65113.1	Capsella_rubella	Brassicaceae	18	A_gen	1	0	0	0	0	0	1	1	1	0	0	0	A	A	U	XM_006301612.1(0)	0	orf_61669(0.000124418537120974),orf_61670(0),orf_72297(0),orf_61668(4.88218953994535e-05),orf_61669(0.000124418537120974)	0	orf_17865(0)	0	486(0)	0
AT1G65113.1	Eutrema_salsugineum	Brassicaceae	18	U_ind	0	0	0	0	0	1	0	0	0	0	0	0	A	A	U
AT1G65342.1	Arabidopsis_lyrata	Brassicaceae	18	A_gen	1	1	1	1	0	0	1	1	1	0	0	0	A	A	U	XM_002886838.1(0)	0	orf_86213(0),orf_98731(1.59559268841925e-06)	0	orf_16011(0)	0	487(0)	0
AT1G65342.1	Brassica_rapa	Brassicaceae	18	U_una	0	0	0	0	0	0	0	0	0	1	1	0	A	A	U
AT1G65342.1	Capsella_rubella	Brassicaceae	18	A_gen	0	0	0	0	0	0	1	1	1	1	0	0	A	A	U	XM_006300897.1(0)	0	orf_363301(0)	0	orf_22446(0)	0
AT1G65342.1	Eutrema_salsugineum	Brassicaceae	18	U_scr	0	0	0	0	0	0	0	0	0	1	0	0	A	A	U
AT1G65346.1	Arabidopsis_lyrata	Brassicaceae	18	U_scr	0	0	0	0	0	0	0	0	0	1	0	0	U	U	U
AT1G65346.1	Brassica_rapa	Brassicaceae	18	U_una	0	0	0	0	0	0	0	0	0	1	1	0	U	U	U
AT1G65346.1	Capsella_rubella	Brassicaceae	18	U_scr	0	0	0	0	0	0	0	0	0	1	0	0	U	U	U
AT1G65346.1	Eutrema_salsugineum	Brassicaceae	18	U_scr	0	0	0	0	0	0	0	0	0	1	0	0	U	U	U
AT1G65352.1	Arabidopsis_lyrata	Brassicaceae	18	A_gen	1	1	1	1	0	0	1	0	1	0	0	0	A	A	U	XM_002886856.1(0),XM_002886856.1(0),XM_002886856.1(0)	0			orf_16049(0),orf_16049(0),orf_16049(0)	0	489(0)	0
AT1G65352.1	Brassica_rapa	Brassicaceae	18	U_una	0	0	0	0	0	0	0	0	0	1	1	0	A	A	U
AT1G65352.1	Capsella_rubella	Brassicaceae	18	A_gen	1	1	1	1	0	0	1	1	1	0	0	0	A	A	U	XM_006301420.1(0)	0	orf_51212(0),orf_51211(2.99170999080722e-05)	0	orf_17978(0)	0	489(0)	0
AT1G65352.1	Eutrema_salsugineum	Brassicaceae	18	U_scr	0	0	0	0	0	0	0	0	0	1	0	0	A	A	U
AT1G65481.1	Arabidopsis_lyrata	Brassicaceae	18	A_gen	1	1	1	1	0	0	1	1	1	0	0	0	A	A	A	XM_002888365.1(0),XM_002888365.1(0)	0	orf_507814(0)	0	orf_19976(0),orf_19976(0)	0	2912(0)	0
AT1G65481.1	Brassica_rapa	Brassicaceae	18	U_scr	0	0	0	0	0	0	0	0	0	1	0	0	A	A	A
AT1G65481.1	Capsella_rubella	Brassicaceae	18	A_gen	1	1	1	1	0	0	1	1	1	0	0	0	A	A	A	XM_006300513.1(0)	0	orf_363161(1.96342941904959e-12)	1.96343e-12	orf_22487(0)	0	2914(0)	0
AT1G65481.1	Eutrema_salsugineum	Brassicaceae	18	A_gen	0	0	0	0	0	0	1	1	1	1	0	0	A	A	A	XM_006391489.1(0)	0	orf_1125875(6.15674808912559e-08)	6.15675e-08	orf_91092(1.22568621918617e-12)	1.22569e-12
AT1G65483.1	Arabidopsis_lyrata	Arabidopsis	20	U_tec	0	0	0	0	0	1	0	0	0	1	0	1	U	N	U
AT1G65483.1	Brassica_rapa	Arabidopsis	20	U_scr	0	0	0	0	0	0	0	0	0	1	0	0	U	N	U
AT1G65483.1	Capsella_rubella	Arabidopsis	20	N_dna	1	0	0	0	0	0	0	0	0	0	0	0	U	N	U							491(0.00418871536405119)	0.00418872
AT1G65483.1	Eutrema_salsugineum	Arabidopsis	20	U_tec	0	0	0	0	0	0	0	0	0	1	0	1	U	N	U
AT1G65483.2	Arabidopsis_lyrata	Arabidopsis	20	U_ind	0	0	0	0	0	1	0	0	0	1	0	0	U	N	U
AT1G65483.2	Brassica_rapa	Arabidopsis	20	U_scr	0	0	0	0	0	0	0	0	0	1	0	0	U	N	U
AT1G65483.2	Capsella_rubella	Arabidopsis	20	N_dna	1	0	0	0	0	0	0	0	0	0	0	0	U	N	U							492(0.00521166012867447)	0.00521166
AT1G65483.2	Eutrema_salsugineum	Arabidopsis	20	U_scr	0	0	0	0	0	0	0	0	0	1	0	0	U	N	U
AT1G65484.1	Arabidopsis_lyrata	Camelineae	19	A_orf	1	0	0	0	0	0	0	1	0	0	0	0	A	A	U			orf_73981(0),orf_99137(2.2361306140084e-08)	0			492(0)	0
AT1G65484.1	Brassica_rapa	Camelineae	19	U_scr	0	0	0	0	0	0	0	0	0	1	0	0	A	A	U
AT1G65484.1	Capsella_rubella	Camelineae	19	A_gen	1	1	1	1	0	0	1	1	1	0	0	0	A	A	U	XM_006300271.1(0)	0	orf_51323(3.04859471000896e-11)	3.04859e-11	orf_17993(0)	0	493(0)	0
AT1G65484.1	Eutrema_salsugineum	Camelineae	19	N_dna	1	0	0	0	0	0	0	0	0	0	0	0	A	A	U							2878(7.14463527606846e-06)	7.14464e-06
AT1G65484.2	Arabidopsis_lyrata	Camelineae	19	A_orf	1	0	0	0	0	0	0	1	0	0	0	0	A	A	U			orf_73981(0),orf_99137(2.19217990427012e-08)	0			493(0)	0
AT1G65484.2	Brassica_rapa	Camelineae	19	U_scr	0	0	0	0	0	0	0	0	0	1	0	0	A	A	U
AT1G65484.2	Capsella_rubella	Camelineae	19	A_gen	1	1	1	1	0	0	1	1	1	0	0	0	A	A	U	XM_006300271.1(0)	0	orf_51323(3.01105806954638e-11)	3.01106e-11	orf_17993(0)	0	494(0)	0
AT1G65484.2	Eutrema_salsugineum	Camelineae	19	N_dna	1	0	0	0	0	0	0	0	0	0	0	0	A	A	U							2879(4.05965029659505e-06)	4.05965e-06
AT1G65486.1	Arabidopsis_lyrata	Brassicaceae	18	A_gen	1	1	1	1	0	0	1	1	1	0	0	0	A	A	U	XM_002886895.1(0),XM_002886895.1(0)	0	orf_86608(0),orf_86608(0)	0	orf_16133(0),orf_16133(0)	0	494(0)	0
AT1G65486.1	Brassica_rapa	Brassicaceae	18	U_scr	0	0	0	0	0	0	0	0	0	1	0	0	A	A	U
AT1G65486.1	Capsella_rubella	Brassicaceae	18	A_gen	1	0	0	0	0	0	1	0	1	1	0	0	A	A	U	XM_006301862.1(0),XM_006302974.1(0.0187729505475487),XM_006303003.1(0)	0			orf_18002(0)	0	495(0.00177285882463318)	0.00177286
AT1G65486.1	Eutrema_salsugineum	Brassicaceae	18	U_ind	0	0	0	0	0	1	0	0	0	0	0	0	A	A	U
AT1G65486.2	Arabidopsis_lyrata	Brassicaceae	18	A_gen	1	1	1	1	0	0	1	0	1	0	0	0	A	A	U	XM_002886895.1(0),XM_002886895.1(0)	0			orf_16133(0),orf_16133(0)	0	495(0)	0
AT1G65486.2	Brassica_rapa	Brassicaceae	18	U_scr	0	0	0	0	0	0	0	0	0	1	0	0	A	A	U
AT1G65486.2	Capsella_rubella	Brassicaceae	18	A_gen	0	0	0	0	0	1	1	0	1	1	0	0	A	A	U	XM_006303003.1(4.44089209850063e-16),XM_006302974.1(0.0131078475260569),XM_006301862.1(0)	0			orf_17995(0.0406342338291754),orf_18002(1.22124532708767e-15)	1.22125e-15
AT1G65486.2	Eutrema_salsugineum	Brassicaceae	18	U_ind	0	0	0	0	0	1	0	0	0	0	0	0	A	A	U
AT1G65490.1	Arabidopsis_lyrata	Brassicaceae	18	A_gen	1	1	1	1	0	0	1	0	0	0	0	0	A	A	A	XM_002886896.1(0)	0					496(0)	0
AT1G65490.1	Brassica_rapa	Brassicaceae	18	U_scr	0	0	0	0	0	0	0	0	0	1	0	0	A	A	A
AT1G65490.1	Capsella_rubella	Brassicaceae	18	A_gen	1	1	1	1	0	0	1	1	1	0	0	0	A	A	A	XM_006303003.1(0),XM_006301862.1(0),XM_006303003.1(0)	0	orf_51327(2.30578445226115e-10),orf_62060(2.45481155403127e-08),orf_62083(1.50990331349021e-14),orf_62084(1.09012698867872e-09)	1.5099e-14	orf_18002(0),orf_18002(0)	0	497(0)	0
AT1G65490.1	Eutrema_salsugineum	Brassicaceae	18	A_gen	1	1	1	1	0	1	1	1	1	0	0	0	A	A	A	XM_006391488.1(0),XM_006391487.1(1.62001119186073e-07)	0	orf_1146357(0.000165006297282444),orf_1136200(5.99520433297585e-14)	5.9952e-14	orf_91091(0),orf_91088(1.29896093881143e-13)	0	2882(0)	0
AT1G65500.1	Arabidopsis_lyrata	Brassicaceae	18	A_gen	1	1	1	1	0	0	1	1	1	0	0	0	A	A	A	XM_002886897.1(0),XM_002886900.1(0),XM_002886898.1(0)	0	orf_74027(0),orf_99165(0),orf_74008(0),orf_99147(0),orf_86621(0),orf_99150(9.99200722162641e-15)	0	orf_16134(0),orf_16136(0),orf_16140(0)	0	497(0)	0
AT1G65500.1	Brassica_rapa	Brassicaceae	18	U_nm	0	0	0	0	0	0	0	0	0	0	0	0	A	A	A
AT1G65500.1	Capsella_rubella	Brassicaceae	18	A_gen	1	0	0	0	0	0	1	1	1	0	0	0	A	A	A	XM_006302998.1(0),XM_006301531.1(2.22044604925031e-16)	0	orf_51359(1.97619698383278e-13),orf_62064(5.95967719618784e-12),orf_62065(0),orf_62068(0.000420660403573914),orf_62070(2.13371640089832e-06)	0	orf_17999(6.66133814775094e-16),orf_17998(0)	0	498(0)	0
AT1G65500.1	Eutrema_salsugineum	Brassicaceae	18	A_gen	1	1	1	1	0	1	1	1	1	0	0	0	A	A	A	XM_006391487.1(3.83465147413276e-08),XM_006391488.1(0)	0	orf_1146357(7.25281636131392e-05)	7.25282e-05	orf_91088(0),orf_91091(0)	0	2883(0.00351201684244806)	0.00351202
AT1G65510.1	Arabidopsis_lyrata	Brassicaceae	18	A_gen	1	1	1	1	0	0	1	1	1	0	0	0	A	A	A	XM_002886899.1(0),XM_002886901.1(0),XM_002886899.1(0)	0	orf_86638(0),orf_99167(0),orf_86625(0),orf_86624(0)	0	orf_16138(0),orf_16138(0),orf_16141(0)	0	498(0)	0
AT1G65510.1	Brassica_rapa	Brassicaceae	18	A_gen	1	1	1	1	0	0	1	1	1	0	0	0	A	A	A	XM_009129158.1(0)	0	orf_107496(1.56394897032897e-11)	1.56395e-11	orf_26311(0)	0	498(1.0124179272708e-10)	1.01242e-10
AT1G65510.1	Capsella_rubella	Brassicaceae	18	A_gen	1	1	1	1	0	0	1	1	1	0	0	0	A	A	A	XM_006301605.1(0),XM_006301852.1(0)	0	orf_62093(0),orf_72687(8.47969827688644e-09),orf_51362(1.15370504261136e-08)	0	orf_18005(0),orf_18004(0)	0	499(1.91846538655227e-13),2923(2.20948601592497e-06)	1.91847e-13
AT1G65510.1	Eutrema_salsugineum	Brassicaceae	18	A_gen	1	1	1	1	0	1	1	1	1	0	0	0	A	A	A	XM_006391487.1(6.03492811279693e-11),XM_006391488.1(9.75513003709239e-11)	6.03493e-11	orf_1146357(4.58852998930226e-08)	4.58853e-08	orf_91091(9.99200722162641e-16),orf_91088(0)	0	2884(0)	0
AT1G65541.1	Arabidopsis_lyrata	Arabidopsis_thaliana	21	A_orf	1	0	0	0	0	0	0	1	0	0	0	0	A	A	A			orf_99179(0.00060236034018224)	0.00060236			499(1.15463194561016e-14)	1.15463e-14
AT1G65541.1	Brassica_rapa	Arabidopsis_thaliana	21	A_orf	1	1	0	1	0	1	0	1	0	0	0	0	A	A	A			orf_348569(0.0144830535434529)	0.0144831			499(0.00752758890465532)	0.00752759
AT1G65541.1	Capsella_rubella	Arabidopsis_thaliana	21	A_orf	1	0	0	0	0	1	0	1	0	0	0	0	A	A	A			orf_51369(0.00264515998381754)	0.00264516			500(1.88323376892896e-08)	1.88323e-08
[truncated: 7,701 more rows]

## Sheet: aa2aa
seqid	target_species	target	qstart	qwidth	qseq	tstart	twidth	tseq	score	pval.adj
AT1G01305.1	Arabidopsis_lyrata	XM_002892027.1	1	142	MGKPRSVSPTIFLLVILLVTAGEKTEAKPWWKKVGDSIGNIAGGIRNAVGNYKPVEMGLSLKGGFCVRKLLSLNTNVFSEWCIALNDPRAPMYMKIENIPSGVSIESILKKPIDLIKNHYPNFLKVWNFNQKIKRKPRRAL*	1	142	MGKPASVSPAIFLLVILLVTAGETTEAKPWWEKVGDSIGNIVGGVGDAVGNFKAVEMGLSLKGGSCVRELLSVSTNIFSEWCIALNDPRAPMYMKIENIPTGVSIESILKKPVDFIKQHYPNFLKVWNFNQKTKRKPRRAL*	699	0
AT1G01400.1	Arabidopsis_lyrata	XM_002889324.1	37	166	NQSTQINQTGP--RSVLHLQSQESHLSNSTTTHASSPSVNVTPKPDLSSFSNTTATQEPSPSAGLQIRTIEKDRSPGSAFPRHK-RLPVFDEVCSGAVFPWYGPQEPDLPSSSGIGTMSANS-----------------------------H----DDRRAYELAYPLPSRDIQSKKELRNAHLKTPTATLTNTTTTTIHGS	94	185	KQSPQINKTFPMGQSSLHLQLQESHLSNSTTTHGSSP------KPDLSSLSTTTATQEPSASA-----------EPGSAHTRYRIRLPVFKELCSGVEFQWYGPQEPDLPSSSGKGTMPANSPCAPKVSAEPFTLSTSSPPRQASEQLSCDHQNSGDDSRTSEVAYPKLSIERQRKKDLRSAHLKTPTATHSNTTTTTTHGS	337	0
AT1G01400.1	Arabidopsis_lyrata	XM_002889324.1	37	166	NQSTQINQTGP--RSVLHLQSQESHLSNSTTTHASSPSVNVTPKPDLSSFSNTTATQEPSPSAGLQIRTIEKDRSPGSAFPRHK-RLPVFDEVCSGAVFPWYGPQEPDLPSSSGIGTMSANS-----------------------------H----DDRRAYELAYPLPSRDIQSKKELRNAHLKTPTATLTNTTTTTIHGS	94	185	KQSPQINKTFPMGQSSLHLQLQESHLSNSTTTHGSSP------KPDLSSLSTTTATQEPSASA-----------EPGSAHTRYRIRLPVFKELCSGVEFQWYGPQEPDLPSSSGKGTMPANSPCAPKVSAEPFTLSTSSPPRQASEQLSCDHQNSGDDSRTSEVAYPKLSIERQRKKDLRSAHLKTPTATHSNTTTTTTHGS	337	0
AT1G01400.1	Arabidopsis_lyrata	XM_002889324.1	37	166	NQSTQINQTGP--RSVLHLQSQESHLSNSTTTHASSPSVNVTPKPDLSSFSNTTATQEPSPSAGLQIRTIEKDRSPGSAFPRHK-RLPVFDEVCSGAVFPWYGPQEPDLPSSSGIGTMSANS-----------------------------H----DDRRAYELAYPLPSRDIQSKKELRNAHLKTPTATLTNTTTTTIHGS	94	185	KQSPQINKTFPMGQSSLHLQLQESHLSNSTTTHGSSP------KPDLSSLSTTTATQEPSASA-----------EPGSAHTRYRIRLPVFKELCSGVEFQWYGPQEPDLPSSSGKGTMPANSPCAPKVSAEPFTLSTSSPPRQASEQLSCDHQNSGDDSRTSEVAYPKLSIERQRKKDLRSAHLKTPTATHSNTTTTTTHGS	337	0
AT1G01400.1	Arabidopsis_lyrata	XM_002889324.1	37	166	NQSTQINQTGP--RSVLHLQSQESHLSNSTTTHASSPSVNVTPKPDLSSFSNTTATQEPSPSAGLQIRTIEKDRSPGSAFPRHK-RLPVFDEVCSGAVFPWYGPQEPDLPSSSGIGTMSANS-----------------------------H----DDRRAYELAYPLPSRDIQSKKELRNAHLKTPTATLTNTTTTTIHGS	94	185	KQSPQINKTFPMGQSSLHLQLQESHLSNSTTTHGSSP------KPDLSSLSTTTATQEPSASA-----------EPGSAHTRYRIRLPVFKELCSGVEFQWYGPQEPDLPSSSGKGTMPANSPCAPKVSAEPFTLSTSSPPRQASEQLSCDHQNSGDDSRTSEVAYPKLSIERQRKKDLRSAHLKTPTATHSNTTTTTTHGS	337	0
AT1G01400.1	Arabidopsis_lyrata	XM_002889324.1	37	166	NQSTQINQTGP--RSVLHLQSQESHLSNSTTTHASSPSVNVTPKPDLSSFSNTTATQEPSPSAGLQIRTIEKDRSPGSAFPRHK-RLPVFDEVCSGAVFPWYGPQEPDLPSSSGIGTMSANS-----------------------------H----DDRRAYELAYPLPSRDIQSKKELRNAHLKTPTATLTNTTTTTIHGS	94	185	KQSPQINKTFPMGQSSLHLQLQESHLSNSTTTHGSSP------KPDLSSLSTTTATQEPSASA-----------EPGSAHTRYRIRLPVFKELCSGVEFQWYGPQEPDLPSSSGKGTMPANSPCAPKVSAEPFTLSTSSPPRQASEQLSCDHQNSGDDSRTSEVAYPKLSIERQRKKDLRSAHLKTPTATHSNTTTTTTHGS	337	0
AT1G01400.1	Arabidopsis_lyrata	XM_002889324.1	37	166	NQSTQINQTGP--RSVLHLQSQESHLSNSTTTHASSPSVNVTPKPDLSSFSNTTATQEPSPSAGLQIRTIEKDRSPGSAFPRHK-RLPVFDEVCSGAVFPWYGPQEPDLPSSSGIGTMSANS-----------------------------H----DDRRAYELAYPLPSRDIQSKKELRNAHLKTPTATLTNTTTTTIHGS	94	185	KQSPQINKTFPMGQSSLHLQLQESHLSNSTTTHGSSP------KPDLSSLSTTTATQEPSASA-----------EPGSAHTRYRIRLPVFKELCSGVEFQWYGPQEPDLPSSSGKGTMPANSPCAPKVSAEPFTLSTSSPPRQASEQLSCDHQNSGDDSRTSEVAYPKLSIERQRKKDLRSAHLKTPTATHSNTTTTTTHGS	337	0
AT1G01400.1	Arabidopsis_lyrata	XM_002889324.1	37	166	NQSTQINQTGP--RSVLHLQSQESHLSNSTTTHASSPSVNVTPKPDLSSFSNTTATQEPSPSAGLQIRTIEKDRSPGSAFPRHK-RLPVFDEVCSGAVFPWYGPQEPDLPSSSGIGTMSANS-----------------------------H----DDRRAYELAYPLPSRDIQSKKELRNAHLKTPTATLTNTTTTTIHGS	94	185	KQSPQINKTFPMGQSSLHLQLQESHLSNSTTTHGSSP------KPDLSSLSTTTATQEPSASA-----------EPGSAHTRYRIRLPVFKELCSGVEFQWYGPQEPDLPSSSGKGTMPANSPCAPKVSAEPFTLSTSSPPRQASEQLSCDHQNSGDDSRTSEVAYPKLSIERQRKKDLRSAHLKTPTATHSNTTTTTTHGS	337	0
AT1G01400.1	Arabidopsis_lyrata	XM_002889324.1	37	166	NQSTQINQTGP--RSVLHLQSQESHLSNSTTTHASSPSVNVTPKPDLSSFSNTTATQEPSPSAGLQIRTIEKDRSPGSAFPRHK-RLPVFDEVCSGAVFPWYGPQEPDLPSSSGIGTMSANS-----------------------------H----DDRRAYELAYPLPSRDIQSKKELRNAHLKTPTATLTNTTTTTIHGS	94	185	KQSPQINKTFPMGQSSLHLQLQESHLSNSTTTHGSSP------KPDLSSLSTTTATQEPSASA-----------EPGSAHTRYRIRLPVFKELCSGVEFQWYGPQEPDLPSSSGKGTMPANSPCAPKVSAEPFTLSTSSPPRQASEQLSCDHQNSGDDSRTSEVAYPKLSIERQRKKDLRSAHLKTPTATHSNTTTTTTHGS	337	0
AT1G01400.1	Arabidopsis_lyrata	XM_002889324.1	37	166	NQSTQINQTGP--RSVLHLQSQESHLSNSTTTHASSPSVNVTPKPDLSSFSNTTATQEPSPSAGLQIRTIEKDRSPGSAFPRHK-RLPVFDEVCSGAVFPWYGPQEPDLPSSSGIGTMSANS-----------------------------H----DDRRAYELAYPLPSRDIQSKKELRNAHLKTPTATLTNTTTTTIHGS	94	185	KQSPQINKTFPMGQSSLHLQLQESHLSNSTTTHGSSP------KPDLSSLSTTTATQEPSASA-----------EPGSAHTRYRIRLPVFKELCSGVEFQWYGPQEPDLPSSSGKGTMPANSPCAPKVSAEPFTLSTSSPPRQASEQLSCDHQNSGDDSRTSEVAYPKLSIERQRKKDLRSAHLKTPTATHSNTTTTTTHGS	337	0
AT1G01810.1	Arabidopsis_lyrata	XM_002891994.1	1	161	MKPE-TKRSTATTRRRTNDGGSPFNFSSLKQAIEAIDAAKDTSINLSSLSVALSAASREMKQRKEKSHRRRETRKRDKKKKKKKDSNNNTKLVIGTKPETDAELRRWFSYFDKSFKLSLPRKVKLTSPRKLNDHNKNLKEAPICELNTDFSMNHCSESFRY*	1	145	MKPENTKRNTAPRRRTNDDGCSPFNLRSLKQAIEAIDAAKDNSINLSSLSVALSAASREMKQR-EKSQRRRETRKRRKKNKK---------LVIGAKPETDAELRRWFSNFDKSFKLSLPI-------RKLNNHHKTSKEAQICELNTDFSMNHCSESFRH*	545	0
AT1G01810.1	Capsella_rubella	XM_006303174.1	1	159	MKPETKRSTATTRRRTNDGG--SPFNFSSLKQAIEAIDAA-KDTSINLSSLSVALSAASREMKQRKEKSHRRRETRKRDKKKKKKKDSNNNTKLVIGTKPETDAELRRWFSYFDKSFKLSLPRKVKLTSPRKLNDHNKNLKEAPICELNTDFSMNHCSESFR	1	147	MKPETKR---TRRRSDEEGGGASAFNLGSMKKAIEAIDVGRKENTINLSSLSVALSAASREMKKQTVKSERKRVRETRVGKTKKKEK-----KLAIGTKPKTKAKLRRWLSNLDESVKV-------LSSSSSSVQQTRLSLQLQHCELNTDFTMNHCLESFR	310	0
AT1G01810.1	Eutrema_salsugineum	XM_006418398.1	1	121	MKPETKRSTATTRRRTNDGG--SPFNFSSLKQAIEAIDAAKDTSINLSSLSVALSAASREMKQRKEKSHRRRETRKRDKKKKKKKDSNNNTKLVIGTKPETDAELRRWFSYFDKSFKLSLPRK	1	115	MNPGTKGALTVRRRSNDDDGCHSPLNLSSLKHAIDAIDAFKEKTIDLSSLSEALSAASRKMKQT-EKSHRKQIRGTRKNKKKKNK-------LIIGLKPETNAELQRWLSNFDESFKQSLTKK	290	0
AT1G02074.1	Arabidopsis_lyrata	XM_002889290.1	4	45	RQSEGKQNRRRCEVPGGFANLEPKRSERDPRGRIQEIFLEFGWPC	2	45	KESEGDKINDENQFPGGFLGLKYKRSEGDPRGRFQAIFLEFGWPC	151	0
AT1G02320.1	Capsella_rubella	XM_006305964.1	31	12	KPFTYLNGQSLS	174	12	QSLTYLNGQSLS	48	0.00161321
AT1G02320.1	Eutrema_salsugineum	XM_006418292.1	4	24	FSKYGSKALTATNGKQCQETGDLI	188	24	FPKYGSKAPKATNGRRCQETGELI	101	1.02768e-10
AT1G02350.1	Brassica_rapa	XM_009121394.1	65	14	FVLWNGKLRPLLSK	144	14	FVLWNGKLRPVPSK	68	5.39161e-05
AT1G02405.1	Arabidopsis_lyrata	XM_002892060.1	1	135	MSPKTRRSTDLAATILMAIVILASPIIINAEDSSAEVDVNCIPCLQNQPPPPPSPPPPSCTPSPPPPSPPPPKKSSCPPSPLPPPPPPPPPNYVFTYPP-GDLY-PIENYYGAAVAVESFSVMKLFVFGVMVFLIL*	1	128	MSAKTRRSKDLAATFLMAIVILASPITINAE-----VDVNCTPCLEN----PPPPPPPSCTPAPPPPSPPPPKKSYCPPSPLPPPPPPPPFTYIYAYPPPGDLYHPIDNYFGAAAAGESFSVVKLVVFGVIVFMIL*	553	0
AT1G02405.1	Brassica_rapa	XM_009120634.1	3	133	PKTRRSTDLAATILMAIVILASPIIINAEDSSAEV----DVNCIPCLQNQPPPPPSPPPPSCT----PSPPPPS-PPPPKKSSCPPSPLP----PPPPPPPPNYVFTYPPGDLYPIENYYGAAVAVESFSVMKLFVFGVMVFLIL*	2	139	PEILRLMDLTASFLMAVVFLASLVMIDAARSPVEKLNEDPIKCTPCIQN-PPPPPSPPPPSCPSPPPPSPPPPSSPPPPKMSYCPPPPKQEVYFSPPPPPPP------PPGDLYPVDHDFGGAAAGEMFTTVKLIALLFIGFMVL*	321	0
AT1G02405.1	Eutrema_salsugineum	XM_006418283.1	10	126	DLAATILMAIVILASPIIINAEDSSAEV----DVNCIPCLQNQPPPPPSPPPPSCTPSPPPPSPPPPKKSSCPPSPLPP--PPPPPPPNYVFTYPPGDLYPIENYYGAAVAVESFSVMKLFVFGVMVFLIL*	10	127	NLTATFLMTVVFLVSTIVINAADSSVEKLNEDPIKCTPCLKNPPPPPSCHSPP-----PPPSPPPPPKNSNCPPSPKESYFPPPPPPTTYVYAIPPGDLYPVDHDYGAAAAGERFTTVKLIALGVICFMIL*	355	0
AT1G02540.1	Capsella_rubella	XM_006303651.1	1	290	MTEYWLASENDAEFQEVALCNIRMKKNVLDQFKFPT-ENNNNLVEQPPLHNNMVSGSTMDQNMEEYADELENMLDEEQEEDDDRAIQQQHPEFPLQSHDSRSTLDKHMEEYADDLEKMLDEEEEGDDDSAIQQQHLEIHLQLQDHGSRSTTDQNMEEYANELENILDEEEEEDDDDDRGIQQQDSQIPLPVQSQDSGNPLVVIMEDERVDQDMIFDLVKQEEEERKLKTFTEICFAGLKTQRNLHFQDSYFAGGQEMSPWDNMVTNNNPFGLVFNTHGHEMQEPPVINGVN	1	240	MTEYWLASENAAE---VFLCNVRVKKNVEDQFQLQTTETNNNIVQQPPLDNNTVSHAFLTGVGGEICDAETG----QQNMDAD---------------DYRFMFD------IDQLDFIYDPQQP----PMLPQDSI---LPLGGQDFRSTVDQDTEVCAEELGNKLDKKEDEDDD--RAIQQQHSHIPLPAQVQDSGKPHV-IMEGESVG---LGSVTQQREQER----MTE------EMQSNRYFQDSYFAGDQQMSPWDNTMTNNNPFGLLFNTLGYETQEPPVAKRAN	355	0
AT1G02540.1	Capsella_rubella	XM_006303651.1	1	290	MTEYWLASENDAEFQEVALCNIRMKKNVLDQFKFPT-ENNNNLVEQPPLHNNMVSGSTMDQNMEEYADELENMLDEEQEEDDDRAIQQQHPEFPLQSHDSRSTLDKHMEEYADDLEKMLDEEEEGDDDSAIQQQHLEIHLQLQDHGSRSTTDQNMEEYANELENILDEEEEEDDDDDRGIQQQDSQIPLPVQSQDSGNPLVVIMEDERVDQDMIFDLVKQEEEERKLKTFTEICFAGLKTQRNLHFQDSYFAGGQEMSPWDNMVTNNNPFGLVFNTHGHEMQEPPVINGVN	1	240	MTEYWLASENAAE---VFLCNVRVKKNVEDQFQLQTTETNNNIVQQPPLDNNTVSHAFLTGVGGEICDAETG----QQNMDAD---------------DYRFMFD------IDQLDFIYDPQQP----PMLPQDSI---LPLGGQDFRSTVDQDTEVCAEELGNKLDKKEDEDDD--RAIQQQHSHIPLPAQVQDSGKPHV-IMEGESVG---LGSVTQQREQER----MTE------EMQSNRYFQDSYFAGDQQMSPWDNTMTNNNPFGLLFNTLGYETQEPPVAKRAN	355	0
AT1G02540.1	Capsella_rubella	XM_006303651.1	1	290	MTEYWLASENDAEFQEVALCNIRMKKNVLDQFKFPT-ENNNNLVEQPPLHNNMVSGSTMDQNMEEYADELENMLDEEQEEDDDRAIQQQHPEFPLQSHDSRSTLDKHMEEYADDLEKMLDEEEEGDDDSAIQQQHLEIHLQLQDHGSRSTTDQNMEEYANELENILDEEEEEDDDDDRGIQQQDSQIPLPVQSQDSGNPLVVIMEDERVDQDMIFDLVKQEEEERKLKTFTEICFAGLKTQRNLHFQDSYFAGGQEMSPWDNMVTNNNPFGLVFNTHGHEMQEPPVINGVN	1	240	MTEYWLASENAAE---VFLCNVRVKKNVEDQFQLQTTETNNNIVQQPPLDNNTVSHAFLTGVGGEICDAETG----QQNMDAD---------------DYRFMFD------IDQLDFIYDPQQP----PMLPQDSI---LPLGGQDFRSTVDQDTEVCAEELGNKLDKKEDEDDD--RAIQQQHSHIPLPAQVQDSGKPHV-IMEGESVG---LGSVTQQREQER----MTE------EMQSNRYFQDSYFAGDQQMSPWDNTMTNNNPFGLLFNTLGYETQEPPVAKRAN	355	0
AT1G02540.1	Capsella_rubella	XM_006303651.1	1	290	MTEYWLASENDAEFQEVALCNIRMKKNVLDQFKFPT-ENNNNLVEQPPLHNNMVSGSTMDQNMEEYADELENMLDEEQEEDDDRAIQQQHPEFPLQSHDSRSTLDKHMEEYADDLEKMLDEEEEGDDDSAIQQQHLEIHLQLQDHGSRSTTDQNMEEYANELENILDEEEEEDDDDDRGIQQQDSQIPLPVQSQDSGNPLVVIMEDERVDQDMIFDLVKQEEEERKLKTFTEICFAGLKTQRNLHFQDSYFAGGQEMSPWDNMVTNNNPFGLVFNTHGHEMQEPPVINGVN	1	240	MTEYWLASENAAE---VFLCNVRVKKNVEDQFQLQTTETNNNIVQQPPLDNNTVSHAFLTGVGGEICDAETG----QQNMDAD---------------DYRFMFD------IDQLDFIYDPQQP----PMLPQDSI---LPLGGQDFRSTVDQDTEVCAEELGNKLDKKEDEDDD--RAIQQQHSHIPLPAQVQDSGKPHV-IMEGESVG---LGSVTQQREQER----MTE------EMQSNRYFQDSYFAGDQQMSPWDNTMTNNNPFGLLFNTLGYETQEPPVAKRAN	355	0
AT1G02540.1	Capsella_rubella	XM_006303682.1	1	26	MTEYWLASENDAEFQEVALCNIRMKK	117	25	MTEYWLASKND-EFQELVLCYIRGKK	100	1.96641e-09
AT1G02540.1	Capsella_rubella	XM_006303682.1	1	26	MTEYWLASENDAEFQEVALCNIRMKK	117	25	MTEYWLASKND-EFQELVLCYIRGKK	100	1.96641e-09
AT1G02540.1	Capsella_rubella	XM_006303682.1	1	26	MTEYWLASENDAEFQEVALCNIRMKK	117	25	MTEYWLASKND-EFQELVLCYIRGKK	100	1.96641e-09
AT1G02540.1	Capsella_rubella	XM_006303682.1	1	26	MTEYWLASENDAEFQEVALCNIRMKK	117	25	MTEYWLASKND-EFQELVLCYIRGKK	100	1.96641e-09
AT1G02710.1	Arabidopsis_lyrata	XM_002892072.1	1	41	MEAEIVGEASAAVIMIGGLGLFGTHSLQAGGNGGGSGKGQW	1	41	MEADTPGDASAAVIMIGGLGLFGTHSLQTGGIGGGSGRRWW	171	0
AT1G02710.1	Arabidopsis_lyrata	XM_002892072.1	1	41	MEAEIVGEASAAVIMIGGLGLFGTHSLQAGGNGGGSGKGQW	1	41	MEADTPGDASAAVIMIGGLGLFGTHSLQTGGIGGGSGRRWW	171	0
AT1G02710.1	Arabidopsis_lyrata	XM_002892072.1	1	41	MEAEIVGEASAAVIMIGGLGLFGTHSLQAGGNGGGSGKGQW	1	41	MEADTPGDASAAVIMIGGLGLFGTHSLQTGGIGGGSGRRWW	171	0
AT1G02710.1	Arabidopsis_lyrata	XM_002892072.1	1	41	MEAEIVGEASAAVIMIGGLGLFGTHSLQAGGNGGGSGKGQW	1	41	MEADTPGDASAAVIMIGGLGLFGTHSLQTGGIGGGSGRRWW	171	0
AT1G02965.1	Arabidopsis_lyrata	XM_002892094.1	77	47	ENDMWPSENAKEEEGGLILQTKLEKLIGCGALNYARDPGDVTVEATI	25	47	QNDLWPSENAKEEEGGLLLQTKLEKLIGCGELNYARDPGDVTLEATL	242	0
AT1G02965.1	Arabidopsis_lyrata	XM_002892094.1	77	47	ENDMWPSENAKEEEGGLILQTKLEKLIGCGALNYARDPGDVTVEATI	25	47	QNDLWPSENAKEEEGGLLLQTKLEKLIGCGELNYARDPGDVTLEATL	242	0
AT1G02965.1	Arabidopsis_lyrata	XM_002892094.1	77	47	ENDMWPSENAKEEEGGLILQTKLEKLIGCGALNYARDPGDVTVEATI	25	47	QNDLWPSENAKEEEGGLLLQTKLEKLIGCGELNYARDPGDVTLEATL	242	0
AT1G02965.1	Arabidopsis_lyrata	XM_002892094.1	77	47	ENDMWPSENAKEEEGGLILQTKLEKLIGCGALNYARDPGDVTVEATI	25	47	QNDLWPSENAKEEEGGLLLQTKLEKLIGCGELNYARDPGDVTLEATL	242	0
AT1G02965.1	Arabidopsis_lyrata	XM_002892094.1	77	47	ENDMWPSENAKEEEGGLILQTKLEKLIGCGALNYARDPGDVTVEATI	25	47	QNDLWPSENAKEEEGGLLLQTKLEKLIGCGELNYARDPGDVTLEATL	242	0
AT1G02965.1	Arabidopsis_lyrata	XM_002892094.1	77	47	ENDMWPSENAKEEEGGLILQTKLEKLIGCGALNYARDPGDVTVEATI	25	47	QNDLWPSENAKEEEGGLLLQTKLEKLIGCGELNYARDPGDVTLEATL	242	0
AT1G02965.1	Arabidopsis_lyrata	XM_002892094.1	77	47	ENDMWPSENAKEEEGGLILQTKLEKLIGCGALNYARDPGDVTVEATI	25	47	QNDLWPSENAKEEEGGLLLQTKLEKLIGCGELNYARDPGDVTLEATL	242	0
AT1G02965.1	Arabidopsis_lyrata	XM_002892094.1	77	47	ENDMWPSENAKEEEGGLILQTKLEKLIGCGALNYARDPGDVTVEATI	25	47	QNDLWPSENAKEEEGGLLLQTKLEKLIGCGELNYARDPGDVTLEATL	242	0
AT1G02965.1	Arabidopsis_lyrata	XM_002892094.1	77	47	ENDMWPSENAKEEEGGLILQTKLEKLIGCGALNYARDPGDVTVEATI	25	47	QNDLWPSENAKEEEGGLLLQTKLEKLIGCGELNYARDPGDVTLEATL	242	0
AT1G02965.1	Brassica_rapa	XM_009112927.1	64	59	SLEEEEIINVSLGEND--MWPSENAKEEEGGLILQTKLEKLIGCGALNYARDPGDVTVEAT	17	56	SEEEEEHVDVSLGENDDMLCPSDKGR----GLLLQTKLEKLIG-GEPNYAEETGYISLEAT	121	3.58853e-11
AT1G02965.1	Eutrema_salsugineum	XM_006418220.1	66	56	EEEEIINVSLGENDMWPSENAKEEEGGLILQTKLEKLIGCGALNYARDPGDVTVEA	23	55	EEEEHVNVNLGEVEMWPSEKAKEE-GGLLLQTKLEKLIGCGELDYARETGDVPREA	215	0
AT1G03320.1	Arabidopsis_lyrata	XM_002889407.1	1	217	MNDGCCSKCQVKATKKKKSKKNEDEPDEEDVKQKQKVSKNENPKKDSNGEKGS----DEKDKKNKNVLRWPQDSSTKKEKGDGKNLSSEENGGKNLPSEKNGVNPPPPCYTAQPMMYHGGHNPLHRWPISAASRSHYPPFSMGAMHGPYGGCGPCGGPIDPYQSMPRPRMFDGVHISQYPPMAAAYPYMAAAGPFPYWQTRPYMDANPMKRYTTYAENYSY	1	210	MNDGCCSKCQVKAIKKKNSKKTEEESREEDVKEKQKVSESENPKKDSNEEKGSHEKTDQKDKKKKSILTW-QHSSTKKEKDVGKK--------KDLVSEKNDVNPP--CYTAKSMIYHGGPNPLNRWPISAAPRSHYPPFSMGAMYGPYGGCGPCGGPIYPYQSMPRATMFNGVHISPYPPMAAAYPPMAAAGPFPYWQTRPYMDTNPMKRYTSYADNYSY	904	0
AT1G03320.1	Brassica_rapa	XM_009121305.1	1	80	MNDGCCSKCQVKATKKKKSKKNEDEPDEEDVKQKQKVSKNENPKKDSNGEKGSDEKDKKNKNVLRWPQDSSTKKEKGDGK	1	79	MNNGSSPKSQDKSQKMKKSMKLNEDSDKETVEHKQ-VPEDENPKTDAKEEKGSQGASDKKDKKEKVPENENPKTEAKEDK	120	1.37876e-10
AT1G03320.1	Capsella_rubella	XM_006306168.1	1	217	MNDGCCSKCQVKATKKKKSKKNEDEPDEEDVKQKQKVSKNENPKKDSNGEKGS----DEKDKKNKNVLRWPQDSSTKKEKGDGKNLSSEENGGKNLPSEKNGVNPPPPCYTAQPMMYHGGHNPLHRWPISAASRSHYP------PFSMGAMHGPYGGCGPCGGPIDPYQSMPRPRMFDGVHISQYPPMAAAYPYMAAAGPFPYWQTRPYMDANPMKRYTTYAENYSY	1	204	MNNDCCSKCQDKATKKKNSKKIEEEDDEKDVKQKPKAAENEDPKTDSKEEKGSHETSDHKDKKKKGILTW-QHSSTKKEK----------DGGKNLLSEKVGVNLS--CNTAKSMMHHGGPNPSNLWPISAAPRGRYPQFPMTPPFPMAPMYGPYGGVG---GLMQPYQYMPHATMFNGVHISPYPPMAAA-------APFPYWQTRPYMDTNPMKRYTTYADNYSY	600	0
AT1G03320.1	Eutrema_salsugineum	XM_006418183.1	1	21	MNDGCCSKCQVKATKKKKSKK	1	21	MNNGCCSKCQAKSKKMKKSKK	95	1.60082e-09
AT1G04445.1	Arabidopsis_lyrata	XM_002889460.1	1	172	MPFSEPQECAVCKRVFLSSHQLISHYNAAHSNRQYSTFSSSPAAAAAAAPTTFRHYTNVNGRNPNPDFQARNQFDVNYYRRGYLDDQGRFHKGSPHAPAMSPTRKYKFLLPKMPPTTMPETPKLMDLFPETSSGGTRTLPLLCQLDQWRPEDSAVAENGGANSSPIDLSLRL	1	154	MAFSNPQECAICKRVFLSSHHLISHFNDVHSNRHGSTFSSS----AIATPTSFRHYPNVN-RNPNPDFQARNHFDVNYYRRGYLDDHGRFHKGCSPTPVITPTRKYKFLLPKMP-----TTPKLMDLFP--------TLPLIWQLEQRRAEDSAVTENGGANSSSIDLSLRL	596	0
AT1G04445.1	Brassica_rapa	XM_009120400.1	8	165	ECAVCKRVFLSSHQLISHYNAAHSNRQYSTFSSSPAAAA-----AAAPTTFRHYTNVNGRNPNPDFQARNQFDVNYYRRGYLDDQGRFHKGSPHAPAMSPTRKYKFLLPKMPPTTMPETPKLMDLFPETSSGGTRTLPLLCQLDQWRPEDSAVAENGGANSSPIDLSLRL	19	158	ECSLCQRIFFTPQDLITHTNTFHSNHHYSNFSSSAVAPALALGPAPAPATFRHYPNLN-RNPNPTFPAMNRPDLNIYRSGPTDEQGRLLRGSL---AMTPAST-NVLFGQQ------EKPKLMDLFPTMPSEGLRTLPLLSQLEERTPQDTAT-EQGGAISSSIDLTLRL	343	0
AT1G04445.1	Brassica_rapa	XM_009120626.1	4	151	SEPQECAVCKRVFLSSHQLISHYNAAHSNRQYSTFSSSPAAAAAAAPTTFRHYTNVNGRNPNPDFQARNQFDVNYYRRGYLDDQGRFHKGSPHAPAMSPTRKYKFLLPKMPPTTMPETPKLMDLFPETSSGGTRTLPLLCQLDQWRPEDSA	15	138	SNPLECSLCQRIFFTPQDLITHTNTFHSNHHYSNSSSS---AGAPAPATFRNYPNLN-RNPNPAFPAMNRSDLNNYRSGPTDEQGRLLKGSA---AMTTTRNTNVLFGRQ------EKPKLMDLVPTMPSEGLRTLPLLSQLEERTPQDTA	309	0
AT1G04445.1	Brassica_rapa	XM_009120626.1	4	151	SEPQECAVCKRVFLSSHQLISHYNAAHSNRQYSTFSSSPAAAAAAAPTTFRHYTNVNGRNPNPDFQARNQFDVNYYRRGYLDDQGRFHKGSPHAPAMSPTRKYKFLLPKMPPTTMPETPKLMDLFPETSSGGTRTLPLLCQLDQWRPEDSA	15	138	SNPLECSLCQRIFFTPQDLITHTNTFHSNHHYSNSSSS---AGAPAPATFRNYPNLN-RNPNPAFPAMNRSDLNNYRSGPTDEQGRLLKGSA---AMTTTRNTNVLFGRQ------EKPKLMDLVPTMPSEGLRTLPLLSQLEERTPQDTA	309	0
AT1G04445.1	Brassica_rapa	XM_009120626.1	4	151	SEPQECAVCKRVFLSSHQLISHYNAAHSNRQYSTFSSSPAAAAAAAPTTFRHYTNVNGRNPNPDFQARNQFDVNYYRRGYLDDQGRFHKGSPHAPAMSPTRKYKFLLPKMPPTTMPETPKLMDLFPETSSGGTRTLPLLCQLDQWRPEDSA	15	138	SNPLECSLCQRIFFTPQDLITHTNTFHSNHHYSNSSSS---AGAPAPATFRNYPNLN-RNPNPAFPAMNRSDLNNYRSGPTDEQGRLLKGSA---AMTTTRNTNVLFGRQ------EKPKLMDLVPTMPSEGLRTLPLLSQLEERTPQDTA	309	0
AT1G04445.1	Brassica_rapa	XM_009120626.1	4	151	SEPQECAVCKRVFLSSHQLISHYNAAHSNRQYSTFSSSPAAAAAAAPTTFRHYTNVNGRNPNPDFQARNQFDVNYYRRGYLDDQGRFHKGSPHAPAMSPTRKYKFLLPKMPPTTMPETPKLMDLFPETSSGGTRTLPLLCQLDQWRPEDSA	15	138	SNPLECSLCQRIFFTPQDLITHTNTFHSNHHYSNSSSS---AGAPAPATFRNYPNLN-RNPNPAFPAMNRSDLNNYRSGPTDEQGRLLKGSA---AMTTTRNTNVLFGRQ------EKPKLMDLVPTMPSEGLRTLPLLSQLEERTPQDTA	309	0
AT1G04445.1	Capsella_rubella	XM_006303952.1	1	173	MPFSEPQECAVCKRVFLSSHQLISHYNAAHSNRQYSTFSSSPAAAAAAAPTTFRHYTNVN-GRNPNPDFQARNQFDVNYYRRGYLDDQGRFHKGSPHAPAMS-----PTRKYKFLLPKMPPTTMPETPKLMDLFPE-TSSGGTRTLPLLCQLDQWRP-EDSAVAENGGANSSPIDLSLRL*	1	174	MLYSTHQECGVCKRVFVSPQHLISHINAFHSNRRVPPTFSSPAAAA---PTNFRYHPNVNQNRNPNPGFQGRTHMD--YYRRGYLDDEGKFHKGFPPAPAMSRSMTPPARKCKYLMPRTPKIS--KMPKLMDLFPEETSSECLRTLPLLCQLEQRRDQEDTVETESSGANSSSIDLSLRL*	479	0
AT1G04445.1	Capsella_rubella	XM_006303952.1	1	173	MPFSEPQECAVCKRVFLSSHQLISHYNAAHSNRQYSTFSSSPAAAAAAAPTTFRHYTNVN-GRNPNPDFQARNQFDVNYYRRGYLDDQGRFHKGSPHAPAMS-----PTRKYKFLLPKMPPTTMPETPKLMDLFPE-TSSGGTRTLPLLCQLDQWRP-EDSAVAENGGANSSPIDLSLRL*	1	174	MLYSTHQECGVCKRVFVSPQHLISHINAFHSNRRVPPTFSSPAAAA---PTNFRYHPNVNQNRNPNPGFQGRTHMD--YYRRGYLDDEGKFHKGFPPAPAMSRSMTPPARKCKYLMPRTPKIS--KMPKLMDLFPEETSSECLRTLPLLCQLEQRRDQEDTVETESSGANSSSIDLSLRL*	479	0
AT1G04445.1	Capsella_rubella	XM_006303952.1	1	173	MPFSEPQECAVCKRVFLSSHQLISHYNAAHSNRQYSTFSSSPAAAAAAAPTTFRHYTNVN-GRNPNPDFQARNQFDVNYYRRGYLDDQGRFHKGSPHAPAMS-----PTRKYKFLLPKMPPTTMPETPKLMDLFPE-TSSGGTRTLPLLCQLDQWRP-EDSAVAENGGANSSPIDLSLRL*	1	174	MLYSTHQECGVCKRVFVSPQHLISHINAFHSNRRVPPTFSSPAAAA---PTNFRYHPNVNQNRNPNPGFQGRTHMD--YYRRGYLDDEGKFHKGFPPAPAMSRSMTPPARKCKYLMPRTPKIS--KMPKLMDLFPEETSSECLRTLPLLCQLEQRRDQEDTVETESSGANSSSIDLSLRL*	479	0
AT1G04445.1	Capsella_rubella	XM_006303952.1	1	173	MPFSEPQECAVCKRVFLSSHQLISHYNAAHSNRQYSTFSSSPAAAAAAAPTTFRHYTNVN-GRNPNPDFQARNQFDVNYYRRGYLDDQGRFHKGSPHAPAMS-----PTRKYKFLLPKMPPTTMPETPKLMDLFPE-TSSGGTRTLPLLCQLDQWRP-EDSAVAENGGANSSPIDLSLRL*	1	174	MLYSTHQECGVCKRVFVSPQHLISHINAFHSNRRVPPTFSSPAAAA---PTNFRYHPNVNQNRNPNPGFQGRTHMD--YYRRGYLDDEGKFHKGFPPAPAMSRSMTPPARKCKYLMPRTPKIS--KMPKLMDLFPEETSSECLRTLPLLCQLEQRRDQEDTVETESSGANSSSIDLSLRL*	479	0
AT1G04445.1	Eutrema_salsugineum	XM_006418064.1	1	173	MPFSEPQECAVCKRVFLSSHQLISHYNAAHSNRQYSTFSSSPAAAAAAAPTTFRHYTNVNGRNPNPDFQARNQFDVNYYRRGYLDDQGRFHKGSPHAPAMSPTRKYKFLLPKMPPTTMPETPKLMDLFPETSSGGTRTLPLLCQLDQWRPEDSAVAENGGANSSPIDLSLRL*	1	160	MRSSKPQQCSLCNRIFLTPLDLISHLNTFHSNHHFSTFSSS--AAAAPAPTTFRHYPKLN-RNPNHAFPARNRFDLNYYRSGFIDEQGRFHKGFP---AVNPARKSNFMFGQE------EEPKLMDLFPAMSSDGVRTLPLLHQLEQRRPQD-AVTLKGGAISSSIDLTLRL*	464	0
AT1G04660.1	Arabidopsis_lyrata	XM_002892189.1	1	180	MSRALSVVCVLLAISFVCARARQVPGESDEGKTTGHDDTTTMPMHAKAADQLPPKSVGDKKCIGGVAGVGGFAGVGGVAGVGGLGMPLIGGLGGIGKYGGIGGAAGIGGFHSIGGVGGLGGVGGGVGGLGGVGGGVGGLGGVGGLGGAGLGGVGGVGGGIGKAGGIGGLGGLGGAGGGLG	1	177	MSRALSVVCVLLAISFVYARARQVPGESDEGKTTGHDDTTTMPMHAKAADQLPPKSVGDKKCIGGVAGVGGFAGVGGVAGVGGLGMPLIGGLGGIGKYGGIGGAAGIGGFHSIGGVGG---VGGGVGGLGGVGGGVGGLGGVGGLGGAGLGGVGGVGGGIGKAGGIGGLGGAGGGLGGLG	925	0
AT1G04660.1	Brassica_rapa	XM_009112842.1	1	184	MSRALSVVCVLLAISFVCARARQVPGESDEGKTTGHDDTTTMPMHAKAADQLPPKSVGDKKCIGGVAGVGGFAGVGGVAGVGGLGMPLIGGLGGIGKYGGIGGAAGIGGFHSIGGVGGLGGVGG--------GVGGLGGVGGGVGGLGGVGGLGGAGLGGVGGVGGGIGKAGGIGGLGGLGGAGGGLGGVGG	1	187	MSRVLSVVCVLLVMSFVHARARQVPGEFDEGKTTPHEDTKTTSMHAP--DKSPPTSLGDKKCIGLIGGLGGIGKYGGIGGAAGIGG--FHGIGGIGKYGGIGGAAGIGGFHGIGGIGKYGGIGGAAGIGGFHGLGGVGGLGGAGGGIGGIGGTGG-GLGGVGGLGGGIGKAGGIGGVGGIGGGHGVVGAVGG	612	0
AT1G04660.1	Brassica_rapa	XM_009120377.1	1	213	MSRALSVVCVLLAISFVCARARQVPGESDEGKTTGHDDTTTMPMHAKAADQLPPKSVGDKKCIGGVAGVGGFAGVGGVAGVGGLGMPLIGGLGGIGKYGGIGGAAGIGGFHSIGGVGGLGGVGGGVGGLGGVGGGVG---GLGGVGGLGGAGLGGVGGVGGGIGKAGGIGGLGGLGGAGGGLGGVGG--LGKAGGIGVGGGIGGGHGVVGGV---IDPHP*	1	218	MSRVLSVVCVFFALTVVHARARQVPGEFDEGKTTTHDDTTTTLVHASAADQAPPKSLGDKKCIGGVAGVGGFAGVGGYAGVGGLGLPLIGGLGGIGKYGGIGGAAGIGGFHGIGG--GLGGVGGGLGGLGGVGGGIGKAGGIGGVGGLGGAG-GGLGGVGGGIGKAGGIGGVGGLGGTGGGIGGVGGGGIGKGGGIGGVGGIGGGHGVVGGVGGGILPHP*	903	0
AT1G04660.1	Brassica_rapa	XM_009121228.1	71	127	GFAGVGGVAGVGGLGMPLIGGLGGIGKYGGIGGAAGIGGFHSIGGVGGLGGVGGGVGGLGGVGGGVGGLGGVGGLGGAGLGGVGGVGGG-IGKAGGIGGLGGLGGAGGGLGGVGGLGKAGGIGVGGGI	10	121	GFAGVGGYASVGGLGMPLIGGLGGVVKYGGIGGAAGIGGFKGLGG-----GLGGGVGGLGGIGGGIGKAGGIGGVGGAG-GGLGGIGGGGIGKAGGIGGVGGIGGGPGVVGGVAGAHGVVG-GVGGGI	442	0
AT1G04778.1	Brassica_rapa	XM_009121005.1	1	57	MVNLASEEEEEDGGDNINRLRDTAGE-AALPSPASLAV-SKATSRSRRRPRKALNRGK*	1	59	MVSASEEEEEEDGGRIISRQRDTEEEEAAPPYPASLAIISKATSRSRRRLIKGWNRGK*	168	0
AT1G05040.2	Arabidopsis_lyrata	XM_002892216.1	3	101	EEDTNVTRFCKATSACKDAAFYYLEGFDWNLEDAISGFLGDQLPPLKIRATPRRVNEWRERSRSPLRRRYSTTSVSEFTLKMRQDEITITKSSDTGALATS	2	101	EEDNNVTRFCKVTSACKDAAFYYLEGFDWNLEDAISGFLGDQLPPLKMRATPRRVNEWRYRSRSPLRRRYSATSVSELKFKMHQDEITITRSSDTAALATS	514	0
AT1G05040.2	Brassica_rapa	XM_009120963.1	8	63	VTRFCKATSACKDAAFYYLEGFDWNLEDAISGFLGDQLPPLKIRATPRRVNEWRERSRSPLRR	12	57	IISFCKATSESQETARFFLEGFSWDLDNAVSGFLQGQLPPVKKQ--PLQ----RPRSRSPSRR	141	1.56763e-13
AT1G05040.2	Capsella_rubella	XM_006304590.1	4	100	EDTNVTRFCKATSACKDAAFYYLEGFDWNLEDAISGFLGDQLPPLKI--RATPRRVNEWRERSRSPLRRRYST-TSVSEFTLKMRQDEITITKSSD-TGALATS	3	104	ENNKVTSFCEETSACRDEALYFLECFSWNLDDAISGFLGDQLPPLKRFPRSQGRRLKELKYRSRLPLKRRHSSATSVSGSKNKMVQDEMTILRSSSYTAALAKS	288	0
AT1G05040.2	Capsella_rubella	XM_006304590.1	4	100	EDTNVTRFCKATSACKDAAFYYLEGFDWNLEDAISGFLGDQLPPLKI--RATPRRVNEWRERSRSPLRRRYST-TSVSEFTLKMRQDEITITKSSD-TGALATS	3	104	ENNKVTSFCEETSACRDEALYFLECFSWNLDDAISGFLGDQLPPLKRFPRSQGRRLKELKYRSRLPLKRRHSSATSVSGSKNKMVQDEMTILRSSSYTAALAKS	288	0
AT1G05040.2	Capsella_rubella	XM_006304590.1	4	100	EDTNVTRFCKATSACKDAAFYYLEGFDWNLEDAISGFLGDQLPPLKI--RATPRRVNEWRERSRSPLRRRYST-TSVSEFTLKMRQDEITITKSSD-TGALATS	3	104	ENNKVTSFCEETSACRDEALYFLECFSWNLDDAISGFLGDQLPPLKRFPRSQGRRLKELKYRSRLPLKRRHSSATSVSGSKNKMVQDEMTILRSSSYTAALAKS	288	0
AT1G05040.2	Capsella_rubella	XM_006304590.1	4	100	EDTNVTRFCKATSACKDAAFYYLEGFDWNLEDAISGFLGDQLPPLKI--RATPRRVNEWRERSRSPLRRRYST-TSVSEFTLKMRQDEITITKSSD-TGALATS	3	104	ENNKVTSFCEETSACRDEALYFLECFSWNLDDAISGFLGDQLPPLKRFPRSQGRRLKELKYRSRLPLKRRHSSATSVSGSKNKMVQDEMTILRSSSYTAALAKS	288	0
AT1G05040.2	Eutrema_salsugineum	XM_006418005.1	4	46	EDTNVTRFCKATSACKDAAFYYLEGFDWNLEDAISGFLGDQLPPLK	9	46	ENDPILSFCKATNESRELAFFFLEGFSWDLDNAVSGFLQGRLPPIK	139	2.77556e-15
AT1G05136.1	Capsella_rubella	XM_006306713.1	23	20	ACYVLRVWGRWAIGGNHLMN	373	20	AVFALEATYRWALSGTPLQN	37	0.017937
AT1G05330.1	Arabidopsis_lyrata	XM_002889498.1	1	135	MADHNNTPPFDLTKLDHYIKYQPREEAEDFFVHVEVKVLGKGSSPLEISFSTSVYEFVWEDEDCYELVELYEFFTEDAGIDAFEAQFLVNDLILYVNKTTRPLDEDFTGVFKLMAEVTLKPVQLNHAGSQKTESQ	1	134	MADHN-TPPYDLTKLDHYIKYQPPEEAEDFFVHVEVKVLGKGSSPLEIFLSTSVHDFIWEDEDCYEKAELYEFFVEDAGIDSYEAQFLVNDLILYVNKVTRPLDEDFTGVFKLMAEVTVKPVDLNHAGSDQTESH	649	0
AT1G05330.1	Brassica_rapa	XM_009120916.1	1	136	MADHNNTPPFDLTKLDHYIKYQPREEAEDFFVHVEVKVLGKGSSPL-EISFSTSVYEFVWEDEDCYELVELYEFFTEDAGIDAFEAQFLVNDLILYVNKTTRPLDEDFTGVFKLMAEVTL--KPVQLNHAGSQKTESQQ	2	135	MRDNTHPSPFKL-KLDHQLEH--RQEAEEFSIDANVKIIRQGSLPLQEAFFSSTVDNFIFEDEDCPEKVELYELFI-DAGIVEFDAQFMLIDMILYVSEKTKSLDDDYKGVLTLTVEVTLPPEPVELIHAGLEQTQSQE	295	0
AT1G05330.1	Capsella_rubella	XM_006304707.1	1	135	MADHNNTPPFDLTKLDHYIKYQPREEAEDFFVHVEVKVLGKGSS--PLEISFSTSVYEFVWEDEDCYELVELYEFFTEDAGIDAFEAQFLVNDLILYVNKTTRPLDEDFTGVFKLMAEVTLKPVQLNHAGSQKTESQ	1	135	MADQNNTAPFEVTKLDHYIKYQP--EAEDFIVDVEVKVLRQGSSSPPLEMFFSSLVDEFIWEDEDCQEKVELYELLVDEAGIDASEAQFLLYDLILYVCNMTQPLDKRFTGVFSLMFEVRVKPVDLNHAGSEQTKSQ	476	0
AT1G05330.1	Eutrema_salsugineum	XM_006417975.1	1	137	MADHNNTP-PFDLTKLDHYIKYQPREEAEDFFVHVEVKVLGKG-SSPLE-ISFSTSVYEFVWEDEDCYELVELYEFFTEDAGIDAFEAQFLVNDLILYVNKTTRPLDEDFTGVFKLMAEVTL--KPVQ-LNHAGSQKTESQQP	1	139	MAIKNTLPSPFEL-KLKHRLEQKP--EAKDFTVGVNAKIFRQGCSTPFEEIFFSSAVQDFIWEDEDCPEKVALYELLV-DSGITEFEAQFLLIDIILYVCEKTRTVDEEYKGLLSLTVEVTLPKEPVEELNHVGSEQTQPQKP	278	0
AT1G05400.1	Arabidopsis_lyrata	XM_002892241.1	1	102	MFISRPPLWIPPGFYSNILIQREKKYNSIFPFPLESPREASSTLWKNFLLADPGPLEEEEDSCSETPGPASWICSVCRRICGPGIA-GQGVDNFITHLSTREH	20	97	MVISRQPAYIPAEFSHFLNKLREKGYYIIFPFPLE---EMAST--HATPLAK-NPVALEEDKSTETGEPPSWFCNVCHHFVAPGLAAGRGVDNFIRHLSTRDH	195	0
AT1G05400.2	Arabidopsis_lyrata	XM_002892241.1	1	102	MFISRPPLWIPPGFYSNILIQREKKYNSIFPFPLESPREASSTLWKNFLLADPGPLEEEEDSCSETPGPASWICSVCRRICGPGIA-GQGVDNFITHLSTREH	20	97	MVISRQPAYIPAEFSHFLNKLREKGYYIIFPFPLE---EMAST--HATPLAK-NPVALEEDKSTETGEPPSWFCNVCHHFVAPGLAAGRGVDNFIRHLSTRDH	195	0
AT1G05550.2	Arabidopsis_lyrata	XM_002892250.1	16	122	PYLTLGTRVKKILPAGCKIGDVLLFDPTKEEIVTVPDKTIPEELMDEEMMGASHGWGFFCDRTDRSVRISDIFNPLASKTNPVMIPLPRLTALPTGQTEKVFNVAMSSSSPLGEEDCVVAIK	4	122	PYLTLGTRVKEVLPGGCKTGDVLLFDPTKEEIVTVPDKTIPKELMDEEMMGASHGWGFFCDRRDRSVRISDIFNPLASKSNPVMIPLPRLTVLPTGQTEEVCNVAMSSSSPLGEEDCVVAIK	639	0
AT1G05550.2	Brassica_rapa	XM_009112799.1	3	160	LYIQKSIRLFSTSPYLTLGT---RVKKILPAGCKIGDVLLFDPTKEEIVTVPDKTIPEELMDEEMMGASHGWGFFCDRTDR-SVRISDIFNPLA-SKTNPVMIPLPRLTALPTGQTEKVFNVAMSSSSPLGEEDCVVAIKFSGIQLSLCRPGCDLEWTNIVTPFN	17	164	VFKQKSVRLFSTSPCLSLCCVWDDALGLVEGGSYIGKVLFFDPAKNEILQVPDKTIPQELLNSKPIGASQGWGFSSEQSNHNSLHITDLFNPLAASKSNTKMIPLPPLTSMLYGQTKVVWNVAMSSSSPH-EEDCVVAIKFFGRQLSMCKPGRDLAWTNRLIPFD	441	0
AT1G05550.2	Eutrema_salsugineum	XM_006417952.1	5	165	IQKSIRLFSTSPYLTLGTRVKKILPAGCK-IGDVLLFDPTKEEIVTVPDKTIPEELMDEEMMGASHGWGFFCDRTDRS-VRISDIFNPLASKTNPVMIPLPRLTALPTGQTEKVFNVAMSSSSP----LGEEDCVVAIKFSGIQLSLCRPGCDLEWTNIVTPFNCLDTTQV	1	171	IHKSVRLFSTSPFLTLGIFGDDKSGASSKCIGDVLFFDPSKEQLAGVPDKIIPEDLVDLKLVGASHGWQFLSDRCNHSCVRITDLFNPWASKSNTKIITLPPLTTLRYGQTKVVWNVAMSSPSPDHQDSEEEDCVVAIKFLGRQLSMCRPGHDLVWTNKLVPFDCSENSNI	472	0
AT1G05550.2	Eutrema_salsugineum	XM_006417954.1	5	165	IQKSIRLFSTSPYLTLGTRVKKILPAGCKIGDVLLFDPTKEEIVTVPDKTIPEELMDEEMMGASHGWGFFCDRTDRSVRISDIFNPLASKTNPVMIPLPRLTALPTGQTEKVFNVAMSSSSPL----GEEDCVVAIKFSGIQLSLCRPGCDLEWTNIVTPFNCLDTTQV	24	152	IHKSVRLISTSPYLTVGTRVKDVLSGGCNIGDILLLDPAKEELATIPDKTIPKELMEEEMIGASHGWAFF-----------------SSKSNPTVIPLPRLTALSPDQPDEVCNVAMSSSSPHHQDNDEEDCVVAIKFFGRQLSMCRPGLDLEWTNISTPVFCCDSSNL	492	0
AT1G06420.2	Arabidopsis_lyrata	XM_002889557.1	13	176	KKKKKKQKEKDFVERGVKQQVDQRQRRREEEENVVKAMETKVKLEEHSLSGGVRMHCSVNRWKRDQVCVKKEEIKVSGIV-SNKDEDGVDSREKKKKNPVKENTRRVFKSKGENAAKEVTQCWIKKKVEEERETSEVKGTARLISKQGYYQNKRHDWSSTRVIRATTSTMVWVKKGK	37	156	KEKEQKQKEKDYVERGVKQQVDHGQRRREDEEEGSKGHGNK---SEARGS------------------VKKEEIEVSAIVVSNKDDVGGDTREKKKKYTVKENARRAFKYKGENAAKEGTHCWIKKKVEEQGETSEVKEPARLNTKQDYHQNQRHDLSSTRVMRATTSTMVWVKKGK	465	0
AT1G06420.2	Brassica_rapa	XM_009120292.1	13	175	KKKKKKQKEKDFVERGVKQQVDQRQRRREE-EENVVKAMETKVKLEEHSLSGGVRMHCSVNRWKRDQVCVKKEEIKVSGIVSNKDEDGVDSREKKKKNPVKENTR--RVFKSKGENAAKEV-TQCWIKKKVEEERETSEVKGTARLISKQGYYQNKRHDWSSTRVIRATTSTMVWVKKG	41	164	KDKERKQKEREIVQRGVKQQVNAVEEPRVKLEEMGLGAEKEGIEVSANEDGGDSRK----KKWSKKKVNKKNQGGPVEAVV----------KCGSNNNPVKEETQGEKVVQNRENAACNSIGVETQFKQRVEEGGRDRNVNGAVRLNSGKGYYRNQKHDWSSTRVIKATK-TMVWVKKG	183	0
AT1G06420.2	Brassica_rapa	XM_009121203.1	71	46	VNRWKRDQVCVKKEEIKVSGIVSNKDEDGVDSREKKKKNPVKENTR	70	46	INRLKKETNCVEKEGVEVSATVSKKGEDVGYWRGRKKKWSKRENKK	85	7.14186e-06
AT1G06420.2	Brassica_rapa	XM_009121203.1	71	46	VNRWKRDQVCVKKEEIKVSGIVSNKDEDGVDSREKKKKNPVKENTR	70	46	INRLKKETNCVEKEGVEVSATVSKKGEDVGYWRGRKKKWSKRENKK	85	7.14186e-06
AT1G06420.2	Brassica_rapa	XM_009121203.1	71	46	VNRWKRDQVCVKKEEIKVSGIVSNKDEDGVDSREKKKKNPVKENTR	70	46	INRLKKETNCVEKEGVEVSATVSKKGEDVGYWRGRKKKWSKRENKK	85	7.14186e-06
AT1G06420.2	Brassica_rapa	XM_009121203.1	71	46	VNRWKRDQVCVKKEEIKVSGIVSNKDEDGVDSREKKKKNPVKENTR	70	46	INRLKKETNCVEKEGVEVSATVSKKGEDVGYWRGRKKKWSKRENKK	85	7.14186e-06
AT1G06420.2	Capsella_rubella	XM_006305532.1	12	184	KKKKKKKQKEKDFVERGVK--QQVDQRQRRREEEENVVKAMETKVKLEEHSLSGGVRMHCSVNRWKRDQVCVKKEEIKVSGIVSNKDEDGVDSREKKKKNPVKENTRRVFKSKGENAAKEVTQ----CWIKKKVEEERETSEVKGTARLISKQGYYQNKRHDWSSTRVIRATTSTMVWVKKGKKDGAVGE	27	189	KEKERKQKNPKYSVDRGVKAKQQVDHGQRRRQEE-NVVTASKPSVKPEEKGLGGGSLMHSAVNRCNKEPKCVKKDELKGSANVSNKEEDRGDPREKKKSDPTKEDTRRVFTAKGELAAKEETKFQERCWIKKRVEEEGETKEVKGPARLTSGQGYSRNQRHGWSSTRVIRAPTGTMVWVKKGNNDGDAGE	543	0
AT1G06420.2	Eutrema_salsugineum	XM_006417860.1	13	175	KKKKKKQKEKDFVERGVK-QQVDQRQRRREEEENVV---KAMETKVKLEEHSLSGGVRMHCSVNRWK---RDQVCVKKEEIKVSGIVSNKDEDGVDSREKKKKNPVKENTRRVFKSKGENAAKE-VTQCWIK-KKVEEERETSEVKGTARLISKQGYYQNKRHDWSSTRVIRATTSTMVWVKKG	23	178	KEKERNQKEKDLVERGVKLKQQVNGQRRREDIMKVVVVQEAMEPRVNLEGKCLGGGFPKNQRKKKPKCVEKEQLEDGRDPRERKKIWSKKETKNHVEESKVDISREKNNPVKEELSKGDNAAASHLISVETQFQDLRVEEEGRETEGPVRLNSGQGYYRNRKHYWSSTLV------PMVWVKKG	155	0
AT1G06540.1	Arabidopsis_lyrata	XM_002892301.1	1	125	MADSLLQKATSALGEAKQTVMASAETAKTNVVKDAVDNVVSRGIDGAKTLLHGLEEKKDEVSSKIMGAVTHFTGSADSAATTANRDLPVSTDNQPLLAAG-REVETPWWKNCCGILDLLKASSSAT	1	126	MADSLLQKATSALGEAKQTVIASAENAKTDVVKDAVDNVVSRGIDGAKTLLHGLEEKKGEVSSKILGAVTHFTGSADSAATTANRDLPVSTDDQPLLAAGDREVETPWWKNCCGVLDLLKASSSSS	621	0
AT1G06540.1	Brassica_rapa	XM_009120803.1	1	125	MADSLLQKATSALGEAKQTVMASAETAKTNVVKDAVDNVVSRGIDGAKTLLHGLEEKKDEVSSKIMGAVTHFTG-SADSAATTANRDLPVSTDNQPLLAAGREVETPWWKNCCGILDLLKASSSAT	1	115	MSDSILEKATSALSEA----------AKTDVFKDAVDNVVSRGIEGGKSLLHNLEEKKGEVSSKIVGAVSQFTGGSAVSSATTADRDLPVSTDNQPLLASG-EKATPWWKSCCEILDLLKASSSSS	408	0
AT1G06540.1	Capsella_rubella	XM_006306294.1	1	126	MADSLLQKATSALGEAKQTVMASAETAKTNVVKDAVDNVVSRGIDGAKTLLHGLEEKKDEVSSKIMGAVTHFTGSADSAATTANRDLPVSTDNQPLLAAG-REVETPWWKNCCGILDLLKASSSAT*	1	127	MADSLLQKATSALGETKETVLASVETAKTDVVKDAVDNVVSRSIDGAKSLVHGLEEKKGEVSSKILGAVTHFTGSADSATTTANRDLPVSTDNQPLLATGDREVETPWWKNCCGVLDLLKTSSSST*	594	0
AT1G06540.1	Eutrema_salsugineum	XM_006417841.1	1	124	MADSLLQKATSALGEAKQTVMASAETAKTNVVKDAVDNVVSRGIDGAKTLLHGLEEKKDEVSSKIMGAVTHFTGSADSAATTANRDLPVSTDNQPLLAAGREVETPWWKNCCGILDLLKASSSA	1	124	MADTLLEKATSALGEAKETVTASAEPAKTDVVKDAVDNVVTRGIDGAKSLLHDLEEKKDEVSSKIVGAVSHFTGSADSAATTANRDLPVSTDNQPLLAAGDRGVEPWWMNCCGVVDLLKSSSSS	558	0
AT1G07135.1	Arabidopsis_lyrata	XM_002892336.1	1	156	MGLRRTWLVLYILFIFHLQHNLPSVSSRPSSVDTNHETLPFSVSKPDVVVFEGKARELAVVIKKGGGGGGGGRGGGGARSGGRSRGGGGGSSSSRSRDWKRGGGVVPIHTGGGNGSLGGGSAGSHRSSGSMNLRGTMCAVCWLALSVLAGLVLVQ*	1	146	MGLRTTWLVLYILFIFHLQHNLTSVSSRPSSVDTNHEALPFSVSKPDVVVFEGKARELAVVIKRGGGGG---RGGGGARSGGSSRRGGGGSSSSRSRDWQRGGGVIPIHTGGG-------SAGSHRSSGSRNLRGTVCAFGWLALSVLAGLVLVQ*	677	0
AT1G07135.1	Brassica_rapa	XM_009120275.1	1	85	MGLRRTWLVLYILFIFHLQHNLPSVSSRPSSVDTNHETLPF--SVSKPDVVVFEGKARELAVVIKKGGGGGGGGRGGGGARSGGRSR	1	87	MSLKRISLVIYILFIFHLHHTFSSVSSLPSSVDTNHNTLPLINASPKPDVVSIEGKTRELAVVIKRGGRAGSGGSGGGRSHSRGVGR	266	0
AT1G07135.1	Capsella_rubella	XM_006305880.1	1	156	MGLRRTWLVLYILFIFHLQHNLPSVSS-RPSSVDTNHETLPFSV--SKP-DVVVFEGKARELAVVIKKGGGGGGGGRGGGGARSGGRSRGGGGGSSSSRSRDWKRGGGVVPIHTGGGNGSLGGGSAGSHRSSGSMNLRGTMCAVCWLALSV-LAGLVLVQ*	1	129	MGMKRTSLVLYILFVFLLVQRFHSVSSSRPTSVDKNHETLPLSEDDSKSEDVVGFEGKARELAVVIKRGGGGGG--RGGGG------SRG-------SKSRH------VIPIHTGGG-GS-------HHRSSGTRNLQGT---AGWLALSVILAGLILVQ*	255	0
AT1G07135.1	Eutrema_salsugineum	XM_006417776.1	1	154	MGLRRTWLVLYILFIFHLQHNLPSVSSRPSSVDTNHETLPFSVSKPDVVVFEGKARELAVVIKKGGGGGGGGRGGGGARSGGRSRGGGGGSSSSRSRDWKRGGGVVPIHTGGGNGSLGGGSAGSHRSSGSMNLRGTMCAVCWLALSVLAGLVLV	1	124	MGLGRTSLVLYILFILHLQDNFPSVSSRASSVDRKHETLPFNASKPDVIGFAGKTRELAVVIKRRGGGGGG-----------RTRSSGGGR-------------VVPVHAGGG------GTGGSHRSSGSRNLRVAGCAVGWLVLSVLAGLFLV	336	0
AT1G07135.1	Eutrema_salsugineum	XM_006417776.1	1	154	MGLRRTWLVLYILFIFHLQHNLPSVSSRPSSVDTNHETLPFSVSKPDVVVFEGKARELAVVIKKGGGGGGGGRGGGGARSGGRSRGGGGGSSSSRSRDWKRGGGVVPIHTGGGNGSLGGGSAGSHRSSGSMNLRGTMCAVCWLALSVLAGLVLV	1	124	MGLGRTSLVLYILFILHLQDNFPSVSSRASSVDRKHETLPFNASKPDVIGFAGKTRELAVVIKRRGGGGGG-----------RTRSSGGGR-------------VVPVHAGGG------GTGGSHRSSGSRNLRVAGCAVGWLVLSVLAGLFLV	336	0
AT1G07135.1	Eutrema_salsugineum	XM_006417776.1	1	154	MGLRRTWLVLYILFIFHLQHNLPSVSSRPSSVDTNHETLPFSVSKPDVVVFEGKARELAVVIKKGGGGGGGGRGGGGARSGGRSRGGGGGSSSSRSRDWKRGGGVVPIHTGGGNGSLGGGSAGSHRSSGSMNLRGTMCAVCWLALSVLAGLVLV	1	124	MGLGRTSLVLYILFILHLQDNFPSVSSRASSVDRKHETLPFNASKPDVIGFAGKTRELAVVIKRRGGGGGG-----------RTRSSGGGR-------------VVPVHAGGG------GTGGSHRSSGSRNLRVAGCAVGWLVLSVLAGLFLV	336	0
AT1G07135.1	Eutrema_salsugineum	XM_006417776.1	1	154	MGLRRTWLVLYILFIFHLQHNLPSVSSRPSSVDTNHETLPFSVSKPDVVVFEGKARELAVVIKKGGGGGGGGRGGGGARSGGRSRGGGGGSSSSRSRDWKRGGGVVPIHTGGGNGSLGGGSAGSHRSSGSMNLRGTMCAVCWLALSVLAGLVLV	1	124	MGLGRTSLVLYILFILHLQDNFPSVSSRASSVDRKHETLPFNASKPDVIGFAGKTRELAVVIKRRGGGGGG-----------RTRSSGGGR-------------VVPVHAGGG------GTGGSHRSSGSRNLRVAGCAVGWLVLSVLAGLFLV	336	0
AT1G07135.1	Eutrema_salsugineum	XM_006417777.1	1	154	MGLRRTWLVLYILFIFHLQHNLPSVSSRPSSVDTNHETLPFSVSKPDVVVFEGKARELAVVIKKGGGGGGGGRGGGGARSGGRSRGGGGGSSSSRSRDWKRGGGVVPIHTGGGNGSLGGGSAGSHRSSGSMNLRGTMCAVCWLALSVLAGLVLV	1	129	MGLRRTSLVLYILFVFHLQHNFLSVSSRTSSVATNHDTLPFNASKPGVAGLQGKTRELAVV---GGGGGSGGRGGGGS-----SMGGGGGA---RSR-----GGAGMIYPGGSH---------SHHSSGSMSLPGAACAVAWLGLSILAGLLLV	350	0
AT1G07135.1	Eutrema_salsugineum	XM_006417777.1	1	154	MGLRRTWLVLYILFIFHLQHNLPSVSSRPSSVDTNHETLPFSVSKPDVVVFEGKARELAVVIKKGGGGGGGGRGGGGARSGGRSRGGGGGSSSSRSRDWKRGGGVVPIHTGGGNGSLGGGSAGSHRSSGSMNLRGTMCAVCWLALSVLAGLVLV	1	129	MGLRRTSLVLYILFVFHLQHNFLSVSSRTSSVATNHDTLPFNASKPGVAGLQGKTRELAVV---GGGGGSGGRGGGGS-----SMGGGGGA---RSR-----GGAGMIYPGGSH---------SHHSSGSMSLPGAACAVAWLGLSILAGLLLV	350	0
AT1G07135.1	Eutrema_salsugineum	XM_006417777.1	1	154	MGLRRTWLVLYILFIFHLQHNLPSVSSRPSSVDTNHETLPFSVSKPDVVVFEGKARELAVVIKKGGGGGGGGRGGGGARSGGRSRGGGGGSSSSRSRDWKRGGGVVPIHTGGGNGSLGGGSAGSHRSSGSMNLRGTMCAVCWLALSVLAGLVLV	1	129	MGLRRTSLVLYILFVFHLQHNFLSVSSRTSSVATNHDTLPFNASKPGVAGLQGKTRELAVV---GGGGGSGGRGGGGS-----SMGGGGGA---RSR-----GGAGMIYPGGSH---------SHHSSGSMSLPGAACAVAWLGLSILAGLLLV	350	0
AT1G07135.1	Eutrema_salsugineum	XM_006417777.1	1	154	MGLRRTWLVLYILFIFHLQHNLPSVSSRPSSVDTNHETLPFSVSKPDVVVFEGKARELAVVIKKGGGGGGGGRGGGGARSGGRSRGGGGGSSSSRSRDWKRGGGVVPIHTGGGNGSLGGGSAGSHRSSGSMNLRGTMCAVCWLALSVLAGLVLV	1	129	MGLRRTSLVLYILFVFHLQHNFLSVSSRTSSVATNHDTLPFNASKPGVAGLQGKTRELAVV---GGGGGSGGRGGGGS-----SMGGGGGA---RSR-----GGAGMIYPGGSH---------SHHSSGSMSLPGAACAVAWLGLSILAGLLLV	350	0
AT1G07485.1	Arabidopsis_lyrata	XM_002889605.1	6	93	IYLGIMFMPTYKHSHTPSHDIEDDEDEGTEHLVDELRTNAGAFEEEALVEKLLENLDLDEVEEDEHDAANASFFDSLHFSSIF-VLQKREGENE	4	94	IYLGIMFMPTYKHSHTPSHDVKEEEEEGTEHLVDELRKNAGAFEEEALVEKLLENLDLDEVEEEEHDAANASFFDSFHFSSMFCVAEERERENE	447	0
AT1G07500.1	Arabidopsis_lyrata	XM_002892357.1	3	39	EKNYDDGDTVTVDDDYQMGCTTPTRDDCRIPAYPPCPPP	2	38	EESYD-GDTVTVDDDYHMGCTTPTRDECRIPAYPPCPPP	208	0
AT1G07500.1	Capsella_rubella	XM_006306058.1	8	34	DGDTVTVDDDYQMGCTTPTRDDCRIPAYPPCPPP	5	34	DGNTVTVDEDYNMGCTTPTRDECRIPAYPPCPPP	197	0
AT1G07600.1	Capsella_rubella	XM_006305828.1	1	45	MADSNCGCGSSCKCGDSCSARRTTTRSATTVAVDQTAAVGQTVTV	30	45	MAGSNCGCGSSCKCGDSCSARRTTTRSATTVAVDQTAAAGQTVAV	237	0
AT1G07600.1	Eutrema_salsugineum	XM_006417724.1	1	19	MADSNCGCGSSCKCGDSCS	1	19	MAGSNCGCGSACKCGDSCS	110	2.39364e-13
AT1G07680.1	Arabidopsis_lyrata	XM_002889609.1	1	153	MFSLRTLVVLLLFTLIAIVGSINGEPGCDSSSSPTWEDLHDEQARQSLDNADKFGRITLNCETTVGGGNGGNNGFVTIIDLAVGLFFLILVAIGIWFCCVRRQKVMNAAIVQSYPGQLGAKEMGYGMDGKTKTVAMTMSAPAGKLSNGDTNV*	1	152	MFSLRTLLVILLFALIAIVGSINGEPGC-GGSSPTWEDLHDEQAQRNLDNADKFGRITLDCETTGGGGNGANNGFVTIIDLSFGLFFFIFVAIGIWFFCVRRQKAINAAIVNSSPGQVGAKGKGYGMDEKTKTVAMTMGAPAGKLSNGDTNV*	680	0
AT1G07680.1	Arabidopsis_lyrata	XM_002889609.1	1	153	MFSLRTLVVLLLFTLIAIVGSINGEPGCDSSSSPTWEDLHDEQARQSLDNADKFGRITLNCETTVGGGNGGNNGFVTIIDLAVGLFFLILVAIGIWFCCVRRQKVMNAAIVQSYPGQLGAKEMGYGMDGKTKTVAMTMSAPAGKLSNGDTNV*	1	152	MFSLRTLLVILLFALIAIVGSINGEPGC-GGSSPTWEDLHDEQAQRNLDNADKFGRITLDCETTGGGGNGANNGFVTIIDLSFGLFFFIFVAIGIWFFCVRRQKAINAAIVNSSPGQVGAKGKGYGMDEKTKTVAMTMGAPAGKLSNGDTNV*	680	0
AT1G07680.1	Arabidopsis_lyrata	XM_002889609.1	1	153	MFSLRTLVVLLLFTLIAIVGSINGEPGCDSSSSPTWEDLHDEQARQSLDNADKFGRITLNCETTVGGGNGGNNGFVTIIDLAVGLFFLILVAIGIWFCCVRRQKVMNAAIVQSYPGQLGAKEMGYGMDGKTKTVAMTMSAPAGKLSNGDTNV*	1	152	MFSLRTLLVILLFALIAIVGSINGEPGC-GGSSPTWEDLHDEQAQRNLDNADKFGRITLDCETTGGGGNGANNGFVTIIDLSFGLFFFIFVAIGIWFFCVRRQKAINAAIVNSSPGQVGAKGKGYGMDEKTKTVAMTMGAPAGKLSNGDTNV*	680	0
AT1G07680.1	Arabidopsis_lyrata	XM_002889609.1	1	153	MFSLRTLVVLLLFTLIAIVGSINGEPGCDSSSSPTWEDLHDEQARQSLDNADKFGRITLNCETTVGGGNGGNNGFVTIIDLAVGLFFLILVAIGIWFCCVRRQKVMNAAIVQSYPGQLGAKEMGYGMDGKTKTVAMTMSAPAGKLSNGDTNV*	1	152	MFSLRTLLVILLFALIAIVGSINGEPGC-GGSSPTWEDLHDEQAQRNLDNADKFGRITLDCETTGGGGNGANNGFVTIIDLSFGLFFFIFVAIGIWFFCVRRQKAINAAIVNSSPGQVGAKGKGYGMDEKTKTVAMTMGAPAGKLSNGDTNV*	680	0
AT1G07680.1	Brassica_rapa	XM_009120267.1	119	35	GAKEMGYGMDGKTKTVAMTMSAPAGKLSNGDTNV*	129	35	GQGEVVAGHETDEKMETVTMSPDAGKRSNGDTNV*	72	0.000117735
AT1G07680.1	Capsella_rubella	XM_006306440.1	1	142	MFSLRTLVVLLLFTLIAIVGSINGEPGCDSSSSPTWEDLHDEQARQSLDNADKFGRITLNCETTVGGGNGGNNGFVTIIDLAVGLFFLILVAIGIWFCCVRRQKVMNAAIVQSYPGQLGAKEMGYGMDGKTKTVAMTMSAPA	1	133	MVSFRIVLLIFLFALIAIVGSTVGEQGC--GSSPSREDLYDEQTRQNLDNGDKFNRITLDCGVT-GEGSVGTNGFATIIDLSVGLFFVICVAIGIWIFFVRRQKAINAALAKPYPGE----EMGYGMDVKTKPVAM--SAPA	405	0
AT1G07690.1	Arabidopsis_lyrata	XM_002889610.1	1	180	MASNLLLIVLLVLVSLSLASGYSFST-RDAVSKQDDESYIMTTSDQDSSMVVLEDVVKGRRLLTRVVRSGAVVNKSSSKSSPSKNSKKKEKDKKIGSLAGAKKKLKSFKIGALTVGLGALIGIIIAAVVGFIVIVVVICLLLVCCLRHKAKKAKSTEQRTTAEKPNGTSGNQTAKADDHV*	1	158	MASNLVLIVLLVFVSLSLTCGYSPRTLRDAVSKQDDDSYVMATSDQESSMVVVEDIVKGR-LLARTV-----VNKSASKSPPSKSLTKKHK---------------SFKIGPLNVALGVFIGIIIAAVVVFIAIVGVICFFIVLCIRHKTKK--STEEGSATEKTNGSLENQTSKAEDHV*	421	0
AT1G07690.1	Brassica_rapa	XM_009149780.1	1	90	MASNLLLIVLLVLVSLSLASGYSFSTRDAVSKQDD-ESYIMTTSDQDSSMVVLEDVVKGRRLLTRVVRSGAVVNKSSSKSSPSKNSKKKEK	25	89	MAYNLLITVLLVLASLSLASCYSHPTRDVLFKQDDVESYSMTTSQQGSSMLDVEGLVKARSL--QVLFAGSKVVVKASKSSGSKKRKHKSK	202	0
AT1G07690.1	Capsella_rubella	XM_006305644.1	1	180	MASNLLLIVLLVLVSLSLASGYSFSTRDAVSKQDDESYIMTTSDQDSSMVVLEDVVKGRRLLTRVVRSGAVVNK-SSSKSSPSKNSKKKEKDKKIGSLAGAKKKLKSFKIGALTVGLGALIGIIIAAVVGFIVIVVVICLLLVCCLRHKAKKAKSTEQRTTA---EKPNGTSGNQTAKADDHV*	1	176	MASNLIFVVFFIFVSFSLTSGYSISTRSAVSKQEDESYVM---DQESPMVVVEDVVRSR-LLARVARSGAVVNKGSASKKSPSKGPKKKETIAKKINKINKIKKIK--KIGALTVG--AFVGIIIAAIVVGIAIICVVYILLVLYFRRKAKKAQSTDEQDTAAAKEKINDSSETQTSRKEDVV*	407	0
AT1G08695.1	Arabidopsis_lyrata	XM_002892423.1	2	87	MKSAILLMVSCVFMFLVVSYIQGRRCEQEVSPKSNVHWKMRK*WEQGLLRRFQKQEI*I*SLPMY*CNSNITFITSPTCVQLQSSLL	1	87	MKSVILLMVSCVFMFLVVSYIQGRSCEQEVSPKSNVHWEMRK*WEQGLLRRFQKQET*I*SLPMYGCSSNNTFTTSTTCVQL*SSLL	405	0
AT1G09026.1	Arabidopsis_lyrata	XM_002889684.1	14	38	MGTSDVGCTGCYLKIFALMVPEASLPACAGAQCRDSMV	1	38	MGTSDVGCTCCYLKIFALMVPEASLPACAGAQCRDSMV	211	0
AT1G09176.1	Arabidopsis_lyrata	XM_002889689.1	10	142	MVHVLLLLLAIHAHIQAVASITNTSVSAVHLKPNSILGNKTCCKIDFPVWQRELRSSGGGGGGGRGGGGGGSSGRGGNSGKGGSRGSSNSGGRGSSGNGNGG-------TGGGHSVGSGGDCFKHRGLTGTTIFLVFVSTLILYALKQ*	1	141	MAHVLLLLLAIHAHIQAVVSIT-----AVHLKPNSISGTTTCCEIDNPFWRRELRSSGGSGGGGHGGG---SSGRGGNSGKGGSRDGGGSGGAGSGRSSNSGGHRSSGSSNGGHSVGSGGDCLKHRGLTGSTLFLVFVTSLIIYTLKQ*	480	0
AT1G09176.1	Brassica_rapa	XM_009112966.1	50	28	TCCKIDFPVWQRELRSSGGGGGGGRGGG	2	26	TGTEVDFPGWRRELR--GGGGGGSSGGG	88	1.41108e-07
AT1G09176.1	Eutrema_salsugineum	XM_006417537.1	1	145	MEIHRFMKRMVHVLLLLLAIHAHIQAVASITNTSVSAVHLKPNSILGNKTCCKIDFPVWQRELRSSGGGGGGGRGGGGGGSSGRGGNSGKGGSRGSSNSGGRGSSGNGNGGTGGGHSVGSGGDCFKHRGLTGTTIFLVFVSTLIL	1	129	MKMYKLMKLIVHVLLLVLALHEH---------TSISAVHFKHNSIRG----VEIDIPVWRRELRS-GGGGGGGRGGGGGGG-GRGGGGGGSSGRGRG-SGSTGNGGSSNSGGGGGRSVGSGGGFLKHRGLTGALISILFVNCLIL	331	0
AT1G09625.1	Arabidopsis_lyrata	XM_002892467.1	1	66	MEIPIWGWCIIVAGIIMVTVLCNLLDRWCSKPLEIEEDGKASSSVTLEKKDPV--KEDGKSKTNEKAQ	1	68	MEIPIWGWCIIVAAIIILAVLSNFLGRRYLKPREIEEDGKASSSVTLEKKEPVPVKEDGKSKTNEKAR	268	0
AT1G10220.2	Arabidopsis_lyrata	XM_002889748.1	4	104	MNMSEEEEQCKRNQEAFKRFFEQIPRTAVIGMLSFFLHGQMSKFEKAPSKPLSNAFAFASVGYVVLQVAHGFARANRPSSFAFDFLSVLCGLASVAILFTAIFN	149	104	LTETKRKSTAKETKRAFKRFFEHIPRTALIGMLSFFLHDKLSKYEKDPSKPFSNALAYASIGYVVFQIAHGFARAKNPTSFVFDFISILCGLASVVIAFAAIFN	396	0
AT1G10220.2	Arabidopsis_lyrata	XM_002889748.1	4	104	MNMSEEEEQCKRNQEAFKRFFEQIPRTAVIGMLSFFLHGQMSKFEKAPSKPLSNAFAFASVGYVVLQVAHGFARANRPSSFAFDFLSVLCGLASVAILFTAIFN	149	104	LTETKRKSTAKETKRAFKRFFEHIPRTALIGMLSFFLHDKLSKYEKDPSKPFSNALAYASIGYVVFQIAHGFARAKNPTSFVFDFISILCGLASVVIAFAAIFN	396	0
AT1G10220.2	Arabidopsis_lyrata	XM_002889748.1	4	104	MNMSEEEEQCKRNQEAFKRFFEQIPRTAVIGMLSFFLHGQMSKFEKAPSKPLSNAFAFASVGYVVLQVAHGFARANRPSSFAFDFLSVLCGLASVAILFTAIFN	149	104	LTETKRKSTAKETKRAFKRFFEHIPRTALIGMLSFFLHDKLSKYEKDPSKPFSNALAYASIGYVVFQIAHGFARAKNPTSFVFDFISILCGLASVVIAFAAIFN	396	0
AT1G10220.2	Arabidopsis_lyrata	XM_002889748.1	4	104	MNMSEEEEQCKRNQEAFKRFFEQIPRTAVIGMLSFFLHGQMSKFEKAPSKPLSNAFAFASVGYVVLQVAHGFARANRPSSFAFDFLSVLCGLASVAILFTAIFN	149	104	LTETKRKSTAKETKRAFKRFFEHIPRTALIGMLSFFLHDKLSKYEKDPSKPFSNALAYASIGYVVFQIAHGFARAKNPTSFVFDFISILCGLASVVIAFAAIFN	396	0
AT1G10220.2	Capsella_rubella	XM_006304174.1	2	105	ERMNMSEEEEQCKRNQEAFKRFFEQIPRTAVIGMLSFFLHGQMSKFEKAPSKPLSNAFAFASVGYVVLQVAHGFARANRPSS-FAFDFLSVLCGLASVAILFTAIF	74	105	EKMK-EEEEEQCKRNREAFKRFFEHIPRTALIGVLSYLLHDRLSVYETDPSKPFSTALAYASAAYIFFQVAHAFARATHPPPCFFFDFLSLLCGLAVVCIAFAAFF	358	0
AT1G10745.1	Arabidopsis_lyrata	XM_002889787.1	1	83	MKSQTVLISIFIFSFFALHQCMQMDVGEIEGSNKISIGKCVPAQCSVSFFKRDCWCCFRDQSMCSKTQKECESNPRCPPLKF*	1	83	MKSQTLLISILIFSFFALHQCMQMDVGEIEGSSKISIGKCVPAQCAVSFFKRDCWCCFRDQTMCSKTQKDCESNPRCPPLKL*	460	0
AT1G10745.1	Capsella_rubella	XM_006303619.1	1	82	MKSQTVLISIFIFSFFALHQCMQM--DV-GEIE-GSNKISIGKCVPAQCSVS-FFKRDCWCCFRDQSMCSKTQKECESNPRCPPLKF	1	87	MKSQTVLFFIFMFSFFVLHQCIQEVDDVRGGIESGRSKLTIPNCVPAQCGKEGFFKRNCWCCFRDLNICFFTQKACDSSPRCTPLKF	267	0
AT1G10745.1	Capsella_rubella	XM_006306492.1	1	82	MKSQTVLISIFIFSFFALHQCM-QMDVGEIEGSNKISIGKCVPAQCSVSFFKRDCWCCFRDQSMCSKTQKECESNPRCPPLKF	1	83	MKSQTVLFFIFMFSIFALHQCMEQVDVRGAESGSKLFIPNCVPAQCGETFFKWDCWCCFHRLNICFHHQKSCNSSPRCPPVKF	276	0
AT1G10745.1	Eutrema_salsugineum	XM_006417361.1	1	20	MKSQTVLISIFIFSFFALHQ	1	20	MKSQTAFVCIFMLSLFALYQ	68	7.64893e-07
AT1G10990.1	Capsella_rubella	XM_006303129.1	18	21	VLVMPGFIAGATFLVIWIIRL	4	21	LVLLLGFIVGAIFLLIWGIIL	57	0.00211764
AT1G10990.2	Capsella_rubella	XM_006303129.1	18	17	VLVMPGFIAGATFLVIW	4	17	LVLLLGFIVGAIFLLIW	56	0.00339907
AT1G11145.1	Arabidopsis_lyrata	XM_002892574.1	16	115	MKSVWEITGSNIDLVCIGNFCRSLKDLSSRGGTDASTNTCMLPWQYSLQKPLLGVSYLNSDGSSQSTPHGSNGLVKRGATYIVSDDLTICVKKKFDVNLDDIFEHEINIGKTHSL	242	115	LESVWEITGSNIELGCIGNFCRSLKNLSSSGSTDASSNTCMLPWQYRLQKSLLGVSYLNSDGSSQLTPHCSSGFVKSGVTYMVSDDLTICIKKKFEVNLDDIEEHEINISKTHAI	515	0
AT1G11145.1	Arabidopsis_lyrata	XM_002892574.1	16	115	MKSVWEITGSNIDLVCIGNFCRSLKDLSSRGGTDASTNTCMLPWQYSLQKPLLGVSYLNSDGSSQSTPHGSNGLVKRGATYIVSDDLTICVKKKFDVNLDDIFEHEINIGKTHSL	242	115	LESVWEITGSNIELGCIGNFCRSLKNLSSSGSTDASSNTCMLPWQYRLQKSLLGVSYLNSDGSSQLTPHCSSGFVKSGVTYMVSDDLTICIKKKFEVNLDDIEEHEINISKTHAI	515	0
AT1G11145.1	Arabidopsis_lyrata	XM_002892574.1	16	115	MKSVWEITGSNIDLVCIGNFCRSLKDLSSRGGTDASTNTCMLPWQYSLQKPLLGVSYLNSDGSSQSTPHGSNGLVKRGATYIVSDDLTICVKKKFDVNLDDIFEHEINIGKTHSL	242	115	LESVWEITGSNIELGCIGNFCRSLKNLSSSGSTDASSNTCMLPWQYRLQKSLLGVSYLNSDGSSQLTPHCSSGFVKSGVTYMVSDDLTICIKKKFEVNLDDIEEHEINISKTHAI	515	0
AT1G11145.1	Arabidopsis_lyrata	XM_002892574.1	16	115	MKSVWEITGSNIDLVCIGNFCRSLKDLSSRGGTDASTNTCMLPWQYSLQKPLLGVSYLNSDGSSQSTPHGSNGLVKRGATYIVSDDLTICVKKKFDVNLDDIFEHEINIGKTHSL	242	115	LESVWEITGSNIELGCIGNFCRSLKNLSSSGSTDASSNTCMLPWQYRLQKSLLGVSYLNSDGSSQLTPHCSSGFVKSGVTYMVSDDLTICIKKKFEVNLDDIEEHEINISKTHAI	515	0
AT1G11145.1	Arabidopsis_lyrata	XM_002892575.1	16	61	MKSVWEITGSNIDLVCIGNFCRSLKDLSSRGGTDASTNTCMLPWQYSLQKPLLGVSYLNSD	296	61	LNSAWKLAGSNLVLGCINNLCESFNSLSSIEGSNAFNSRCVLPWYYSCQQPLLDVCYAERD	155	0
AT1G11145.1	Arabidopsis_lyrata	XM_002892575.1	16	61	MKSVWEITGSNIDLVCIGNFCRSLKDLSSRGGTDASTNTCMLPWQYSLQKPLLGVSYLNSD	296	61	LNSAWKLAGSNLVLGCINNLCESFNSLSSIEGSNAFNSRCVLPWYYSCQQPLLDVCYAERD	155	0
AT1G11145.1	Arabidopsis_lyrata	XM_002892575.1	16	61	MKSVWEITGSNIDLVCIGNFCRSLKDLSSRGGTDASTNTCMLPWQYSLQKPLLGVSYLNSD	296	61	LNSAWKLAGSNLVLGCINNLCESFNSLSSIEGSNAFNSRCVLPWYYSCQQPLLDVCYAERD	155	0
AT1G11145.1	Arabidopsis_lyrata	XM_002892575.1	16	61	MKSVWEITGSNIDLVCIGNFCRSLKDLSSRGGTDASTNTCMLPWQYSLQKPLLGVSYLNSD	296	61	LNSAWKLAGSNLVLGCINNLCESFNSLSSIEGSNAFNSRCVLPWYYSCQQPLLDVCYAERD	155	0
AT1G11145.1	Arabidopsis_lyrata	XM_002892575.1	16	61	MKSVWEITGSNIDLVCIGNFCRSLKDLSSRGGTDASTNTCMLPWQYSLQKPLLGVSYLNSD	296	61	LNSAWKLAGSNLVLGCINNLCESFNSLSSIEGSNAFNSRCVLPWYYSCQQPLLDVCYAERD	155	0
AT1G11145.1	Arabidopsis_lyrata	XM_002892575.1	16	61	MKSVWEITGSNIDLVCIGNFCRSLKDLSSRGGTDASTNTCMLPWQYSLQKPLLGVSYLNSD	296	61	LNSAWKLAGSNLVLGCINNLCESFNSLSSIEGSNAFNSRCVLPWYYSCQQPLLDVCYAERD	155	0
AT1G11145.1	Arabidopsis_lyrata	XM_002892575.1	16	61	MKSVWEITGSNIDLVCIGNFCRSLKDLSSRGGTDASTNTCMLPWQYSLQKPLLGVSYLNSD	296	61	LNSAWKLAGSNLVLGCINNLCESFNSLSSIEGSNAFNSRCVLPWYYSCQQPLLDVCYAERD	155	0
AT1G11145.1	Arabidopsis_lyrata	XM_002892575.1	16	61	MKSVWEITGSNIDLVCIGNFCRSLKDLSSRGGTDASTNTCMLPWQYSLQKPLLGVSYLNSD	296	61	LNSAWKLAGSNLVLGCINNLCESFNSLSSIEGSNAFNSRCVLPWYYSCQQPLLDVCYAERD	155	0
AT1G11145.1	Arabidopsis_lyrata	XM_002892575.1	16	61	MKSVWEITGSNIDLVCIGNFCRSLKDLSSRGGTDASTNTCMLPWQYSLQKPLLGVSYLNSD	296	61	LNSAWKLAGSNLVLGCINNLCESFNSLSSIEGSNAFNSRCVLPWYYSCQQPLLDVCYAERD	155	0
AT1G11145.1	Arabidopsis_lyrata	XM_002892576.1	7	98	LTLFARKQDMKSVWEITGSN-IDLVC--IGNFCRSLKDLSSRGGTDASTNTCMLPWQYSLQKPLLGVSYLNSDGSSQSTPHGSNGLVKRGATYIVSDDLTI	281	101	LTIFVRRQDRKVLYAESGQDFVDLLFTFLAIPLESVWEITRIGGTNASSNTCMLPLQYSLQKSLLGVSYLNNDGSCQWTSHSNSGIVKRGATYMITDDLTI	254	0
AT1G11145.1	Arabidopsis_lyrata	XM_002892576.1	7	98	LTLFARKQDMKSVWEITGSN-IDLVC--IGNFCRSLKDLSSRGGTDASTNTCMLPWQYSLQKPLLGVSYLNSDGSSQSTPHGSNGLVKRGATYIVSDDLTI	281	101	LTIFVRRQDRKVLYAESGQDFVDLLFTFLAIPLESVWEITRIGGTNASSNTCMLPLQYSLQKSLLGVSYLNNDGSCQWTSHSNSGIVKRGATYMITDDLTI	254	0
AT1G11145.1	Arabidopsis_lyrata	XM_002892576.1	7	98	LTLFARKQDMKSVWEITGSN-IDLVC--IGNFCRSLKDLSSRGGTDASTNTCMLPWQYSLQKPLLGVSYLNSDGSSQSTPHGSNGLVKRGATYIVSDDLTI	281	101	LTIFVRRQDRKVLYAESGQDFVDLLFTFLAIPLESVWEITRIGGTNASSNTCMLPLQYSLQKSLLGVSYLNNDGSCQWTSHSNSGIVKRGATYMITDDLTI	254	0
AT1G11145.1	Arabidopsis_lyrata	XM_002892576.1	7	98	LTLFARKQDMKSVWEITGSN-IDLVC--IGNFCRSLKDLSSRGGTDASTNTCMLPWQYSLQKPLLGVSYLNSDGSSQSTPHGSNGLVKRGATYIVSDDLTI	281	101	LTIFVRRQDRKVLYAESGQDFVDLLFTFLAIPLESVWEITRIGGTNASSNTCMLPLQYSLQKSLLGVSYLNNDGSCQWTSHSNSGIVKRGATYMITDDLTI	254	0
AT1G11145.1	Arabidopsis_lyrata	XM_002892576.1	7	98	LTLFARKQDMKSVWEITGSN-IDLVC--IGNFCRSLKDLSSRGGTDASTNTCMLPWQYSLQKPLLGVSYLNSDGSSQSTPHGSNGLVKRGATYIVSDDLTI	281	101	LTIFVRRQDRKVLYAESGQDFVDLLFTFLAIPLESVWEITRIGGTNASSNTCMLPLQYSLQKSLLGVSYLNNDGSCQWTSHSNSGIVKRGATYMITDDLTI	254	0
AT1G11145.1	Arabidopsis_lyrata	XM_002892576.1	7	98	LTLFARKQDMKSVWEITGSN-IDLVC--IGNFCRSLKDLSSRGGTDASTNTCMLPWQYSLQKPLLGVSYLNSDGSSQSTPHGSNGLVKRGATYIVSDDLTI	281	101	LTIFVRRQDRKVLYAESGQDFVDLLFTFLAIPLESVWEITRIGGTNASSNTCMLPLQYSLQKSLLGVSYLNNDGSCQWTSHSNSGIVKRGATYMITDDLTI	254	0
AT1G11145.1	Arabidopsis_lyrata	XM_002892576.1	7	98	LTLFARKQDMKSVWEITGSN-IDLVC--IGNFCRSLKDLSSRGGTDASTNTCMLPWQYSLQKPLLGVSYLNSDGSSQSTPHGSNGLVKRGATYIVSDDLTI	281	101	LTIFVRRQDRKVLYAESGQDFVDLLFTFLAIPLESVWEITRIGGTNASSNTCMLPLQYSLQKSLLGVSYLNNDGSCQWTSHSNSGIVKRGATYMITDDLTI	254	0
AT1G11145.1	Arabidopsis_lyrata	XM_002892576.1	7	98	LTLFARKQDMKSVWEITGSN-IDLVC--IGNFCRSLKDLSSRGGTDASTNTCMLPWQYSLQKPLLGVSYLNSDGSSQSTPHGSNGLVKRGATYIVSDDLTI	281	101	LTIFVRRQDRKVLYAESGQDFVDLLFTFLAIPLESVWEITRIGGTNASSNTCMLPLQYSLQKSLLGVSYLNNDGSCQWTSHSNSGIVKRGATYMITDDLTI	254	0
AT1G11145.1	Arabidopsis_lyrata	XM_002892576.1	7	98	LTLFARKQDMKSVWEITGSN-IDLVC--IGNFCRSLKDLSSRGGTDASTNTCMLPWQYSLQKPLLGVSYLNSDGSSQSTPHGSNGLVKRGATYIVSDDLTI	281	101	LTIFVRRQDRKVLYAESGQDFVDLLFTFLAIPLESVWEITRIGGTNASSNTCMLPLQYSLQKSLLGVSYLNNDGSCQWTSHSNSGIVKRGATYMITDDLTI	254	0
AT1G11145.1	Capsella_rubella	XM_006304424.1	16	93	MKSVWEITGSNIDLVCIGNFCRSLKDLSSRGGTDASTNTCMLPWQYSLQKPLLGVSYLNSDGSSQSTPHGSNGLVKRGATYIVSDDLTICVKK	249	92	LESVWEVTGGNFELGCVGNFCKSMKTLSSSGG-NASSYTCILPREYRLYKSLLGACYRNDDDSFKLIPHSSSGIEKRGATYIDSDGQTICIPK	272	0
AT1G11145.1	Capsella_rubella	XM_006304424.1	16	93	MKSVWEITGSNIDLVCIGNFCRSLKDLSSRGGTDASTNTCMLPWQYSLQKPLLGVSYLNSDGSSQSTPHGSNGLVKRGATYIVSDDLTICVKK	249	92	LESVWEVTGGNFELGCVGNFCKSMKTLSSSGG-NASSYTCILPREYRLYKSLLGACYRNDDDSFKLIPHSSSGIEKRGATYIDSDGQTICIPK	272	0
AT1G11145.1	Capsella_rubella	XM_006304424.1	16	93	MKSVWEITGSNIDLVCIGNFCRSLKDLSSRGGTDASTNTCMLPWQYSLQKPLLGVSYLNSDGSSQSTPHGSNGLVKRGATYIVSDDLTICVKK	249	92	LESVWEVTGGNFELGCVGNFCKSMKTLSSSGG-NASSYTCILPREYRLYKSLLGACYRNDDDSFKLIPHSSSGIEKRGATYIDSDGQTICIPK	272	0
AT1G11145.1	Capsella_rubella	XM_006304424.1	16	93	MKSVWEITGSNIDLVCIGNFCRSLKDLSSRGGTDASTNTCMLPWQYSLQKPLLGVSYLNSDGSSQSTPHGSNGLVKRGATYIVSDDLTICVKK	249	92	LESVWEVTGGNFELGCVGNFCKSMKTLSSSGG-NASSYTCILPREYRLYKSLLGACYRNDDDSFKLIPHSSSGIEKRGATYIDSDGQTICIPK	272	0
AT1G11608.1	Capsella_rubella	XM_006304571.1	1	84	MKKHWSRLMTVGLPEFPMCPKYSSYFIENHGKIVLSIHHLGSISIYIVGEDQECQKVKYSSMDRSVGGSGCYYVPSLLPVPGFL	281	83	MKKHWSRLMTVSPPEFYMYPRYTSHFVDNNGKLVLSIS-LGHMSIYIMGENQEFQKVNCCSMDPSVGGSRFYYVPSLLPVPGFL	311	0
AT1G11608.1	Capsella_rubella	XM_006304571.1	1	84	MKKHWSRLMTVGLPEFPMCPKYSSYFIENHGKIVLSIHHLGSISIYIVGEDQECQKVKYSSMDRSVGGSGCYYVPSLLPVPGFL	281	83	MKKHWSRLMTVSPPEFYMYPRYTSHFVDNNGKLVLSIS-LGHMSIYIMGENQEFQKVNCCSMDPSVGGSRFYYVPSLLPVPGFL	311	0
AT1G11608.1	Capsella_rubella	XM_006304571.1	1	84	MKKHWSRLMTVGLPEFPMCPKYSSYFIENHGKIVLSIHHLGSISIYIVGEDQECQKVKYSSMDRSVGGSGCYYVPSLLPVPGFL	281	83	MKKHWSRLMTVSPPEFYMYPRYTSHFVDNNGKLVLSIS-LGHMSIYIMGENQEFQKVNCCSMDPSVGGSRFYYVPSLLPVPGFL	311	0
AT1G11608.1	Capsella_rubella	XM_006304571.1	1	84	MKKHWSRLMTVGLPEFPMCPKYSSYFIENHGKIVLSIHHLGSISIYIVGEDQECQKVKYSSMDRSVGGSGCYYVPSLLPVPGFL	281	83	MKKHWSRLMTVSPPEFYMYPRYTSHFVDNNGKLVLSIS-LGHMSIYIMGENQEFQKVNCCSMDPSVGGSRFYYVPSLLPVPGFL	311	0
AT1G11850.1	Arabidopsis_lyrata	XM_002889852.1	25	67	KLISEDTQFKDEKSFLGGGGSGDGLGLGLGGGAGLGGLGIGAGIGAGAGLGLGGGGFG-GGAGGGLGG	1	67	KLFSGDT-FKDEKSFLGGGGSGGGLGLGLGGGAGLGGLGIGAGIGAGAGLGLGGGGGGLGGGGGGLLG	285	0
AT1G11850.1	Brassica_rapa	XM_009119922.1	1	91	MKGTFTNLLVLLLIALVCANVGARKLISEDTQFKDEKSFLGGGGSGDGLGLGLGGGAGLGGLGIGAGIGAGAGLGLGGGGFGGGAGGGLGG	1	85	MKGTFTNLLVLLFIALVCANVGARKLISGDTQFKDEKFLGGGGGAGGGLG-GIGIGAG-----INAGINAGIGGGLGGGGLGGGGGGLLGG	304	0
AT1G11850.2	Arabidopsis_lyrata	XM_002889852.1	25	85	KLISEDTQFKDEKSFLGGGGSGDGLGLGLGGGAGLGGLGIGAGIGAGAGLGLGGGGGGLGGGGGGLLGGGGFGGGAGGGLGGLP*	1	84	KLFSGDT-FKDEKSFLGGGGSGGGLGLGLGGGAGLGGLGIGAGIGAGAGLGLGGGGGGLGGGGGGLLGGGGFGGGAGGGLGGLP*	421	0
AT1G11850.2	Brassica_rapa	XM_009119922.1	1	106	MKGTFTNLLVLLLIALVCANVGARKLISEDTQFKDEKSFLGGGGSGDGLGLGLGGGAGLGGLGIGAGIGAG-AGLGLGGGGGGLGGGGGGLLGGGGFGGGAGGGLGG	1	104	MKGTFTNLLVLLFIALVCANVGARKLISGDTQFKDEKFLGGGGGAGGGLG-GIGIGAGINA-GINAGIGGGLGGGGLGGGGGGLLGGGGGLLGGGGLDGG-GGGLGG	378	0
AT1G11850.3	Arabidopsis_lyrata	XM_002889852.1	25	39	KLISEDTQFKDEKSFLGGGGSGDGLGLGLGGGAAGGGLG	1	38	KLFSGDT-FKDEKSFLGGGGSGGGLGLGLGGGAGLGGLG	154	0
AT1G11850.3	Brassica_rapa	XM_009119922.1	1	60	MKGTFTNLLVLLLIALVCANVGARKLISEDTQFKDEKSFLGGGGSGDGLG-LGLGGGAAGG	1	61	MKGTFTNLLVLLFIALVCANVGARKLISGDTQFKDEKFLGGGGGAGGGLGGIGIGAGINAG	225	0
AT1G11850.4	Arabidopsis_lyrata	XM_002889852.1	25	69	KLISEDTQFKDEKSFLGGGGSGDGLGLGLGGGAGLGGLGIGAGIGAGAGLGLGGGGGGFGGGAGGGLGG	1	68	KLFSGDT-FKDEKSFLGGGGSGGGLGLGLGGGAGLGGLGIGAGIGAGAGLGLGGGGGGLGGGGGGLLGG	315	0
AT1G11850.4	Brassica_rapa	XM_009119922.1	1	93	MKGTFTNLLVLLLIALVCANVGARKLISEDTQFKDEKSFLGGGGSGDGLGLGLGGGAGLGGLGIGAGIGAG-AGLGLGGGGGGFGGGAGGGLGG	1	92	MKGTFTNLLVLLFIALVCANVGARKLISGDTQFKDEKFLGGGGGAGGGLG-GIGIGAGINA-GINAGIGGGLGGGGLGGGGGGLLGGGGGLLGG	318	0
AT1G12080.1	Arabidopsis_lyrata	XM_002889868.1	7	99	EQVTPVAVENVEVPT-KTVEETVVE-TEKKDEETEKKTEEKDEKTEVITETPVVEEEEKKAEEVTETPAVVEEEKKTEVVEEKQTEVAAAEEVAVEKAEE*	39	101	ESVPAVTEQESEAPVVETSEEVVVEEAEKKDEETEKKTEEEEEKTEVITETPAVEEEEKKAEEVTETPAVVEEEKKTEAVEEKPTEVAAAEEVAVEKTEE*	385	0
AT1G12080.1	Brassica_rapa	XM_009112424.1	1	36	MATVEVEQVTPVAVENVEVPTKTVEETVVETEKKDE	1	36	MATVVAEQVIAPVAENVEVPAKAVEEPDVETKQPEE	100	7.89876e-10
AT1G12080.1	Brassica_rapa	XM_009112425.1	1	105	MATVEVEQVTPVAVENVEVPTKTVEETVVETEKKDEETEKKTEEKDEKT--EVITETPVVE-------EEEKKAEEVTETPAVVEEEKKTE---VVEEKQT----EVAAAEEVAVEKAEE*	1	121	MATVVAEQVIAPVAENVEVPAKAVEEPDVETKQPEEVVATTDSAAAPATLKEQEAEAPVVETSKEVVVEEAEKKDEETEEPKIEEKEEVTETPAVVEEKEKTKAEEVVAAGEVVAEKAEE*	155	2.22045e-16
AT1G12080.1	Brassica_rapa	XM_009119866.1	12	94	VAVENVEVPTK-TVEETVV-ETEKKDEETEKKTEE-KDEKTEVITETPVVEEEEK--KAEEVTETPAVVEEEKKTEVVEEKQTEVAAAEEVAVEKAEE*	47	94	VTEQESEAPVEETSKEVVVDEAEKKDQETEKKPEEPKVEEEEEKTETPVVVEEAKTEEKEEVTETPAVVEEEKKAEA-----QGVVAAGEVAAEKTEE*	195	0
AT1G12080.1	Brassica_rapa	XM_009150366.1	12	94	VAVENVEVPTKTVEETVV--ETEKKDEETEKKTEE-KDEKTEVITETPVVEEE--EKKAEEVTETPAVVEEEKKTEVVEEKQTEVAAAEEVAVEKAEE*	49	95	VTEEESEAPVVETSKDVVVEEAEEKEEEAEKETEEPKVEEEEEKTENPAVVEEPKEEEKEEETETPAVVEEEEKKTEAEE----VVAAEEVAAEKAEE*	193	0
AT1G12080.2	Arabidopsis_lyrata	XM_002889868.1	1	139	MATVEVEQVTPVAVENVEVPTKTVEETVVETEVTQQPEESVPAVTEQKSEAPIVETNEEVVVEEAEKKDEETEKKTEEKDEKTEVITETPVVEEEEKKAEEVTETPAVVEEEKKTEVVEEKQTEVAAAEEVAVEKAEE*	1	139	MATVEVDQVTPVAVENVEVPTKTVEEPVVETEVTQQPEESVPAVTEQESEAPVVETSEEVVVEEAEKKDEETEKKTEEEEEKTEVITETPAVEEEEKKAEEVTETPAVVEEEKKTEAVEEKPTEVAAAEEVAVEKTEE*	685	0
AT1G12080.2	Brassica_rapa	XM_009112424.1	1	41	MATVEVEQVTPVAVENVEVPTKTVEETVVETEVTQQPEESV	1	38	MATVVAEQVIAPVAENVEVPAKAVEEPDVETK---QPEEVV	99	1.38549e-09
AT1G12080.2	Brassica_rapa	XM_009112425.1	1	112	MATVEVEQVTPVAVENVEVPTKTVEETVVETE-----VTQQPEESVPA-VTEQKSEAPIVETNEEVVVEEAEKKDEETEKKTEEKDEKTEVITETP-VVEEEEK-KAEEVTETPAVVEEE	1	117	MATVVAEQVIAPVAENVEVPAKAVEEPDVETKQPEEVVATTDSAAAPATLKEQEAEAPVVETSKEVVVEEAEKKDEETE---EPKIEEKEEVTETPAVVEEKEKTKAEEVVAAGEVVAEK	252	0
AT1G12080.2	Brassica_rapa	XM_009119866.1	1	139	MATVEVEQVTPVAVENVEVPTKTVEETVVETEVTQQPEESVPA---VTEQKSEAPIVETNEEVVVEEAEKKDEETEKKTEE-KDEKTEVITETPVVEEEEK--KAEEVTETPAVVEEEKKTEVVEEKQTEVAAAEEVAVEKAEE*	1	140	MANVEVEQVIAPAAENVEVPTKTVEEPVVVTEQAEEVVASAPAPAAVTEQESEAPVEETSKEVVVDEAEKKDQETEKKPEEPKVEEEEEKTETPVVVEEAKTEEKEEVTETPAVVEEEKKAEA-----QGVVAAGEVAAEKTEE*	382	0
AT1G12080.2	Brassica_rapa	XM_009150366.1	1	139	MATVEVEQVTPVAVENVEVPTKTVEETVV--ETEVTQQPEESVPA---VTEQKSEAPIVETNEEVVVEEAEKKDEETEKKTEE-KDEKTEVITETPVVEEE--EKKAEEVTETPAVVEEEKKTEVVEEKQTEVAAAEEVAVEKAEE*	1	143	MATVENEQVIAPAAENVEVPTKTVEEPEVTEQPEKVVATTESAPAPAAVTEEESEAPVVETSKDVVVEEAEEKEEEAEKETEEPKVEEEEEKTENPAVVEEPKEEEKEEETETPAVVEEEEKKTEAEE----VVAAEEVAAEKAEE*	356	0
AT1G12180.1	Arabidopsis_lyrata	XM_002889873.1	1	120	MSGSSSREATSAAGDGNYKLEIKEYGGGKGPVRWFFKEDSCVAMIDVPGCSVAPSSYSLEKTHVGFQTEEVDQNNHSLPVRTYIGFVKFPAVYDSKHAKIWVVNGVLWITVTKHQGRQG*	1	118	MSASSSRESTSAAGDRNFKVEIKEYGGGKGPVRYFFDEDSCIARVDVPGCSRFSSVHPLEKTNVGFRTEEVDENNN--PLRTYSGFVKFPTVYDPKNAELKVDSGVLWVTVPRKQHRQG*	443	0
AT1G12423.1	Arabidopsis_lyrata	XM_002892641.1	1	37	MTWLPPVTYYRPFPFPAENRSHFPAKSDVERQNKRQN	1	37	MPWLPPVTYYRPFPFPAENRTHFPAKTYVERQNKRNN	198	0
AT1G13605.1	Arabidopsis_lyrata	XM_002889963.1	1	104	MARLIFHFVFALILAAYLLSVTDAIPRGWQEPCFCPSKNPYCDCGDDLQVPTTSVISPKPIIEQCARCERNSQCNKVCPATCKYKVCIFNRTCEFSTCHCYRC*	1	104	MARLIFHFVFALIVAYYLLSVSDAIVREWKEPCFCPSTNPYCNCGDDLQVPTPSVIGPNPKIEKCARCNGNSQCNKVCPATCKYKVCIYNPTCDLHTCYCYIC*	495	0
AT1G13605.1	Brassica_rapa	XM_009150405.1	1	104	MARLIFHFVFALILAAYLLSVTDAIPRGWQE------PCFCPS-KNPYCDC---GDDLQVPTTSVISPKPIIEQCARCERNSQCNKVCPATCKYKVCIFNRTCEFSTCHCYRC*	1	114	MVKPIIHFVFALTIASYLLLISEALPRGWPEIGEGIGMCRCPGDRNPDCHCLPPAEDYQVRTTTTPAISPPIELTTRCNRNSDCNGVCPQTCKYKVCISDHAIHYATCHCYIC*	266	0
AT1G13605.1	Capsella_rubella	XM_006304650.1	1	104	MARLIFHFVFALILAAYLLSVTDAIPRGWQEPCFCPSKNPYCDCGDDLQVPTTSVISPKPIIEQCARCERNSQCNKVCPATCKYKVCIFNRTCEFSTCHCYRC*	1	104	MARLFFHFVFALIIASYLSSVSDAIVRDLHEPCFCPSTDPNCNCGDDLHVLTTRVIAPSPHIKQCVRCHKNSFCNKICPPKCKYKVCIYNRACDFATCSCYLC*	429	0
AT1G13605.1	Capsella_rubella	XM_006304650.1	1	104	MARLIFHFVFALILAAYLLSVTDAIPRGWQEPCFCPSKNPYCDCGDDLQVPTTSVISPKPIIEQCARCERNSQCNKVCPATCKYKVCIFNRTCEFSTCHCYRC*	1	104	MARLFFHFVFALIIASYLSSVSDAIVRDLHEPCFCPSTDPNCNCGDDLHVLTTRVIAPSPHIKQCVRCHKNSFCNKICPPKCKYKVCIYNRACDFATCSCYLC*	429	0
AT1G13605.1	Capsella_rubella	XM_006304650.1	1	104	MARLIFHFVFALILAAYLLSVTDAIPRGWQEPCFCPSKNPYCDCGDDLQVPTTSVISPKPIIEQCARCERNSQCNKVCPATCKYKVCIFNRTCEFSTCHCYRC*	1	104	MARLFFHFVFALIIASYLSSVSDAIVRDLHEPCFCPSTDPNCNCGDDLHVLTTRVIAPSPHIKQCVRCHKNSFCNKICPPKCKYKVCIYNRACDFATCSCYLC*	429	0
AT1G13605.1	Capsella_rubella	XM_006304650.1	1	104	MARLIFHFVFALILAAYLLSVTDAIPRGWQEPCFCPSKNPYCDCGDDLQVPTTSVISPKPIIEQCARCERNSQCNKVCPATCKYKVCIFNRTCEFSTCHCYRC*	1	104	MARLFFHFVFALIIASYLSSVSDAIVRDLHEPCFCPSTDPNCNCGDDLHVLTTRVIAPSPHIKQCVRCHKNSFCNKICPPKCKYKVCIYNRACDFATCSCYLC*	429	0
AT1G13605.1	Eutrema_salsugineum	XM_006417048.1	1	21	MARLIFHFVFALILAAYLLSV	1	21	MAKLIIHFIFALIVVSFVVGI	67	1.66607e-05
AT1G13607.1	Arabidopsis_lyrata	XM_002889964.1	1	70	MNNFRITIVAFLAVLVFTTTVTNSLDEPNMDTISKSREYKCKIDLDCSNHIACRHCSYRNCKCDHGTCKC	1	70	MKNLRITIIAFLAVLVFTTTVTNSLDESKVDTISGFIENNCKLDQGCLNHIACKHCSYRNCKCDNGTCKC	302	0
AT1G13607.1	Capsella_rubella	XM_006304646.1	1	70	MNNFRITIVA-FLAVLVFTTTVTNSLDEPNMDTISKSREYKCKIDLDCSNHIACRHCSYRNCKCDHGTCKC	1	68	MNNLRVVTVALFLAALVFTASFSNSVVEAKPKK-TITITFKCKKKSDCFTNIACEACT--DCRCDKGLCRC	130	1.33227e-15
AT1G13608.1	Arabidopsis_lyrata	XM_002889965.1	1	77	MSNLRLTIAVFLAAL-----FQTLWWKPRGKRPQSNFHAKRIRTVLQTLLVMLCTDYRCDKGLCKCHGFGGEKENPTAAPLT	1	82	MTNLRVTIAVFLAALVFTATFSNSVVEANKKEIIITFTCKKKSDCFTNIACEACVDCRCDKGLCKCHGFGGDKGNPTAAPLT	174	0
AT1G13608.1	Capsella_rubella	XM_006304646.1	1	79	MSNLRL-TIAVFLAAL-----FQTLWWKPRGKRPQS-NFHAKRIRTVLQTLLVMLCTDYRCDKGLCKCHGFGGEKENPTAAPLTA*	1	86	MNNLRVVTVALFLAALVFTASFSNSVVEAKPKKTITITFKCKKKSDCFTNIACEACTDCRCDKGLCRCHGYGGQAGHPKAAPLTA*	140	0
AT1G13609.1	Arabidopsis_lyrata	XM_002889966.1	1	79	MNNLRVIMSVLLAVLVFTATVSESAEEMGKGEVTISLRCKTKTECLKNIACEACVDCRCDKGICKCHGFTAETNNPTV*	1	79	MNNLRVIIAVLLAVLVFTATVSESAEEMGKGDVTISLKCKTKTECLKNIACEACVDCRCDSGTCKCHGFTAETNNPTV*	411	0
AT1G13609.2	Arabidopsis_lyrata	XM_002889966.1	1	11	MNNLRVIIVLI	1	11	MNNLRVIIAVL	44	0.00121854
AT1G14455.1	Arabidopsis_lyrata	XM_002892762.1	1	93	MKFSAKTMKIALFLLLLITVQTIARPFTDETDKIQTVPYPPSKHTPPGYHGHSPPGKGPTVPSSPAKDPPPPGHGHHPPSQAANDKNTMFMPE	1	89	MKSSAKTMKIALFLLLLITVQTIARPFTDKTGKIPTVPSSPSKGPPPG-HGH-PPRPSPTVPSSPAKDPPP-GHGH-PPSQAANDRNTMFMPD	379	0
AT1G14455.1	Brassica_rapa	XM_009150574.1	1	47	MKFSAKTMKIALFLLLLITVQTIARPFTDETDKIQTVPYPPSKHTPP	1	47	MKFSATTMKIALFLLCLIAVQTMAEQFEDKTGEIPPIPSDPTLDPPP	137	7.61169e-13
AT1G14455.1	Brassica_rapa	XM_009150574.1	1	47	MKFSAKTMKIALFLLLLITVQTIARPFTDETDKIQTVPYPPSKHTPP	1	47	MKFSATTMKIALFLLCLIAVQTMAEQFEDKTGEIPPIPSDPTLDPPP	137	7.61169e-13
AT1G14455.1	Brassica_rapa	XM_009150574.1	1	47	MKFSAKTMKIALFLLLLITVQTIARPFTDETDKIQTVPYPPSKHTPP	1	47	MKFSATTMKIALFLLCLIAVQTMAEQFEDKTGEIPPIPSDPTLDPPP	137	7.61169e-13
AT1G14455.1	Brassica_rapa	XM_009150574.1	1	47	MKFSAKTMKIALFLLLLITVQTIARPFTDETDKIQTVPYPPSKHTPP	1	47	MKFSATTMKIALFLLCLIAVQTMAEQFEDKTGEIPPIPSDPTLDPPP	137	7.61169e-13
AT1G14455.1	Capsella_rubella	XM_006304428.1	1	47	MKFSAKTMKIALFLLLLITVQTIARPFTDETDKIQTVPYPPSKHTPP	1	44	MKISATTMTIAVCLLLLIAVQTTARPFTEETGE---VPSSPSKDPPP	130	8.59313e-14
AT1G14755.1	Arabidopsis_lyrata	XM_002890029.1	1	79	MRNLINFAVLIMTIFIVSASGARETRMMEQTCPVFWPMVPCDANKCEQMCRDYYGSVPSYCNRIGTPIAECACSLTPC*	1	79	MRNLVNFAVLFMAIFIVSASGARETRMMEQTCPVFWPMVPCDAKKCDQMCRDYYGPVPSYCNRIGAPNAECACSLTPC*	430	0
AT1G14755.1	Brassica_rapa	XM_009119889.1	20	54	SGARETRMMEQ--TCPVFWPMVPCDANKCEQMCRDYYGS-VPSYCNRIGTPIAECAC	17	57	AGAREMRMNQEKKTCPVFWPMVPCDAKKCEKMCLDFYGPPVSAYCDKPGSSNTNCPC	184	0
AT1G14755.1	Capsella_rubella	XM_006304390.1	1	79	MRNLINFAVLIMTIFIVSASGARETRMMEQTCPVFWPMVPCDANKCEQMCRDYYG--SVPSYCNRIGTPIAECACSLTPC*	1	80	MRNLTIFAVLFMAIFIASA-GARETRMLQKTCPVVWPMVPCDAKKCEKMCHDYYGLISVSSFCNRLGTPIAECGCNLTDC*	332	0
AT1G14755.1	Capsella_rubella	XM_006304390.1	1	79	MRNLINFAVLIMTIFIVSASGARETRMMEQTCPVFWPMVPCDANKCEQMCRDYYG--SVPSYCNRIGTPIAECACSLTPC*	1	80	MRNLTIFAVLFMAIFIASA-GARETRMLQKTCPVVWPMVPCDAKKCEKMCHDYYGLISVSSFCNRLGTPIAECGCNLTDC*	332	0
AT1G14755.1	Capsella_rubella	XM_006304390.1	1	79	MRNLINFAVLIMTIFIVSASGARETRMMEQTCPVFWPMVPCDANKCEQMCRDYYG--SVPSYCNRIGTPIAECACSLTPC*	1	80	MRNLTIFAVLFMAIFIASA-GARETRMLQKTCPVVWPMVPCDAKKCEKMCHDYYGLISVSSFCNRLGTPIAECGCNLTDC*	332	0
AT1G14755.1	Capsella_rubella	XM_006304390.1	1	79	MRNLINFAVLIMTIFIVSASGARETRMMEQTCPVFWPMVPCDANKCEQMCRDYYG--SVPSYCNRIGTPIAECACSLTPC*	1	80	MRNLTIFAVLFMAIFIASA-GARETRMLQKTCPVVWPMVPCDAKKCEKMCHDYYGLISVSSFCNRLGTPIAECGCNLTDC*	332	0
AT1G14755.1	Eutrema_salsugineum	XM_006416911.1	1	18	MRNLINFAVLIMTIFIVS	1	18	MRNLPIFVVLFMAIFIVS	58	8.86449e-06
AT1G15757.1	Arabidopsis_lyrata	XM_002892832.1	1	83	MAITKKNLIAFVFTILFVISYVHCRSTSDIVSVWNKRG*TCMLQNKSVFA*SRRGKRLHCVLFKNEVYNRPLSWFRSMLLLHL	1	83	MAITKKNLIAFVLAILLVISYVHCRTTSDIVSVWNKRG*SCMLQYKSVFA*TRRGKRLHCVLYKTEVYNRPLS*FRIMLLLHL	383	0
AT1G15757.1	Capsella_rubella	XM_006306353.1	1	82	MAITKKNLIAFVFTILFVISYVHC-RSTSDIVSVWNK-RG*TCMLQNKSVFA*SRRGKRLHCVLFKNEVYNRPLSWFRSMLLLH	1	84	MAITKKNLVAFVLTILLFISSVHCGATTSDHVSVWNKKRG*SCMLQRKSMFA*TRRRKRLQCVLHEDEL*SRPLLSFRTMLLLQ	267	0
AT1G15757.1	Capsella_rubella	XM_006306353.1	1	82	MAITKKNLIAFVFTILFVISYVHC-RSTSDIVSVWNK-RG*TCMLQNKSVFA*SRRGKRLHCVLFKNEVYNRPLSWFRSMLLLH	1	84	MAITKKNLVAFVLTILLFISSVHCGATTSDHVSVWNKKRG*SCMLQRKSMFA*TRRRKRLQCVLHEDEL*SRPLLSFRTMLLLQ	267	0
AT1G15757.1	Capsella_rubella	XM_006306353.1	1	82	MAITKKNLIAFVFTILFVISYVHC-RSTSDIVSVWNK-RG*TCMLQNKSVFA*SRRGKRLHCVLFKNEVYNRPLSWFRSMLLLH	1	84	MAITKKNLVAFVLTILLFISSVHCGATTSDHVSVWNKKRG*SCMLQRKSMFA*TRRRKRLQCVLHEDEL*SRPLLSFRTMLLLQ	267	0
AT1G15757.1	Capsella_rubella	XM_006306353.1	1	82	MAITKKNLIAFVFTILFVISYVHC-RSTSDIVSVWNK-RG*TCMLQNKSVFA*SRRGKRLHCVLFKNEVYNRPLSWFRSMLLLH	1	84	MAITKKNLVAFVLTILLFISSVHCGATTSDHVSVWNKKRG*SCMLQRKSMFA*TRRRKRLQCVLHEDEL*SRPLLSFRTMLLLQ	267	0
AT1G15825.1	Brassica_rapa	XM_009119552.1	1	127	MPPPVQDFPPILTPPAEEFPPILPPPVQEIPPVFTLPPTVQDPPTIPVFSTPPVLGDFPPQTPDFTTPPEVTNPWQPPVTSFAPPIESIPTIPDNPFPVTPNPDMGSNQPFVELPPPTWDSPPFNR*	31	117	LPPPVQNFPQILPPPVQEFPPILPPPVQDFPPVFSTPPILQDPPTEPIFSTPPALGEFPPQAPVFTTPPEVTNPWLPPEQ---PPVTSIPTIPENPYP---NPDMGSNQ----LPPPSWDSPPFNR*	527	0
AT1G15825.1	Brassica_rapa	XM_009150766.1	1	127	MPPPVQDFPPILTPPAEEFPPILPPPVQEIPPVFTLPPTVQDPPTIPVFSTPPVLGDFPPQTPDFTTPPEVTNPWQPPVTSFAPPIESIPTIPDNPFPVTPNPDMGSNQPFVELPPPTWDSPPFNR*	656	121	LPPPVQELPPILPPPVEDFPPILPPPVQELPPVFTTPPIVQDPPTVPVFSTPPALGDLPPQTPVFTTPPEVTNPWLPPEQ---PPVTSNPTIPENPYP---NPDMGSNQPVVQLPAPSWDSPPFNR*	577	0
AT1G15825.1	Eutrema_salsugineum	XM_006416812.1	1	127	MPPPVQDFPPILTPPAEEFPPILPPPVQEIPPVFTLPPTVQDPPTIPVFSTPPVLGDFPPQTPDFTTPPEVTNPWQPPVTSFAPPIESIPTIPDNPFPVTPNPDMGSNQPFVELPPPTWDSPPFNR*	228	127	LPPPVQEFPPILPPPVQEFPPILPPPVQDFPPIFSTPPIVQDPPIVPIFSTPPVVGDFPPQTPVFTTPPEVTNPWLPPVTSFAPPIESIPTIPENPFPVTPNPDMGSNQPLVQLPPPSWNSPPFNR*	688	0
AT1G15840.1	Arabidopsis_lyrata	XM_002890082.1	5	121	VAITAEVVSGGGGDGTKGGGNTITGGGGEGKKKNGGGEGGGGEGTSGEGGGGGGDGTKGGGDGISGGGHGDGLGCSGGGGDGTKGGGRRGDGLGRGLGRGGGRGGWNGRKGFSGEGVVGKG	3	121	VTITAEVVSGGGGDGTKGGGNTITGGGGEGKKKNGGGEGGGGEGTSGEGGGGGGDGTKGGGDGTSGGRGGDGLGRSGGGGDGTKGGGRRGDGLGRGLGRGGGRGGWKGRKGFSGEGVVGKG	645	0
AT1G16022.1	Arabidopsis_lyrata	XM_002892846.1	1	113	MGTVSVALFFLFLVFLCFPISLDSQKLDPSTSSLNQEEAHA-YNQRHKRWRR*QEHRHLPGGERRSWSYR-RKRWRPESISKKT*CRHGPPATVVLLRCLRSLYWFYNVFINFFQ	1	113	MGTVSVALVFLFLVFLCFPISLDSQKLDPATSLLNQEQAHGVYNQRYRR-RR*QEHRHLPGRERRSWSYRWKRRRRPESISKKK*CRHGPHANV-LLRCLHSLYWLYNVFINFFQ	487	0
AT1G16022.1	Brassica_rapa	XM_009119538.1	6	35	VALFFLFLVFLCFPISLDSQKLDPSTSSLNQEEAH	38	35	IALFIFFLFVLCFPISSDSQKLSSSISLHDQEQAH	114	3.26989e-10
AT1G16022.1	Brassica_rapa	XM_009150797.1	8	102	LFFLFLVFLCFPISLDSQKLDPSTSSLNQEEAHAYNQRHKRW-RR*QEHRHLPGGERRSWSY--RRKRWRPESISKKT*CRHGPPATVVLLRCLRSLYWFYNVFI	6	104	LALLILLFLCFSISSDSTELRPSASLLDQKQVHGYS*RHKRRGKRRQEHIHLQGRERSSWSWV*RWKRWRP*SISQ-T*RCHGPPATVVLLVRIHSFHRLYNAFI	255	0
AT1G16022.1	Capsella_rubella	XM_006304242.1	5	118	SVALFFLFLVFLCFPISLDSQKLDPSTSSLNQEEAH-AYNQRHKRWRR*QEHRHLPGGERRSWSYRRKRWRPESISKKT*CRHGPPATVVLLRCLRSLYWFYNVFINFFQ*FIKIL*CL	5	119	SVALLFLFLFFLCFPFSSDSQKVNPSTSLLIQEQAHGSYNQRHKRRRR*QKH*HLSGRERKSWSCRWKRRRAESISKKR*CHPGPSASVVLLRCIRSIHWFYNVFITFFRHVNKILLCL	421	0
AT1G16515.1	Arabidopsis_lyrata	XM_002892867.1	1	31	MRFSDTQQAQGDFNLTFSGVFLESVIKDVAE	53	28	LRFTDTK---GDVNVTFSGVFLESVIKDITD	94	1.54643e-11
AT1G16515.1	Eutrema_salsugineum	XM_006416746.1	4	32	SDTQQAQGDFNLTFSGVFLESVIKDVAEIVF*	57	32	ADAQQAHGDLNVTFSGRFLGSVIKDIADNVF*	111	1.35225e-13
AT1G17090.1	Arabidopsis_lyrata	XM_002892887.1	9	59	VIFCISLFAINLVFSCFTCFSILQSSMKDENQDFSDLRKNLIEPEEAKPDEKVMIITVS	7	59	VIFCISLFAINLVFCCFTCFSILQIFMKDENQDFSDLRKNLVEPEEAKPDEKAILATIA	277	0
AT1G17090.1	Brassica_rapa	XM_009112180.1	1	94	MDAYNCIVVIFCISLFAINLVFSCFTCFSILQSSMKDENQDFSDLRKNLIEPEEAKPD-EKVMIITVSSNQELSDSTDDDD-GGQDCSHEDICAC*	1	95	MDTYTCIVVSLCIALFAINLVFSCFTCFSILHSFVTDTKQDLNDLRKNLIGREEGKQDDEKVIIIAVPRNKGLADSMDGDDCGGQDCS-QDICTC*	310	0
AT1G17090.1	Brassica_rapa	XM_009119478.1	1	94	MDAYNCIVVIFCISLFAINLVFSCFTCFSILQSSMKDE-NQDFSDLRKNLIEPEEAKPD-EKVMIITVSSNQELSDSTDDDDGGQDCSHEDICAC*	1	95	MDTYTSIVVILCIALFAINLIFACFTCFSILHSFMTETTNQDFSDLRKNLIESEEAKPDDEKVMIIAVSSNQGFSGSMDGDDCGQDCSH-DICAC*	359	0
AT1G17090.1	Brassica_rapa	XM_009150898.1	1	94	MDAYNCIVVIFCISLFAINLVFSCFTCFSILQSSMKDENQDFSDLRKNLIEPEEAKPDEKVMIITVSSNQELSDSTDDDDGGQDCSHEDICAC*	1	93	MDAYTCIVAILCIALFAINLVFSCFTCFSILHSFMTQTDRDLSELRENLIEPEEAEPEENVITIAVSSNQGFSDSIEGDNCGQDCSH-DICAC*	359	0
AT1G17090.1	Capsella_rubella	XM_006303933.1	1	94	MDAYNCIVVIFCISLFAINLVFSCFTCFSILQSSMKDENQDFSDLRKNLIEPEEAKPDEKVMIITVSSNQELSDSTDDDDGGQDCSHEDICAC*	1	93	MDAYNCIVIIFCIALFAINLVFSCFTCFSILHIFMTEENKDLTDLRKNLIEQEEANPDEKVTIITVSSNQGFSDSIDDDCR-QDCSHEDICAC*	402	0
AT1G17090.1	Eutrema_salsugineum	XM_006416681.1	1	94	MDAYNCIVVIFCISLFAINLVFSCFTCFSILQSSMKDENQDFSDLRKNLIEPEEAKPDEKVMIITVSSNQELSDSTDDDDG--GQDCSHEDICAC*	1	95	MDTYNYIVVIFCIAVFGINLVFCCFTSFSILHSLMTETSEDFSDLRKNLIEPREVNPDEKVLIISVSSNQGFSDSIDDDDDDCGQDCSH-DICAC*	356	0
AT1G17090.2	Arabidopsis_lyrata	XM_002892887.1	9	59	VIFCISLFAINLVFSCFTCFSILQSSMKDENQDFSDLRKNLIEPEEAKPDEKVMIITVS	7	59	VIFCISLFAINLVFCCFTCFSILQIFMKDENQDFSDLRKNLVEPEEAKPDEKAILATIA	277	0
AT1G17090.2	Brassica_rapa	XM_009112180.1	1	94	MDAYNCIVVIFCISLFAINLVFSCFTCFSILQSSMKDENQDFSDLRKNLIEPEEAKPD-EKVMIITVSSNQELSDSTDDDD-GGQDCSHEDICAC*	1	95	MDTYTCIVVSLCIALFAINLVFSCFTCFSILHSFVTDTKQDLNDLRKNLIGREEGKQDDEKVIIIAVPRNKGLADSMDGDDCGGQDCS-QDICTC*	310	0
AT1G17090.2	Brassica_rapa	XM_009119478.1	1	94	MDAYNCIVVIFCISLFAINLVFSCFTCFSILQSSMKDE-NQDFSDLRKNLIEPEEAKPD-EKVMIITVSSNQELSDSTDDDDGGQDCSHEDICAC*	1	95	MDTYTSIVVILCIALFAINLIFACFTCFSILHSFMTETTNQDFSDLRKNLIESEEAKPDDEKVMIIAVSSNQGFSGSMDGDDCGQDCSH-DICAC*	359	0
AT1G17090.2	Brassica_rapa	XM_009150898.1	1	94	MDAYNCIVVIFCISLFAINLVFSCFTCFSILQSSMKDENQDFSDLRKNLIEPEEAKPDEKVMIITVSSNQELSDSTDDDDGGQDCSHEDICAC*	1	93	MDAYTCIVAILCIALFAINLVFSCFTCFSILHSFMTQTDRDLSELRENLIEPEEAEPEENVITIAVSSNQGFSDSIEGDNCGQDCSH-DICAC*	359	0
AT1G17090.2	Capsella_rubella	XM_006303933.1	1	94	MDAYNCIVVIFCISLFAINLVFSCFTCFSILQSSMKDENQDFSDLRKNLIEPEEAKPDEKVMIITVSSNQELSDSTDDDDGGQDCSHEDICAC*	1	93	MDAYNCIVIIFCIALFAINLVFSCFTCFSILHIFMTEENKDLTDLRKNLIEQEEANPDEKVTIITVSSNQGFSDSIDDDCR-QDCSHEDICAC*	402	0
AT1G17090.2	Eutrema_salsugineum	XM_006416681.1	1	94	MDAYNCIVVIFCISLFAINLVFSCFTCFSILQSSMKDENQDFSDLRKNLIEPEEAKPDEKVMIITVSSNQELSDSTDDDDG--GQDCSHEDICAC*	1	95	MDTYNYIVVIFCIAVFGINLVFCCFTSFSILHSLMTETSEDFSDLRKNLIEPREVNPDEKVLIISVSSNQGFSDSIDDDDDDCGQDCSH-DICAC*	356	0
AT1G19086.1	Arabidopsis_lyrata	XM_002890269.1	90	41	HVPSAMRDFLDIDSEAFLSNSGRDMKNILNKVKESEKKVQV	126	41	HVPSAMRDFEDKDRKAFLSNSGRDMKNILTKVKESEKKVQV	189	0
AT1G19086.1	Capsella_rubella	XM_006306179.1	7	120	FLVQIGLGLLMVPDGPQPTTEQVEETMEKYCEQGDKKIEEINKRLRTGQRKPIST----SENIEKGEHWDHDTSCSDDED---VGDTESYHVPSAMRDFLDIDSEAFLSNSGRDMKNILNKVKESEK	1	123	FLLSSSFTFTRIHSGSHLTTEQAEERMEKSREQAEETIQKYNKRSRTGQTKPTSTCDKQDDSLEKGEHWDHESICSDDEEDVGVGDTEQISRPEAIRK----DNETFLSNAGRDLKNLLQKYDESDK	268	0
AT1G19397.1	Eutrema_salsugineum	XM_006416446.1	45	28	GLVNKLSLPGSLSLLNVCL-LSCFICFLH	4	29	GLVIILYLPGSPSLRAVCLCLSRFFFFFY	51	0.00301675
AT1G19500.1	Arabidopsis_lyrata	XM_002893007.1	1	80	MAKISVAVLLSVMLLVSINSVDILAEEEPTVGQRVDSAMTSVTDAFNEHGGPQAVDTVSSTFKSVYGWFGDKAKNGESTS	112	80	MAKISVAVLLSVLLIVSINSVDILAEEQPTVGQRIDSAVTGVTNAFNEHGGPQAVDTVSSTVKSVYGWFSEKAKYLEPIS	351	0
AT1G19500.1	Brassica_rapa	XM_009112027.1	1	74	MAKISVAVLLSVMLLVSINSVDILAEEE-PTVGQRVDSAMTSVTDAFNEHGGPQAVDTVSSTFKSVYGWFGDKAK	1	75	MAKTWVAVVLSVMLLVSINSVTILAEEEQPTIGSRIDSAVTGVTNAFNEHGGPDAVETVSSTAKSVYGWFGDKAK	312	0
AT1G19500.1	Brassica_rapa	XM_009151190.1	1	78	MAKISVAVLLSVMLLVSINSVDILAEEEPT-VGQRVDSAMTSVTDAFNEHGGPQAVDTVSSTFKSVYGWFGDKAKNGES	1	78	MAKTWVAVVLSVMLLVSINSV-VAEEEQPTTVGQRIDSALTGVTNAFNEHGGKDAVETISSTAKSVYGWFGDKAKKWES	286	0
AT1G19500.1	Capsella_rubella	XM_006303168.1	1	74	MAKISVA--VLLSVMLLVSINSVDILAEEEPTVGQRVDSAMTSVTDAFNEHGGPQAVDTVSSTFKSVYGWFGDKAK	1	74	MARISMAMAVVLSVMLLVSINSVA--AEEQPTVGQRVDSAVTGVTNAFNEHGGQQAVDSVSSTFKSVYGWFGDKAK	300	0
AT1G19500.1	Eutrema_salsugineum	XM_006416436.1	1	74	MAKISVAVLLSVMLLVSINSVDILAEEEPTVGQRVDSAMTSVTDAFNEHGGPQAVDTVSSTFKSVYGWFGDKAK	1	74	MAKILVAMVLSVMLLVSINSVEILAEEQPTVGQRIDSAVTGVTNAFNEHGGSDAVKTISSSAKSVYGWFGDKAK	319	0
AT1G19960.1	Arabidopsis_lyrata	XM_002890314.1	1	65	MSDPSGQSSTTTVGGIAGGSGCNGGGGGSGSGSGGSFGNQPRRSKVRKQVWAGVLGISSDSTNN*	1	65	MSDPSGQSSTTTVGGSGGGSGSNGGSGGSGGGSGGSFGNQPRRSKVRKQVWAGVLGISSDSTNN*	327	0
AT1G19960.1	Brassica_rapa	XM_009105124.1	1	65	MSDPSGQSSTTTVGGIAGGSGCNGGGGGSGSGSGGSFGNQPRRSKVRKQVWAGVLGISSDSTNN*	19	60	MSDPSGQSSTTTVGGDGGG----GNSGGSG-GSGSSFASQPQRAKVRKQVWAGVLSISSASSNK*	212	0
AT1G19960.1	Brassica_rapa	XM_009112000.1	1	65	MSDPSGQSSTTTVGGIAGGSGCNGGGGGSGSGSGGSFGNQPRRSKVRKQVWAGVLGISSDSTNN*	1	62	MSDPSGQSSSTTTGAGDKSGGGNGGGGG---GSGGSFASQPQRAKVRKQVWAGVLSISSASTNK*	219	0
AT1G20405.1	Arabidopsis_lyrata	XM_002890341.1	5	55	SYDLLLGGVDPHIGSEFYPIDFLESNMTPLNFANYVAAHRKEVFELFAFSLIVAE	77	54	SVDTLLDHVDPQAGSELYPIEFLEGNMTPQDFANDVA-QGEEVDELLSFSLIVAD	157	0
AT1G20967.1	Arabidopsis_lyrata	XM_002890372.1	8	42	VEQKSHIRFRNSKAHPFSRATLSDPIQPDPDNITNYGKSLN*	13	41	VEQKAHIRFRNSGTHPSSRVTLSDPIQPDPD-ITNYGKSSN*	182	0
AT1G21395.1	Arabidopsis_lyrata	XM_002890394.1	1	74	MRMKKIMSVVWITMLLMALFTMGGEAKSDKECQVLCHKHCLPTSFVAECLKCLGICGRTPPVAVG--TMNSGEHK*	1	75	MRMK-IMSVVWITMLLMALITMGGDAKSDKECQLLCHKHCLPTSIVAECLKCLGICGRTPAVAVGLGTMESGEHK*	350	0
AT1G21395.1	Brassica_rapa	XM_009112511.1	7	33	MSVVWITMLLMALFTMGGEAKSDKECQVLCHKH	1	33	MSKAWITMLLIALLAIKGEAKSDKECQCGVPRH	112	3.92784e-11
AT1G21395.1	Capsella_rubella	XM_006305960.1	1	65	MRMKKIMSVVWITMLLMALFTMGGEAKSDKECQVLCHKHCLPTSFVAECLKCLGICGRTPPVAVG	1	64	MRMN-IMSVVWIAMLLTALITMGGNAKSDKRCHLECHKHCLATSFVAECLKCLGICGRTPPVALG	292	0
AT1G21395.1	Eutrema_salsugineum	XM_006416244.1	3	70	MKKIMSVVWITMLLMALFTM-GGEAKSDKECQVLCHKHCLPTSFVAECLKCLGICGRTPPVAVGTMNSGEH	1	71	MKRKITMVWITMLLIMILTMVGGEAKPDEECQRECHEHCLGTSIVAECLKCLGQCGKTPSVVVRTMDFNEH	248	0
AT1G21520.1	Arabidopsis_lyrata	XM_002893125.1	1	65	MSSGELKPFKKKEGSVIPKERELVKTKAAKAIFSLFRPSCDGKQSSQPSRDGDGDHDGKRVYPTR	1	65	MSSGELKPFKKKEGSVIPKERELVKTKAIKAICSLFRPSCDGKQSSQPSRDGDCDCDGKRVYPTR	331	0
AT1G21528.1	Capsella_rubella	XM_006303692.1	1	70	MSTVEKAVEVVAIQDGEWR-----LGPKQGSVFPKKRMLVKSMIMKTLFSSRSPLKSKQIVEL-PRNKRVQSTLR*	1	73	MSAIEKAV---AVEDGEWRPQQRWLGSKQGSVFPKERKLVKTMILKTLFSSRSPLKSKQTPELIPRNKRVQSTLR*	241	0
AT1G21528.1	Eutrema_salsugineum	XM_006416230.1	1	70	MSTVEKAVEVVAIQDGEWR---LGPKQGSVFPKKRMLVKSMIMKTLFSSRSPLKSKQIVELPRNKRVQSTLR*	1	70	MSSVEKAV---AVEDGEWRHRQLGPKQGSVFPKERKLVKTMILEALFPSRSPSKFNQIVEPQNSKRVQPTLR*	216	0
AT1G21835.1	Arabidopsis_lyrata	XM_002890420.1	1	91	MTTQTCNVFMFVAILTMMFSAHIAQSNSLTMCVKHCAHNRCLKAAKNSTPEICDETCKKICNNQLFGGKKFIVPPPKGSSHFCRWLPQFC*	1	91	MATQTCSVFLMVAILTMMFSAHIAHSNSIEMCVKHCAQNQCLKAAKNPTPAICDEACKKICNNQLFGGEKFIVPPVKGSSRFCRWMPQYC*	448	0
AT1G21835.1	Brassica_rapa	XM_009151748.1	7	71	NVFMFVAILTMMFSAHIAQSNSLTMCVKHCAHNRCLKAAKNSTPEICDETCKKICNNQLFGGKKFIVPPPK	3	71	TTFSVFMIIAMVFLAQTSHSTNIEMCVKHCIPNQCMKVAKKPDIAMCEKVCKKFCDKQLGDHEEYFVPPQK	159	1.22125e-15
AT1G21835.1	Capsella_rubella	XM_006303433.1	4	71	QTCNVFMFVAILTMMFSAHIAQSNSLTMCVKHCAHNRCLKAAKNSTPEICDETCKKICNNQLFGGKKFIVP	8	70	KTCRVFMVIAILTMMFSADIAHSNNVGMCVKHCLP-QCLKSANKHTPSTCEGFCKKSCNKQVIGKEESFIP	211	0
AT1G21835.1	Capsella_rubella	XM_006303596.1	4	87	QTCNVFMFVAILTMMFSAHIAQSNSLTMCVKHCAHNRCLKAAKNSTPEICDETCKKICNNQLFGGKKFIVPPPKGS---SHFCRWLPQFC	8	89	KTCNVLMVVAILTMMFSADIAHSRDVGMCVKHCLY-QCSKSAKKPTPTHCEETCKKDCNKQAISKEKVIFPPGEGDGGINKFCQNFPKAC	232	0
AT1G21835.1	Capsella_rubella	XM_006306178.1	4	71	QTCNVFMFVAILTMMFSAHIAQSNSLTMCVKHCAHNRCLKAAKNSTPEICDETCKKICNNQLFGGKKFIVP	8	70	KTCSIFMVIAILTMMYSAQIAHSNNVGMCVKHCLP-QCLKSANKHTPSTCEGFCKKNCNKQVISKEESFVP	204	0
AT1G21835.1	Eutrema_salsugineum	XM_006416194.1	4	77	QTCNVFMFVAILTMMFSAHIAQSNSLTMCVKHCAHNRCLKAAKNSTPEICDETCKKICNNQLFGGKKFIVPPPKGSS	8	77	KTCSILMLVAIVTMMFSAQISHSMNVEMCVKHCIPNQCMKLLKKPDPTICAEACKKLCNKPQSEREDYLVPSKEGST	213	0
AT1G21835.1	Eutrema_salsugineum	XM_006416196.1	4	75	QTCNVFMFVAILTMMFSAHIAQSNSLTMCVKHCAHNRCLKAAKNSTPEICDETCKKICNNQLFGGKKFIVPPPKG	9	75	KTCSILMIVAIFMMMFSAQISHSMNVEMCVKHCIPNQCMKVVKNPDPAMCEEACKKLCKSQLNGRQEYLVPPKEG	236	0
AT1G21864.1	Brassica_rapa	XM_009151750.1	1	91	MAVQVSKKICRVLMIVILFAMMFSA---HSNSIDV-CVKNCGVNQCMKASKKATPAICDNPCKIICDPLNNERYIVPRGNG-GPIKRFCRAFSWIC	1	96	MTIQASKKIASVLIVVILFTITFSAQVSHSKMLDEGCVKNCIVNQCMKASKKATPVACDNPCKKICTKVGIKSYIVPPGGGCDPVKAFCRTFTWFC	285	0
AT1G21864.1	Eutrema_salsugineum	XM_006416194.1	1	77	MAVQVSKKICRVLMIVILFAMMFSA---HSNSIDVCVKNCGVNQCMKASKKATPAICDNPCKIICDPLNNER--YIVPRGNG	1	82	MATQTMKKTCSILMLVAIVTMMFSAQISHSMNVEMCVKHCIPNQCMKLLKKPDPTICAEACKKLCNKPQSEREDYLVPSKEG	175	0
AT1G21866.1	Arabidopsis_lyrata	XM_002890422.1	1	91	MATQVSKKICSVLMIVILFAMMFSAHSNSIDVCVKNCVVNQCMKASKKATPAICANPCKIICDPLNNERYIVPRGNGGPIKRFCRAFSWIC	1	91	MAAPMSKKICSVLIIAILFATMFSAHSNSIDVCVKDCVVNVCMKASKKATPAICDNPCKIMCDPMNGEQYIVPRGNGGPIKRFCRRFSWIC	456	0
AT1G21866.1	Brassica_rapa	XM_009151750.1	1	91	MATQVSKKICSVLMIVILFAMMFSA---HSNSIDV-CVKNCVVNQCMKASKKATPAICANPCKIICDPLNNERYIVPRGNG-GPIKRFCRAFSWIC	1	96	MTIQASKKIASVLIVVILFTITFSAQVSHSKMLDEGCVKNCIVNQCMKASKKATPVACDNPCKKICTKVGIKSYIVPPGGGCDPVKAFCRTFTWFC	287	0
AT1G21866.1	Eutrema_salsugineum	XM_006416194.1	1	77	MATQVSKKICSVLMIVILFAMMFSA---HSNSIDVCVKNCVVNQCMKASKKATPAICANPCKIICDPLNNER--YIVPRGNG	1	82	MATQTMKKTCSILMLVAIVTMMFSAQISHSMNVEMCVKHCIPNQCMKLLKKPDPTICAEACKKLCNKPQSEREDYLVPSKEG	201	0
AT1G21925.1	Arabidopsis_lyrata	XM_002893149.1	1	99	MAAQSLKKTCDLLIITTLLAMMFSAQISHSNNVNMCIKHCVSNQCLKEVKNATPIMCEDACKKLCTEQQQSGQERYLLPVPPGTSKFCRLFPKVCGLFN	1	95	MAAQSLKKTCNLLIVTALITMMFSAQISHSNNVDMCIKHCVSNQCLKEVKNATPTMCEDACKKLCNDLQN-GKEKYIVPTK---SRFCRWFPNLCGAIN	397	0
AT1G21925.1	Capsella_rubella	XM_006303626.1	1	95	MAAQSLKKTCDLLIITTLLAMMFSAQISHSNNV--NMCIKHCVSNQCLKEVKNATPIMCEDACKKLCTEQQQSGQERYLLPVPPGTS---KFCRLFPKVC	1	99	MAGHMSQRICNILIIVTLATMMFSAQIAESNKIALQVCLHNCVTNVCMKAGKKATPAKCKDACSQVCDDNPFN-NEGYVVPPGKGDNPLVKFCKRFPWIC	191	0
AT1G21925.1	Capsella_rubella	XM_006304785.1	1	79	MAAQSLKKTCDLLIITTLLAMMFSAQISHSNNVNMCIKHCVSNQCLKEVKNATPIMCEDACKKLCTEQQQSGQERYLLP	1	75	MEGQSLK---NVLMITALLTMMFSAQMAHSSDVDMCIKHCVSRQCPKEVKKATPAMCEVGCKKLCNEKQFD-HEQYVKP	245	0
AT1G21925.1	Eutrema_salsugineum	XM_006416187.1	1	67	MAAQSLKKTCDLLIITTLLAMMFSAQISHSNNVNMCIKHCVSNQCLKEVKNATPIMCEDACKKLCTE	1	66	MSTQPLKKICGVLMIIALCVMMFSVQLSYSNTIDVSVKNCIP-KCMKVAKNGTPDICEKLCEKLCLE	179	0
AT1G21928.1	Arabidopsis_lyrata	XM_002893151.1	1	99	MAAQSLKKTCDLLIITTLFAMMFSAQISHSNNVNMCIKHCVSNQCLKEVKNATPIMCEDACKKLCTEQQQSGQERYLVPVPPGTSKFCRMFPKACGLFN	1	95	MAAQSLKKTCNLLIVTALITMMFSAQISHSNNVDMCIKHCVSNQCLKEVKNATPTMCEDACKKLCNDLQN-GKEKYIVPTK---SRFCKWFPNWCGAVN	390	0
AT1G21928.1	Eutrema_salsugineum	XM_006416187.1	1	67	MAAQSLKKTCDLLIITTLFAMMFSAQISHSNNVNMCIKHCVSNQCLKEVKNATPIMCEDACKKLCTE	1	66	MSTQPLKKICGVLMIIALCVMMFSVQLSYSNTIDVSVKNCIP-KCMKVAKNGTPDICEKLCEKLCLE	178	0
AT1G21940.1	Arabidopsis_lyrata	XM_002893152.1	1	183	MTGHVAYSWAMEFNLWAHLAFMLVILKIIVAPMVVELEQMRKVREECDVQLLVVRDRNG*RRWRS*EKRRNSSCKRSFLSCSFARHFHRNLQTSFWFRRFISNGDDEERTRGVILCIRAEQDGRYVLYGGDYQNRFIDAWTHVCAGGDA*TTRRDGHETYVGFYLPSDFALLLRLSSVLRRRM	1	183	MTGDVAYSWVMEFNLWAHLAFRLVIFRTIFAPMVVKLERMRNVREECDVQLLVVRDING***WRS*EKRRDSSSKRSFLSCSFPRHFHRNLQTISWF*RFISNGDDEERTRGVLLRIRAQ*DGRYVFYGGDYQNRFIDAWTHFCAGGDAKTTRRVGHETDDGFYLPTDFTLLLRLSPVVRRPM	798	0
AT1G21940.1	Arabidopsis_lyrata	XM_002893152.1	1	183	MTGHVAYSWAMEFNLWAHLAFMLVILKIIVAPMVVELEQMRKVREECDVQLLVVRDRNG*RRWRS*EKRRNSSCKRSFLSCSFARHFHRNLQTSFWFRRFISNGDDEERTRGVILCIRAEQDGRYVLYGGDYQNRFIDAWTHVCAGGDA*TTRRDGHETYVGFYLPSDFALLLRLSSVLRRRM	1	183	MTGDVAYSWVMEFNLWAHLAFRLVIFRTIFAPMVVKLERMRNVREECDVQLLVVRDING***WRS*EKRRDSSSKRSFLSCSFPRHFHRNLQTISWF*RFISNGDDEERTRGVLLRIRAQ*DGRYVFYGGDYQNRFIDAWTHFCAGGDAKTTRRVGHETDDGFYLPTDFTLLLRLSPVVRRPM	798	0
AT1G21940.1	Arabidopsis_lyrata	XM_002893152.1	1	183	MTGHVAYSWAMEFNLWAHLAFMLVILKIIVAPMVVELEQMRKVREECDVQLLVVRDRNG*RRWRS*EKRRNSSCKRSFLSCSFARHFHRNLQTSFWFRRFISNGDDEERTRGVILCIRAEQDGRYVLYGGDYQNRFIDAWTHVCAGGDA*TTRRDGHETYVGFYLPSDFALLLRLSSVLRRRM	1	183	MTGDVAYSWVMEFNLWAHLAFRLVIFRTIFAPMVVKLERMRNVREECDVQLLVVRDING***WRS*EKRRDSSSKRSFLSCSFPRHFHRNLQTISWF*RFISNGDDEERTRGVLLRIRAQ*DGRYVFYGGDYQNRFIDAWTHFCAGGDAKTTRRVGHETDDGFYLPTDFTLLLRLSPVVRRPM	798	0
AT1G21940.1	Arabidopsis_lyrata	XM_002893152.1	1	183	MTGHVAYSWAMEFNLWAHLAFMLVILKIIVAPMVVELEQMRKVREECDVQLLVVRDRNG*RRWRS*EKRRNSSCKRSFLSCSFARHFHRNLQTSFWFRRFISNGDDEERTRGVILCIRAEQDGRYVLYGGDYQNRFIDAWTHVCAGGDA*TTRRDGHETYVGFYLPSDFALLLRLSSVLRRRM	1	183	MTGDVAYSWVMEFNLWAHLAFRLVIFRTIFAPMVVKLERMRNVREECDVQLLVVRDING***WRS*EKRRDSSSKRSFLSCSFPRHFHRNLQTISWF*RFISNGDDEERTRGVLLRIRAQ*DGRYVFYGGDYQNRFIDAWTHFCAGGDAKTTRRVGHETDDGFYLPTDFTLLLRLSPVVRRPM	798	0
AT1G21940.1	Brassica_rapa	XM_009147306.1	4	48	HVAYSWAMEFNLWAHLAFMLVILKIIVAPMVVELEQMRKVREECDVQL	163	46	HVAVYWAKEFNLLAHLCFLTVMIGIVQVPAVVE--RIRRVQPDADIRL	108	2.64022e-09
AT1G21940.1	Capsella_rubella	XM_006303721.1	2	52	TGHVAYSWAMEFNLWAHLAFMLVILKIIVAPMVVELEQ--MRKVREECDVQLLV	58	54	SGHVAFYCALELNKLADQCFLFAIIRLTLSFLGLTFAPVVMRRLREETDMKLMM	73	5.98353e-06
AT1G21940.1	Capsella_rubella	XM_006306370.1	5	49	VAYSWAMEFNLWAHLAFMLVILKIIVAPMVVE-LEQMRKVREECDVQLLV	59	50	VAFFWASKFNRAAEFSSLMVISTLITSTVAFEGPRRMRNLLVNCDIQLVL	72	7.43927e-06
AT1G21940.1	Capsella_rubella	XM_006306370.1	5	49	VAYSWAMEFNLWAHLAFMLVILKIIVAPMVVE-LEQMRKVREECDVQLLV	59	50	VAFFWASKFNRAAEFSSLMVISTLITSTVAFEGPRRMRNLLVNCDIQLVL	72	7.43927e-06
AT1G21940.1	Capsella_rubella	XM_006306370.1	5	49	VAYSWAMEFNLWAHLAFMLVILKIIVAPMVVE-LEQMRKVREECDVQLLV	59	50	VAFFWASKFNRAAEFSSLMVISTLITSTVAFEGPRRMRNLLVNCDIQLVL	72	7.43927e-06
AT1G21940.1	Capsella_rubella	XM_006306370.1	5	49	VAYSWAMEFNLWAHLAFMLVILKIIVAPMVVE-LEQMRKVREECDVQLLV	59	50	VAFFWASKFNRAAEFSSLMVISTLITSTVAFEGPRRMRNLLVNCDIQLVL	72	7.43927e-06
AT1G21940.1	Capsella_rubella	XM_006306370.1	5	49	VAYSWAMEFNLWAHLAFMLVILKIIVAPMVVE-LEQMRKVREECDVQLLV	59	50	VAFFWASKFNRAAEFSSLMVISTLITSTVAFEGPRRMRNLLVNCDIQLVL	72	7.43927e-06
AT1G21940.1	Capsella_rubella	XM_006306370.1	5	49	VAYSWAMEFNLWAHLAFMLVILKIIVAPMVVE-LEQMRKVREECDVQLLV	59	50	VAFFWASKFNRAAEFSSLMVISTLITSTVAFEGPRRMRNLLVNCDIQLVL	72	7.43927e-06
AT1G21940.1	Capsella_rubella	XM_006306370.1	5	49	VAYSWAMEFNLWAHLAFMLVILKIIVAPMVVE-LEQMRKVREECDVQLLV	59	50	VAFFWASKFNRAAEFSSLMVISTLITSTVAFEGPRRMRNLLVNCDIQLVL	72	7.43927e-06
AT1G21940.1	Capsella_rubella	XM_006306370.1	5	49	VAYSWAMEFNLWAHLAFMLVILKIIVAPMVVE-LEQMRKVREECDVQLLV	59	50	VAFFWASKFNRAAEFSSLMVISTLITSTVAFEGPRRMRNLLVNCDIQLVL	72	7.43927e-06
AT1G21940.1	Capsella_rubella	XM_006306370.1	5	49	VAYSWAMEFNLWAHLAFMLVILKIIVAPMVVE-LEQMRKVREECDVQLLV	59	50	VAFFWASKFNRAAEFSSLMVISTLITSTVAFEGPRRMRNLLVNCDIQLVL	72	7.43927e-06
AT1G21940.1	Eutrema_salsugineum	XM_006416184.1	2	47	TGHVAYSWAMEFNLWAHLAFMLVILKIIVAPMVVELEQMRKVREECD	55	45	TGHVAFYWASKFSKFARLCSLMVVFELLFVPVVVL--RMRSLRRESD	88	2.1393e-08
AT1G21950.1	Arabidopsis_lyrata	XM_002893152.1	63	47	AFFWASGFNKAAHFSFMLVIFQ-ILASVVVLARRMRSFREDCDMKLLL	6	48	AYSWVMEFNLWAHLAFRLVIFRTIFAPMVVKLERMRNVREECDVQLLV	109	2.70973e-11
AT1G21950.1	Arabidopsis_lyrata	XM_002893153.1	1	131	MDDGAVERHEEQRERREELRRMAVRFVVAVALDLFTGVYKRAAGFEGSDPNSGTETTENEHRAFFWASGFNKAAHFSFMLVIFQILASVVVLARRMRSFREDCDMKLLLGLICVTISLSLMAYLRWWVSC*	1	131	MDDGAVEIREEQRDRREEKRRLIVRFVAAVALDLFTGVYKRAAGFDGSDPNSGTETTENEHSAFFWAAIFNKVAHLSCMLVIFQILSSVVVLGRRMRSHREDCDMKLLGGFISVTISLCLMAYHRWWVSC*	586	0
AT1G21950.1	Arabidopsis_lyrata	XM_002893153.1	1	131	MDDGAVERHEEQRERREELRRMAVRFVVAVALDLFTGVYKRAAGFEGSDPNSGTETTENEHRAFFWASGFNKAAHFSFMLVIFQILASVVVLARRMRSFREDCDMKLLLGLICVTISLSLMAYLRWWVSC*	1	131	MDDGAVEIREEQRDRREEKRRLIVRFVAAVALDLFTGVYKRAAGFDGSDPNSGTETTENEHSAFFWAAIFNKVAHLSCMLVIFQILSSVVVLGRRMRSHREDCDMKLLGGFISVTISLCLMAYHRWWVSC*	586	0
AT1G21950.1	Arabidopsis_lyrata	XM_002893153.1	1	131	MDDGAVERHEEQRERREELRRMAVRFVVAVALDLFTGVYKRAAGFEGSDPNSGTETTENEHRAFFWASGFNKAAHFSFMLVIFQILASVVVLARRMRSFREDCDMKLLLGLICVTISLSLMAYLRWWVSC*	1	131	MDDGAVEIREEQRDRREEKRRLIVRFVAAVALDLFTGVYKRAAGFDGSDPNSGTETTENEHSAFFWAAIFNKVAHLSCMLVIFQILSSVVVLGRRMRSHREDCDMKLLGGFISVTISLCLMAYHRWWVSC*	586	0
AT1G21950.1	Arabidopsis_lyrata	XM_002893153.1	1	131	MDDGAVERHEEQRERREELRRMAVRFVVAVALDLFTGVYKRAAGFEGSDPNSGTETTENEHRAFFWASGFNKAAHFSFMLVIFQILASVVVLARRMRSFREDCDMKLLLGLICVTISLSLMAYLRWWVSC*	1	131	MDDGAVEIREEQRDRREEKRRLIVRFVAAVALDLFTGVYKRAAGFDGSDPNSGTETTENEHSAFFWAAIFNKVAHLSCMLVIFQILSSVVVLGRRMRSHREDCDMKLLGGFISVTISLCLMAYHRWWVSC*	586	0
AT1G21950.1	Brassica_rapa	XM_009147306.1	14	115	ERREELRRMAVRFVVAVALDLFTGVYKRAAGFEGSDPNSGTETTENEHRAFFWASGFNKAAHFSFMLVIFQILASVVVLARRMRSFREDCDMKLLLGLICVTISLSLMAYLRWWV	123	107	EIHDEMRRVTDRFYVAVVLDIFTRYCKRRFGLD-------LKETKEEHVAVYWAKEFNLLAHLCFLTVMIGIV-QVPAVVERIRRVQPDADIRLGLGIICLSISLSFSAYLRWFV	190	0
AT1G21950.1	Eutrema_salsugineum	XM_006416183.1	10	119	EEQRERREELRRMAVRFVVAVALDLFTGVYKRA-AGFEGSDPNSGTETTENEHRAFFWASGFNKAAHFSFMLVIFQILASVVVLARRMRSFREDCDMKLLLGLICVTISLSLMAYLRWWV	2	116	DEVRERRQERRGLNARLFVAGLIIVSVECCSRVQAGLNLSDPNPGTKT---EHVALDLASELYKIAAVCAAKVMISV-ALVPDVVEGMRRTQLQSDFVLVIASICVLISVSCLAFFRFFV	106	3.56311e-11
AT1G21950.1	Eutrema_salsugineum	XM_006416184.1	3	126	DGAVERHEEQRERREELRRMAVRFVVAVALDLFTGVYKRAAGFEGSDPNSGTETTENEHRAFFWASGFNKAAHFSFMLVIFQILASVVVLARRMRSFREDCDMKLLLGLICVTISLSLMAYLRWWV	2	122	NNSISMDDEAREIRQELRRLNVRLVVAISLAVFTGCYRSQAGLTNL---SETMTNNTGHVAFYWASKFSKFARLCSLMVVFELLF-VPVVVLRMRSLRRESDRFLVLASICVLISLSFLAYLRWFV	251	0
AT1G22010.1	Arabidopsis_lyrata	XM_002890437.1	2	111	VEKVSIKHEINYNPKPEDAGRIKVYVSILMSEDPIRDRRPILTFSLPAKEFRDSFPSYRWEQLNCLEDDERIDVSQVDLARRELSRLVTHLMLYLHNY-QDCALSIYITFKF	34	108	MEQVSYNYEIDHNPKPEDEGRIKVYASIQLPETL---EFTILKFSLSAKEFSDSLGSYSWEQLNCLEDDERLNFLQVQEARMEIPRLVSNVMLYSVKYPTDCAL-IYITFLF	298	0
AT1G22010.1	Arabidopsis_lyrata	XM_002890438.1	1	123	MVEKVSIKHEINYNPKPEDAGRIKVYVSILMSEDPIRDRRPILTFSLPAKEFRDSFPSYRWEQLNCLEDDERIDVSQVDLARRELSRLVTHLMLYLHNYQDCALSIYITFKFISRTRVRILEQ	1	123	MAEKVSLKHEIDYNPKPEDAGRIKVYVSILISEAPIRDFRPVLAFSLPAKEFRDSFTRYRWEQLNCLEDDERLDVSQVNLARTELSRLVTHVMFYFVNYLDCILSIYITFKPMRRPPAMIVEE	528	0
AT1G22010.1	Arabidopsis_lyrata	XM_002890438.1	1	123	MVEKVSIKHEINYNPKPEDAGRIKVYVSILMSEDPIRDRRPILTFSLPAKEFRDSFPSYRWEQLNCLEDDERIDVSQVDLARRELSRLVTHLMLYLHNYQDCALSIYITFKFISRTRVRILEQ	1	123	MAEKVSLKHEIDYNPKPEDAGRIKVYVSILISEAPIRDFRPVLAFSLPAKEFRDSFTRYRWEQLNCLEDDERLDVSQVNLARTELSRLVTHVMFYFVNYLDCILSIYITFKPMRRPPAMIVEE	528	0
AT1G22010.1	Arabidopsis_lyrata	XM_002890438.1	1	123	MVEKVSIKHEINYNPKPEDAGRIKVYVSILMSEDPIRDRRPILTFSLPAKEFRDSFPSYRWEQLNCLEDDERIDVSQVDLARRELSRLVTHLMLYLHNYQDCALSIYITFKFISRTRVRILEQ	1	123	MAEKVSLKHEIDYNPKPEDAGRIKVYVSILISEAPIRDFRPVLAFSLPAKEFRDSFTRYRWEQLNCLEDDERLDVSQVNLARTELSRLVTHVMFYFVNYLDCILSIYITFKPMRRPPAMIVEE	528	0
AT1G22010.1	Arabidopsis_lyrata	XM_002890438.1	1	123	MVEKVSIKHEINYNPKPEDAGRIKVYVSILMSEDPIRDRRPILTFSLPAKEFRDSFPSYRWEQLNCLEDDERIDVSQVDLARRELSRLVTHLMLYLHNYQDCALSIYITFKFISRTRVRILEQ	1	123	MAEKVSLKHEIDYNPKPEDAGRIKVYVSILISEAPIRDFRPVLAFSLPAKEFRDSFTRYRWEQLNCLEDDERLDVSQVNLARTELSRLVTHVMFYFVNYLDCILSIYITFKPMRRPPAMIVEE	528	0
AT1G22010.1	Arabidopsis_lyrata	XM_002890438.1	1	123	MVEKVSIKHEINYNPKPEDAGRIKVYVSILMSEDPIRDRRPILTFSLPAKEFRDSFPSYRWEQLNCLEDDERIDVSQVDLARRELSRLVTHLMLYLHNYQDCALSIYITFKFISRTRVRILEQ	1	123	MAEKVSLKHEIDYNPKPEDAGRIKVYVSILISEAPIRDFRPVLAFSLPAKEFRDSFTRYRWEQLNCLEDDERLDVSQVNLARTELSRLVTHVMFYFVNYLDCILSIYITFKPMRRPPAMIVEE	528	0
AT1G22010.1	Arabidopsis_lyrata	XM_002890438.1	1	123	MVEKVSIKHEINYNPKPEDAGRIKVYVSILMSEDPIRDRRPILTFSLPAKEFRDSFPSYRWEQLNCLEDDERIDVSQVDLARRELSRLVTHLMLYLHNYQDCALSIYITFKFISRTRVRILEQ	1	123	MAEKVSLKHEIDYNPKPEDAGRIKVYVSILISEAPIRDFRPVLAFSLPAKEFRDSFTRYRWEQLNCLEDDERLDVSQVNLARTELSRLVTHVMFYFVNYLDCILSIYITFKPMRRPPAMIVEE	528	0
AT1G22010.1	Arabidopsis_lyrata	XM_002890438.1	1	123	MVEKVSIKHEINYNPKPEDAGRIKVYVSILMSEDPIRDRRPILTFSLPAKEFRDSFPSYRWEQLNCLEDDERIDVSQVDLARRELSRLVTHLMLYLHNYQDCALSIYITFKFISRTRVRILEQ	1	123	MAEKVSLKHEIDYNPKPEDAGRIKVYVSILISEAPIRDFRPVLAFSLPAKEFRDSFTRYRWEQLNCLEDDERLDVSQVNLARTELSRLVTHVMFYFVNYLDCILSIYITFKPMRRPPAMIVEE	528	0
AT1G22010.1	Arabidopsis_lyrata	XM_002890438.1	1	123	MVEKVSIKHEINYNPKPEDAGRIKVYVSILMSEDPIRDRRPILTFSLPAKEFRDSFPSYRWEQLNCLEDDERIDVSQVDLARRELSRLVTHLMLYLHNYQDCALSIYITFKFISRTRVRILEQ	1	123	MAEKVSLKHEIDYNPKPEDAGRIKVYVSILISEAPIRDFRPVLAFSLPAKEFRDSFTRYRWEQLNCLEDDERLDVSQVNLARTELSRLVTHVMFYFVNYLDCILSIYITFKPMRRPPAMIVEE	528	0
AT1G22010.1	Arabidopsis_lyrata	XM_002890438.1	1	123	MVEKVSIKHEINYNPKPEDAGRIKVYVSILMSEDPIRDRRPILTFSLPAKEFRDSFPSYRWEQLNCLEDDERIDVSQVDLARRELSRLVTHLMLYLHNYQDCALSIYITFKFISRTRVRILEQ	1	123	MAEKVSLKHEIDYNPKPEDAGRIKVYVSILISEAPIRDFRPVLAFSLPAKEFRDSFTRYRWEQLNCLEDDERLDVSQVNLARTELSRLVTHVMFYFVNYLDCILSIYITFKPMRRPPAMIVEE	528	0
AT1G22010.1	Arabidopsis_lyrata	XM_002890438.1	1	123	MVEKVSIKHEINYNPKPEDAGRIKVYVSILMSEDPIRDRRPILTFSLPAKEFRDSFPSYRWEQLNCLEDDERIDVSQVDLARRELSRLVTHLMLYLHNYQDCALSIYITFKFISRTRVRILEQ	1	123	MAEKVSLKHEIDYNPKPEDAGRIKVYVSILISEAPIRDFRPVLAFSLPAKEFRDSFTRYRWEQLNCLEDDERLDVSQVNLARTELSRLVTHVMFYFVNYLDCILSIYITFKPMRRPPAMIVEE	528	0
AT1G22010.1	Arabidopsis_lyrata	XM_002890438.1	1	123	MVEKVSIKHEINYNPKPEDAGRIKVYVSILMSEDPIRDRRPILTFSLPAKEFRDSFPSYRWEQLNCLEDDERIDVSQVDLARRELSRLVTHLMLYLHNYQDCALSIYITFKFISRTRVRILEQ	1	123	MAEKVSLKHEIDYNPKPEDAGRIKVYVSILISEAPIRDFRPVLAFSLPAKEFRDSFTRYRWEQLNCLEDDERLDVSQVNLARTELSRLVTHVMFYFVNYLDCILSIYITFKPMRRPPAMIVEE	528	0
AT1G22010.1	Arabidopsis_lyrata	XM_002890438.1	1	123	MVEKVSIKHEINYNPKPEDAGRIKVYVSILMSEDPIRDRRPILTFSLPAKEFRDSFPSYRWEQLNCLEDDERIDVSQVDLARRELSRLVTHLMLYLHNYQDCALSIYITFKFISRTRVRILEQ	1	123	MAEKVSLKHEIDYNPKPEDAGRIKVYVSILISEAPIRDFRPVLAFSLPAKEFRDSFTRYRWEQLNCLEDDERLDVSQVNLARTELSRLVTHVMFYFVNYLDCILSIYITFKPMRRPPAMIVEE	528	0
AT1G22010.1	Arabidopsis_lyrata	XM_002890438.1	1	123	MVEKVSIKHEINYNPKPEDAGRIKVYVSILMSEDPIRDRRPILTFSLPAKEFRDSFPSYRWEQLNCLEDDERIDVSQVDLARRELSRLVTHLMLYLHNYQDCALSIYITFKFISRTRVRILEQ	1	123	MAEKVSLKHEIDYNPKPEDAGRIKVYVSILISEAPIRDFRPVLAFSLPAKEFRDSFTRYRWEQLNCLEDDERLDVSQVNLARTELSRLVTHVMFYFVNYLDCILSIYITFKPMRRPPAMIVEE	528	0
AT1G22010.1	Arabidopsis_lyrata	XM_002890438.1	1	123	MVEKVSIKHEINYNPKPEDAGRIKVYVSILMSEDPIRDRRPILTFSLPAKEFRDSFPSYRWEQLNCLEDDERIDVSQVDLARRELSRLVTHLMLYLHNYQDCALSIYITFKFISRTRVRILEQ	1	123	MAEKVSLKHEIDYNPKPEDAGRIKVYVSILISEAPIRDFRPVLAFSLPAKEFRDSFTRYRWEQLNCLEDDERLDVSQVNLARTELSRLVTHVMFYFVNYLDCILSIYITFKPMRRPPAMIVEE	528	0
AT1G22010.1	Arabidopsis_lyrata	XM_002890438.1	1	123	MVEKVSIKHEINYNPKPEDAGRIKVYVSILMSEDPIRDRRPILTFSLPAKEFRDSFPSYRWEQLNCLEDDERIDVSQVDLARRELSRLVTHLMLYLHNYQDCALSIYITFKFISRTRVRILEQ	1	123	MAEKVSLKHEIDYNPKPEDAGRIKVYVSILISEAPIRDFRPVLAFSLPAKEFRDSFTRYRWEQLNCLEDDERLDVSQVNLARTELSRLVTHVMFYFVNYLDCILSIYITFKPMRRPPAMIVEE	528	0
AT1G22010.1	Arabidopsis_lyrata	XM_002890438.1	1	123	MVEKVSIKHEINYNPKPEDAGRIKVYVSILMSEDPIRDRRPILTFSLPAKEFRDSFPSYRWEQLNCLEDDERIDVSQVDLARRELSRLVTHLMLYLHNYQDCALSIYITFKFISRTRVRILEQ	1	123	MAEKVSLKHEIDYNPKPEDAGRIKVYVSILISEAPIRDFRPVLAFSLPAKEFRDSFTRYRWEQLNCLEDDERLDVSQVNLARTELSRLVTHVMFYFVNYLDCILSIYITFKPMRRPPAMIVEE	528	0
AT1G22010.1	Arabidopsis_lyrata	XM_002890438.1	1	123	MVEKVSIKHEINYNPKPEDAGRIKVYVSILMSEDPIRDRRPILTFSLPAKEFRDSFPSYRWEQLNCLEDDERIDVSQVDLARRELSRLVTHLMLYLHNYQDCALSIYITFKFISRTRVRILEQ	1	123	MAEKVSLKHEIDYNPKPEDAGRIKVYVSILISEAPIRDFRPVLAFSLPAKEFRDSFTRYRWEQLNCLEDDERLDVSQVNLARTELSRLVTHVMFYFVNYLDCILSIYITFKPMRRPPAMIVEE	528	0
AT1G22010.1	Arabidopsis_lyrata	XM_002890438.1	1	123	MVEKVSIKHEINYNPKPEDAGRIKVYVSILMSEDPIRDRRPILTFSLPAKEFRDSFPSYRWEQLNCLEDDERIDVSQVDLARRELSRLVTHLMLYLHNYQDCALSIYITFKFISRTRVRILEQ	1	123	MAEKVSLKHEIDYNPKPEDAGRIKVYVSILISEAPIRDFRPVLAFSLPAKEFRDSFTRYRWEQLNCLEDDERLDVSQVNLARTELSRLVTHVMFYFVNYLDCILSIYITFKPMRRPPAMIVEE	528	0
AT1G22010.1	Arabidopsis_lyrata	XM_002890438.1	1	123	MVEKVSIKHEINYNPKPEDAGRIKVYVSILMSEDPIRDRRPILTFSLPAKEFRDSFPSYRWEQLNCLEDDERIDVSQVDLARRELSRLVTHLMLYLHNYQDCALSIYITFKFISRTRVRILEQ	1	123	MAEKVSLKHEIDYNPKPEDAGRIKVYVSILISEAPIRDFRPVLAFSLPAKEFRDSFTRYRWEQLNCLEDDERLDVSQVNLARTELSRLVTHVMFYFVNYLDCILSIYITFKPMRRPPAMIVEE	528	0
AT1G22010.1	Arabidopsis_lyrata	XM_002890438.1	1	123	MVEKVSIKHEINYNPKPEDAGRIKVYVSILMSEDPIRDRRPILTFSLPAKEFRDSFPSYRWEQLNCLEDDERIDVSQVDLARRELSRLVTHLMLYLHNYQDCALSIYITFKFISRTRVRILEQ	1	123	MAEKVSLKHEIDYNPKPEDAGRIKVYVSILISEAPIRDFRPVLAFSLPAKEFRDSFTRYRWEQLNCLEDDERLDVSQVNLARTELSRLVTHVMFYFVNYLDCILSIYITFKPMRRPPAMIVEE	528	0
AT1G22010.1	Arabidopsis_lyrata	XM_002890438.1	1	123	MVEKVSIKHEINYNPKPEDAGRIKVYVSILMSEDPIRDRRPILTFSLPAKEFRDSFPSYRWEQLNCLEDDERIDVSQVDLARRELSRLVTHLMLYLHNYQDCALSIYITFKFISRTRVRILEQ	1	123	MAEKVSLKHEIDYNPKPEDAGRIKVYVSILISEAPIRDFRPVLAFSLPAKEFRDSFTRYRWEQLNCLEDDERLDVSQVNLARTELSRLVTHVMFYFVNYLDCILSIYITFKPMRRPPAMIVEE	528	0
AT1G22010.1	Arabidopsis_lyrata	XM_002890438.1	1	123	MVEKVSIKHEINYNPKPEDAGRIKVYVSILMSEDPIRDRRPILTFSLPAKEFRDSFPSYRWEQLNCLEDDERIDVSQVDLARRELSRLVTHLMLYLHNYQDCALSIYITFKFISRTRVRILEQ	1	123	MAEKVSLKHEIDYNPKPEDAGRIKVYVSILISEAPIRDFRPVLAFSLPAKEFRDSFTRYRWEQLNCLEDDERLDVSQVNLARTELSRLVTHVMFYFVNYLDCILSIYITFKPMRRPPAMIVEE	528	0
AT1G22010.1	Arabidopsis_lyrata	XM_002890438.1	1	123	MVEKVSIKHEINYNPKPEDAGRIKVYVSILMSEDPIRDRRPILTFSLPAKEFRDSFPSYRWEQLNCLEDDERIDVSQVDLARRELSRLVTHLMLYLHNYQDCALSIYITFKFISRTRVRILEQ	1	123	MAEKVSLKHEIDYNPKPEDAGRIKVYVSILISEAPIRDFRPVLAFSLPAKEFRDSFTRYRWEQLNCLEDDERLDVSQVNLARTELSRLVTHVMFYFVNYLDCILSIYITFKPMRRPPAMIVEE	528	0
AT1G22010.1	Arabidopsis_lyrata	XM_002890438.1	1	123	MVEKVSIKHEINYNPKPEDAGRIKVYVSILMSEDPIRDRRPILTFSLPAKEFRDSFPSYRWEQLNCLEDDERIDVSQVDLARRELSRLVTHLMLYLHNYQDCALSIYITFKFISRTRVRILEQ	1	123	MAEKVSLKHEIDYNPKPEDAGRIKVYVSILISEAPIRDFRPVLAFSLPAKEFRDSFTRYRWEQLNCLEDDERLDVSQVNLARTELSRLVTHVMFYFVNYLDCILSIYITFKPMRRPPAMIVEE	528	0
AT1G22010.1	Arabidopsis_lyrata	XM_002890438.1	1	123	MVEKVSIKHEINYNPKPEDAGRIKVYVSILMSEDPIRDRRPILTFSLPAKEFRDSFPSYRWEQLNCLEDDERIDVSQVDLARRELSRLVTHLMLYLHNYQDCALSIYITFKFISRTRVRILEQ	1	123	MAEKVSLKHEIDYNPKPEDAGRIKVYVSILISEAPIRDFRPVLAFSLPAKEFRDSFTRYRWEQLNCLEDDERLDVSQVNLARTELSRLVTHVMFYFVNYLDCILSIYITFKPMRRPPAMIVEE	528	0
AT1G22010.1	Capsella_rubella	XM_006305767.1	1	29	MVEKVSIKHEINYNPKPEDAGRIKVYVSI	1	29	MEAELSLDHEIDHNPKPEDARTIKICVSV	93	3.24515e-09
AT1G22010.1	Capsella_rubella	XM_006306139.1	1	111	MVEKVSIKHEINYNPKPEDAGRIKVYVSILMSEDPIRDRRPILTFSLPAKEFRDSFPSYRWEQLNCLEDDERIDVSQVDLARRELSRLVTHLMLYLHNYQ-DCALSIYITFK	1	112	MVELVSLKHEIDHNPKPEDAKRIKVYVSILMSEYPIRDCRPVLAFSLPAKEFRDSFTSYRWEQLNCLEDDERLNVSLVDFARVELSRLVTYVMFFSVNYSPDCALSIHITFK	473	0
AT1G22090.1	Arabidopsis_lyrata	XM_002890446.1	19	309	GFDYPDGIPISYNLHRLRHFECEGSYPKYPYGSLVKFYAMVGLHRYNVLEGKNLQLDTLKSFNMRINCGASSYYITLAARVPDSGLKQIFQVLVHEERLGSLDMTCTIARPRVTTNVPFLRPHSESEYDYMDNDELPDWPSEIAFDDTKRFHLVKESELRDNDWIRLYLELTLVAHDRFLTVHYLSQLEIVKVAIEEVEQPNASLNTKTTFVYITYKDLAKAQIGEPVDRKAIVRKIINETTGLLRLRGDYWSGERSVITPEEEYMLLHGGEKVRNNEQRSKKLKRRVGVHRLWRW----WYQAYKNRGLRSS	16	309	GFDYPNW----NTLQRFRHFECEGKYPKYPYGSLVKFYAMVGLHRYNLLEGKNLQLDTLKSFNMRINCGASSYYITLAARVPDSGLQQIFQVLVHEERLGSLDVTCTVARPRVTTSEPFLGRHSELAYDYMDNDELPNWPSEIAFNDRKRFHLVKESELRDNDWIRLYLELTLVAHDRSLTVHYLSKLEIVQVVIEDVEPPNASLNTKTTFVYITYKDLAKARIGEPVDRKAIVRRIINMSTGILRLRGDYWSGEKAMNTEEEESMHLPGGGKALNNEQRSKMLKRRLGVHRLWRLSNPRWYQVYKSRGLRSS	1394	0
AT1G22090.1	Arabidopsis_lyrata	XM_002890446.1	19	309	GFDYPDGIPISYNLHRLRHFECEGSYPKYPYGSLVKFYAMVGLHRYNVLEGKNLQLDTLKSFNMRINCGASSYYITLAARVPDSGLKQIFQVLVHEERLGSLDMTCTIARPRVTTNVPFLRPHSESEYDYMDNDELPDWPSEIAFDDTKRFHLVKESELRDNDWIRLYLELTLVAHDRFLTVHYLSQLEIVKVAIEEVEQPNASLNTKTTFVYITYKDLAKAQIGEPVDRKAIVRKIINETTGLLRLRGDYWSGERSVITPEEEYMLLHGGEKVRNNEQRSKKLKRRVGVHRLWRW----WYQAYKNRGLRSS	16	309	GFDYPNW----NTLQRFRHFECEGKYPKYPYGSLVKFYAMVGLHRYNLLEGKNLQLDTLKSFNMRINCGASSYYITLAARVPDSGLQQIFQVLVHEERLGSLDVTCTVARPRVTTSEPFLGRHSELAYDYMDNDELPNWPSEIAFNDRKRFHLVKESELRDNDWIRLYLELTLVAHDRSLTVHYLSKLEIVQVVIEDVEPPNASLNTKTTFVYITYKDLAKARIGEPVDRKAIVRRIINMSTGILRLRGDYWSGEKAMNTEEEESMHLPGGGKALNNEQRSKMLKRRLGVHRLWRLSNPRWYQVYKSRGLRSS	1394	0
AT1G22090.1	Arabidopsis_lyrata	XM_002890446.1	19	309	GFDYPDGIPISYNLHRLRHFECEGSYPKYPYGSLVKFYAMVGLHRYNVLEGKNLQLDTLKSFNMRINCGASSYYITLAARVPDSGLKQIFQVLVHEERLGSLDMTCTIARPRVTTNVPFLRPHSESEYDYMDNDELPDWPSEIAFDDTKRFHLVKESELRDNDWIRLYLELTLVAHDRFLTVHYLSQLEIVKVAIEEVEQPNASLNTKTTFVYITYKDLAKAQIGEPVDRKAIVRKIINETTGLLRLRGDYWSGERSVITPEEEYMLLHGGEKVRNNEQRSKKLKRRVGVHRLWRW----WYQAYKNRGLRSS	16	309	GFDYPNW----NTLQRFRHFECEGKYPKYPYGSLVKFYAMVGLHRYNLLEGKNLQLDTLKSFNMRINCGASSYYITLAARVPDSGLQQIFQVLVHEERLGSLDVTCTVARPRVTTSEPFLGRHSELAYDYMDNDELPNWPSEIAFNDRKRFHLVKESELRDNDWIRLYLELTLVAHDRSLTVHYLSKLEIVQVVIEDVEPPNASLNTKTTFVYITYKDLAKARIGEPVDRKAIVRRIINMSTGILRLRGDYWSGEKAMNTEEEESMHLPGGGKALNNEQRSKMLKRRLGVHRLWRLSNPRWYQVYKSRGLRSS	1394	0
AT1G22090.1	Arabidopsis_lyrata	XM_002890446.1	19	309	GFDYPDGIPISYNLHRLRHFECEGSYPKYPYGSLVKFYAMVGLHRYNVLEGKNLQLDTLKSFNMRINCGASSYYITLAARVPDSGLKQIFQVLVHEERLGSLDMTCTIARPRVTTNVPFLRPHSESEYDYMDNDELPDWPSEIAFDDTKRFHLVKESELRDNDWIRLYLELTLVAHDRFLTVHYLSQLEIVKVAIEEVEQPNASLNTKTTFVYITYKDLAKAQIGEPVDRKAIVRKIINETTGLLRLRGDYWSGERSVITPEEEYMLLHGGEKVRNNEQRSKKLKRRVGVHRLWRW----WYQAYKNRGLRSS	16	309	GFDYPNW----NTLQRFRHFECEGKYPKYPYGSLVKFYAMVGLHRYNLLEGKNLQLDTLKSFNMRINCGASSYYITLAARVPDSGLQQIFQVLVHEERLGSLDVTCTVARPRVTTSEPFLGRHSELAYDYMDNDELPNWPSEIAFNDRKRFHLVKESELRDNDWIRLYLELTLVAHDRSLTVHYLSKLEIVQVVIEDVEPPNASLNTKTTFVYITYKDLAKARIGEPVDRKAIVRRIINMSTGILRLRGDYWSGEKAMNTEEEESMHLPGGGKALNNEQRSKMLKRRLGVHRLWRLSNPRWYQVYKSRGLRSS	1394	0
AT1G22090.1	Arabidopsis_lyrata	XM_002890447.1	1	330	MSRRVEYT--LAPPQRNESDGFDYPDGIPISYNLHRLRHFECEGSYPKYPYGSLVKFYAMVGLHRYNVLEGKNLQLDTLKSFNMRINCGASSYYITLAARVPDSGLKQIFQVLVHEERLGSLDMTCTIARPRVTTNVPFLRPHSESEYDYMDNDELPDWPSEIAFDDTKRFHLVKESELRDNDWIRLYLELTLVAHDRFLTV--HYLSQLEIVKVAIEEVEQPNASLNTKTTFVYITYKDLAKAQIGEPVDRKAIVRKIINETTGLLRLRGDYWSGERSVITPEEEYMLLHGGEKVRNNEQRSKKLKRRVGVHRLWRW----WYQAYKNRGLRSSSY*	1	338	MSRRFGYTKQISRPQRNESDGFDYPDGIPISYNLHRLLHFDCEGKYAKYPYGSLVKFYAMVGLHRYNLLEGKNLQLDTLKSFNMRINCGASSYYITLAARVPDSGLQQTFQVLVHEHRLGSLDVRCTIARPRVTTNVPFLRPHSESEYDYMDNDELPDWPLEIAFNDRKRFQLVKESELRDNDWIRLYLELTLVAHDRSLTVVMHYLSQLEIVQVAIEDVEPPNASLNTKTTFVYITYKDLEKARIGEPVDRKAIVRRIINMTTGLLRLRGDYWSGEKAMNTEEESMHYLPGGGKALSNEQRSKKLKRRLGVHRLWRLSNPRWYQAYKKRGLRSSSY*	1538	0
AT1G22090.1	Arabidopsis_lyrata	XM_002890447.1	1	330	MSRRVEYT--LAPPQRNESDGFDYPDGIPISYNLHRLRHFECEGSYPKYPYGSLVKFYAMVGLHRYNVLEGKNLQLDTLKSFNMRINCGASSYYITLAARVPDSGLKQIFQVLVHEERLGSLDMTCTIARPRVTTNVPFLRPHSESEYDYMDNDELPDWPSEIAFDDTKRFHLVKESELRDNDWIRLYLELTLVAHDRFLTV--HYLSQLEIVKVAIEEVEQPNASLNTKTTFVYITYKDLAKAQIGEPVDRKAIVRKIINETTGLLRLRGDYWSGERSVITPEEEYMLLHGGEKVRNNEQRSKKLKRRVGVHRLWRW----WYQAYKNRGLRSSSY*	1	338	MSRRFGYTKQISRPQRNESDGFDYPDGIPISYNLHRLLHFDCEGKYAKYPYGSLVKFYAMVGLHRYNLLEGKNLQLDTLKSFNMRINCGASSYYITLAARVPDSGLQQTFQVLVHEHRLGSLDVRCTIARPRVTTNVPFLRPHSESEYDYMDNDELPDWPLEIAFNDRKRFQLVKESELRDNDWIRLYLELTLVAHDRSLTVVMHYLSQLEIVQVAIEDVEPPNASLNTKTTFVYITYKDLEKARIGEPVDRKAIVRRIINMTTGLLRLRGDYWSGEKAMNTEEESMHYLPGGGKALSNEQRSKKLKRRLGVHRLWRLSNPRWYQAYKKRGLRSSSY*	1538	0
AT1G22090.1	Arabidopsis_lyrata	XM_002890447.1	1	330	MSRRVEYT--LAPPQRNESDGFDYPDGIPISYNLHRLRHFECEGSYPKYPYGSLVKFYAMVGLHRYNVLEGKNLQLDTLKSFNMRINCGASSYYITLAARVPDSGLKQIFQVLVHEERLGSLDMTCTIARPRVTTNVPFLRPHSESEYDYMDNDELPDWPSEIAFDDTKRFHLVKESELRDNDWIRLYLELTLVAHDRFLTV--HYLSQLEIVKVAIEEVEQPNASLNTKTTFVYITYKDLAKAQIGEPVDRKAIVRKIINETTGLLRLRGDYWSGERSVITPEEEYMLLHGGEKVRNNEQRSKKLKRRVGVHRLWRW----WYQAYKNRGLRSSSY*	1	338	MSRRFGYTKQISRPQRNESDGFDYPDGIPISYNLHRLLHFDCEGKYAKYPYGSLVKFYAMVGLHRYNLLEGKNLQLDTLKSFNMRINCGASSYYITLAARVPDSGLQQTFQVLVHEHRLGSLDVRCTIARPRVTTNVPFLRPHSESEYDYMDNDELPDWPLEIAFNDRKRFQLVKESELRDNDWIRLYLELTLVAHDRSLTVVMHYLSQLEIVQVAIEDVEPPNASLNTKTTFVYITYKDLEKARIGEPVDRKAIVRRIINMTTGLLRLRGDYWSGEKAMNTEEESMHYLPGGGKALSNEQRSKKLKRRLGVHRLWRLSNPRWYQAYKKRGLRSSSY*	1538	0
AT1G22090.1	Arabidopsis_lyrata	XM_002890447.1	1	330	MSRRVEYT--LAPPQRNESDGFDYPDGIPISYNLHRLRHFECEGSYPKYPYGSLVKFYAMVGLHRYNVLEGKNLQLDTLKSFNMRINCGASSYYITLAARVPDSGLKQIFQVLVHEERLGSLDMTCTIARPRVTTNVPFLRPHSESEYDYMDNDELPDWPSEIAFDDTKRFHLVKESELRDNDWIRLYLELTLVAHDRFLTV--HYLSQLEIVKVAIEEVEQPNASLNTKTTFVYITYKDLAKAQIGEPVDRKAIVRKIINETTGLLRLRGDYWSGERSVITPEEEYMLLHGGEKVRNNEQRSKKLKRRVGVHRLWRW----WYQAYKNRGLRSSSY*	1	338	MSRRFGYTKQISRPQRNESDGFDYPDGIPISYNLHRLLHFDCEGKYAKYPYGSLVKFYAMVGLHRYNLLEGKNLQLDTLKSFNMRINCGASSYYITLAARVPDSGLQQTFQVLVHEHRLGSLDVRCTIARPRVTTNVPFLRPHSESEYDYMDNDELPDWPLEIAFNDRKRFQLVKESELRDNDWIRLYLELTLVAHDRSLTVVMHYLSQLEIVQVAIEDVEPPNASLNTKTTFVYITYKDLEKARIGEPVDRKAIVRRIINMTTGLLRLRGDYWSGEKAMNTEEESMHYLPGGGKALSNEQRSKKLKRRLGVHRLWRLSNPRWYQAYKKRGLRSSSY*	1538	0
AT1G22090.1	Arabidopsis_lyrata	XM_002890447.1	1	330	MSRRVEYT--LAPPQRNESDGFDYPDGIPISYNLHRLRHFECEGSYPKYPYGSLVKFYAMVGLHRYNVLEGKNLQLDTLKSFNMRINCGASSYYITLAARVPDSGLKQIFQVLVHEERLGSLDMTCTIARPRVTTNVPFLRPHSESEYDYMDNDELPDWPSEIAFDDTKRFHLVKESELRDNDWIRLYLELTLVAHDRFLTV--HYLSQLEIVKVAIEEVEQPNASLNTKTTFVYITYKDLAKAQIGEPVDRKAIVRKIINETTGLLRLRGDYWSGERSVITPEEEYMLLHGGEKVRNNEQRSKKLKRRVGVHRLWRW----WYQAYKNRGLRSSSY*	1	338	MSRRFGYTKQISRPQRNESDGFDYPDGIPISYNLHRLLHFDCEGKYAKYPYGSLVKFYAMVGLHRYNLLEGKNLQLDTLKSFNMRINCGASSYYITLAARVPDSGLQQTFQVLVHEHRLGSLDVRCTIARPRVTTNVPFLRPHSESEYDYMDNDELPDWPLEIAFNDRKRFQLVKESELRDNDWIRLYLELTLVAHDRSLTVVMHYLSQLEIVQVAIEDVEPPNASLNTKTTFVYITYKDLEKARIGEPVDRKAIVRRIINMTTGLLRLRGDYWSGEKAMNTEEESMHYLPGGGKALSNEQRSKKLKRRLGVHRLWRLSNPRWYQAYKKRGLRSSSY*	1538	0
AT1G22090.1	Arabidopsis_lyrata	XM_002890447.1	1	330	MSRRVEYT--LAPPQRNESDGFDYPDGIPISYNLHRLRHFECEGSYPKYPYGSLVKFYAMVGLHRYNVLEGKNLQLDTLKSFNMRINCGASSYYITLAARVPDSGLKQIFQVLVHEERLGSLDMTCTIARPRVTTNVPFLRPHSESEYDYMDNDELPDWPSEIAFDDTKRFHLVKESELRDNDWIRLYLELTLVAHDRFLTV--HYLSQLEIVKVAIEEVEQPNASLNTKTTFVYITYKDLAKAQIGEPVDRKAIVRKIINETTGLLRLRGDYWSGERSVITPEEEYMLLHGGEKVRNNEQRSKKLKRRVGVHRLWRW----WYQAYKNRGLRSSSY*	1	338	MSRRFGYTKQISRPQRNESDGFDYPDGIPISYNLHRLLHFDCEGKYAKYPYGSLVKFYAMVGLHRYNLLEGKNLQLDTLKSFNMRINCGASSYYITLAARVPDSGLQQTFQVLVHEHRLGSLDVRCTIARPRVTTNVPFLRPHSESEYDYMDNDELPDWPLEIAFNDRKRFQLVKESELRDNDWIRLYLELTLVAHDRSLTVVMHYLSQLEIVQVAIEDVEPPNASLNTKTTFVYITYKDLEKARIGEPVDRKAIVRRIINMTTGLLRLRGDYWSGEKAMNTEEESMHYLPGGGKALSNEQRSKKLKRRLGVHRLWRLSNPRWYQAYKKRGLRSSSY*	1538	0
AT1G22090.1	Arabidopsis_lyrata	XM_002890447.1	1	330	MSRRVEYT--LAPPQRNESDGFDYPDGIPISYNLHRLRHFECEGSYPKYPYGSLVKFYAMVGLHRYNVLEGKNLQLDTLKSFNMRINCGASSYYITLAARVPDSGLKQIFQVLVHEERLGSLDMTCTIARPRVTTNVPFLRPHSESEYDYMDNDELPDWPSEIAFDDTKRFHLVKESELRDNDWIRLYLELTLVAHDRFLTV--HYLSQLEIVKVAIEEVEQPNASLNTKTTFVYITYKDLAKAQIGEPVDRKAIVRKIINETTGLLRLRGDYWSGERSVITPEEEYMLLHGGEKVRNNEQRSKKLKRRVGVHRLWRW----WYQAYKNRGLRSSSY*	1	338	MSRRFGYTKQISRPQRNESDGFDYPDGIPISYNLHRLLHFDCEGKYAKYPYGSLVKFYAMVGLHRYNLLEGKNLQLDTLKSFNMRINCGASSYYITLAARVPDSGLQQTFQVLVHEHRLGSLDVRCTIARPRVTTNVPFLRPHSESEYDYMDNDELPDWPLEIAFNDRKRFQLVKESELRDNDWIRLYLELTLVAHDRSLTVVMHYLSQLEIVQVAIEDVEPPNASLNTKTTFVYITYKDLEKARIGEPVDRKAIVRRIINMTTGLLRLRGDYWSGEKAMNTEEESMHYLPGGGKALSNEQRSKKLKRRLGVHRLWRLSNPRWYQAYKKRGLRSSSY*	1538	0
AT1G22090.1	Arabidopsis_lyrata	XM_002890447.1	1	330	MSRRVEYT--LAPPQRNESDGFDYPDGIPISYNLHRLRHFECEGSYPKYPYGSLVKFYAMVGLHRYNVLEGKNLQLDTLKSFNMRINCGASSYYITLAARVPDSGLKQIFQVLVHEERLGSLDMTCTIARPRVTTNVPFLRPHSESEYDYMDNDELPDWPSEIAFDDTKRFHLVKESELRDNDWIRLYLELTLVAHDRFLTV--HYLSQLEIVKVAIEEVEQPNASLNTKTTFVYITYKDLAKAQIGEPVDRKAIVRKIINETTGLLRLRGDYWSGERSVITPEEEYMLLHGGEKVRNNEQRSKKLKRRVGVHRLWRW----WYQAYKNRGLRSSSY*	1	338	MSRRFGYTKQISRPQRNESDGFDYPDGIPISYNLHRLLHFDCEGKYAKYPYGSLVKFYAMVGLHRYNLLEGKNLQLDTLKSFNMRINCGASSYYITLAARVPDSGLQQTFQVLVHEHRLGSLDVRCTIARPRVTTNVPFLRPHSESEYDYMDNDELPDWPLEIAFNDRKRFQLVKESELRDNDWIRLYLELTLVAHDRSLTVVMHYLSQLEIVQVAIEDVEPPNASLNTKTTFVYITYKDLEKARIGEPVDRKAIVRRIINMTTGLLRLRGDYWSGEKAMNTEEESMHYLPGGGKALSNEQRSKKLKRRLGVHRLWRLSNPRWYQAYKKRGLRSSSY*	1538	0
AT1G22090.1	Arabidopsis_lyrata	XM_002890447.1	1	330	MSRRVEYT--LAPPQRNESDGFDYPDGIPISYNLHRLRHFECEGSYPKYPYGSLVKFYAMVGLHRYNVLEGKNLQLDTLKSFNMRINCGASSYYITLAARVPDSGLKQIFQVLVHEERLGSLDMTCTIARPRVTTNVPFLRPHSESEYDYMDNDELPDWPSEIAFDDTKRFHLVKESELRDNDWIRLYLELTLVAHDRFLTV--HYLSQLEIVKVAIEEVEQPNASLNTKTTFVYITYKDLAKAQIGEPVDRKAIVRKIINETTGLLRLRGDYWSGERSVITPEEEYMLLHGGEKVRNNEQRSKKLKRRVGVHRLWRW----WYQAYKNRGLRSSSY*	1	338	MSRRFGYTKQISRPQRNESDGFDYPDGIPISYNLHRLLHFDCEGKYAKYPYGSLVKFYAMVGLHRYNLLEGKNLQLDTLKSFNMRINCGASSYYITLAARVPDSGLQQTFQVLVHEHRLGSLDVRCTIARPRVTTNVPFLRPHSESEYDYMDNDELPDWPLEIAFNDRKRFQLVKESELRDNDWIRLYLELTLVAHDRSLTVVMHYLSQLEIVQVAIEDVEPPNASLNTKTTFVYITYKDLEKARIGEPVDRKAIVRRIINMTTGLLRLRGDYWSGEKAMNTEEESMHYLPGGGKALSNEQRSKKLKRRLGVHRLWRLSNPRWYQAYKKRGLRSSSY*	1538	0
AT1G22090.1	Arabidopsis_lyrata	XM_002890447.1	1	330	MSRRVEYT--LAPPQRNESDGFDYPDGIPISYNLHRLRHFECEGSYPKYPYGSLVKFYAMVGLHRYNVLEGKNLQLDTLKSFNMRINCGASSYYITLAARVPDSGLKQIFQVLVHEERLGSLDMTCTIARPRVTTNVPFLRPHSESEYDYMDNDELPDWPSEIAFDDTKRFHLVKESELRDNDWIRLYLELTLVAHDRFLTV--HYLSQLEIVKVAIEEVEQPNASLNTKTTFVYITYKDLAKAQIGEPVDRKAIVRKIINETTGLLRLRGDYWSGERSVITPEEEYMLLHGGEKVRNNEQRSKKLKRRVGVHRLWRW----WYQAYKNRGLRSSSY*	1	338	MSRRFGYTKQISRPQRNESDGFDYPDGIPISYNLHRLLHFDCEGKYAKYPYGSLVKFYAMVGLHRYNLLEGKNLQLDTLKSFNMRINCGASSYYITLAARVPDSGLQQTFQVLVHEHRLGSLDVRCTIARPRVTTNVPFLRPHSESEYDYMDNDELPDWPLEIAFNDRKRFQLVKESELRDNDWIRLYLELTLVAHDRSLTVVMHYLSQLEIVQVAIEDVEPPNASLNTKTTFVYITYKDLEKARIGEPVDRKAIVRRIINMTTGLLRLRGDYWSGEKAMNTEEESMHYLPGGGKALSNEQRSKKLKRRLGVHRLWRLSNPRWYQAYKKRGLRSSSY*	1538	0
AT1G22090.1	Arabidopsis_lyrata	XM_002890447.1	1	330	MSRRVEYT--LAPPQRNESDGFDYPDGIPISYNLHRLRHFECEGSYPKYPYGSLVKFYAMVGLHRYNVLEGKNLQLDTLKSFNMRINCGASSYYITLAARVPDSGLKQIFQVLVHEERLGSLDMTCTIARPRVTTNVPFLRPHSESEYDYMDNDELPDWPSEIAFDDTKRFHLVKESELRDNDWIRLYLELTLVAHDRFLTV--HYLSQLEIVKVAIEEVEQPNASLNTKTTFVYITYKDLAKAQIGEPVDRKAIVRKIINETTGLLRLRGDYWSGERSVITPEEEYMLLHGGEKVRNNEQRSKKLKRRVGVHRLWRW----WYQAYKNRGLRSSSY*	1	338	MSRRFGYTKQISRPQRNESDGFDYPDGIPISYNLHRLLHFDCEGKYAKYPYGSLVKFYAMVGLHRYNLLEGKNLQLDTLKSFNMRINCGASSYYITLAARVPDSGLQQTFQVLVHEHRLGSLDVRCTIARPRVTTNVPFLRPHSESEYDYMDNDELPDWPLEIAFNDRKRFQLVKESELRDNDWIRLYLELTLVAHDRSLTVVMHYLSQLEIVQVAIEDVEPPNASLNTKTTFVYITYKDLEKARIGEPVDRKAIVRRIINMTTGLLRLRGDYWSGEKAMNTEEESMHYLPGGGKALSNEQRSKKLKRRLGVHRLWRLSNPRWYQAYKKRGLRSSSY*	1538	0
AT1G22090.1	Arabidopsis_lyrata	XM_002890447.1	1	330	MSRRVEYT--LAPPQRNESDGFDYPDGIPISYNLHRLRHFECEGSYPKYPYGSLVKFYAMVGLHRYNVLEGKNLQLDTLKSFNMRINCGASSYYITLAARVPDSGLKQIFQVLVHEERLGSLDMTCTIARPRVTTNVPFLRPHSESEYDYMDNDELPDWPSEIAFDDTKRFHLVKESELRDNDWIRLYLELTLVAHDRFLTV--HYLSQLEIVKVAIEEVEQPNASLNTKTTFVYITYKDLAKAQIGEPVDRKAIVRKIINETTGLLRLRGDYWSGERSVITPEEEYMLLHGGEKVRNNEQRSKKLKRRVGVHRLWRW----WYQAYKNRGLRSSSY*	1	338	MSRRFGYTKQISRPQRNESDGFDYPDGIPISYNLHRLLHFDCEGKYAKYPYGSLVKFYAMVGLHRYNLLEGKNLQLDTLKSFNMRINCGASSYYITLAARVPDSGLQQTFQVLVHEHRLGSLDVRCTIARPRVTTNVPFLRPHSESEYDYMDNDELPDWPLEIAFNDRKRFQLVKESELRDNDWIRLYLELTLVAHDRSLTVVMHYLSQLEIVQVAIEDVEPPNASLNTKTTFVYITYKDLEKARIGEPVDRKAIVRRIINMTTGLLRLRGDYWSGEKAMNTEEESMHYLPGGGKALSNEQRSKKLKRRLGVHRLWRLSNPRWYQAYKKRGLRSSSY*	1538	0
AT1G22090.1	Arabidopsis_lyrata	XM_002890447.1	1	330	MSRRVEYT--LAPPQRNESDGFDYPDGIPISYNLHRLRHFECEGSYPKYPYGSLVKFYAMVGLHRYNVLEGKNLQLDTLKSFNMRINCGASSYYITLAARVPDSGLKQIFQVLVHEERLGSLDMTCTIARPRVTTNVPFLRPHSESEYDYMDNDELPDWPSEIAFDDTKRFHLVKESELRDNDWIRLYLELTLVAHDRFLTV--HYLSQLEIVKVAIEEVEQPNASLNTKTTFVYITYKDLAKAQIGEPVDRKAIVRKIINETTGLLRLRGDYWSGERSVITPEEEYMLLHGGEKVRNNEQRSKKLKRRVGVHRLWRW----WYQAYKNRGLRSSSY*	1	338	MSRRFGYTKQISRPQRNESDGFDYPDGIPISYNLHRLLHFDCEGKYAKYPYGSLVKFYAMVGLHRYNLLEGKNLQLDTLKSFNMRINCGASSYYITLAARVPDSGLQQTFQVLVHEHRLGSLDVRCTIARPRVTTNVPFLRPHSESEYDYMDNDELPDWPLEIAFNDRKRFQLVKESELRDNDWIRLYLELTLVAHDRSLTVVMHYLSQLEIVQVAIEDVEPPNASLNTKTTFVYITYKDLEKARIGEPVDRKAIVRRIINMTTGLLRLRGDYWSGEKAMNTEEESMHYLPGGGKALSNEQRSKKLKRRLGVHRLWRLSNPRWYQAYKKRGLRSSSY*	1538	0
AT1G22090.1	Arabidopsis_lyrata	XM_002890447.1	1	330	MSRRVEYT--LAPPQRNESDGFDYPDGIPISYNLHRLRHFECEGSYPKYPYGSLVKFYAMVGLHRYNVLEGKNLQLDTLKSFNMRINCGASSYYITLAARVPDSGLKQIFQVLVHEERLGSLDMTCTIARPRVTTNVPFLRPHSESEYDYMDNDELPDWPSEIAFDDTKRFHLVKESELRDNDWIRLYLELTLVAHDRFLTV--HYLSQLEIVKVAIEEVEQPNASLNTKTTFVYITYKDLAKAQIGEPVDRKAIVRKIINETTGLLRLRGDYWSGERSVITPEEEYMLLHGGEKVRNNEQRSKKLKRRVGVHRLWRW----WYQAYKNRGLRSSSY*	1	338	MSRRFGYTKQISRPQRNESDGFDYPDGIPISYNLHRLLHFDCEGKYAKYPYGSLVKFYAMVGLHRYNLLEGKNLQLDTLKSFNMRINCGASSYYITLAARVPDSGLQQTFQVLVHEHRLGSLDVRCTIARPRVTTNVPFLRPHSESEYDYMDNDELPDWPLEIAFNDRKRFQLVKESELRDNDWIRLYLELTLVAHDRSLTVVMHYLSQLEIVQVAIEDVEPPNASLNTKTTFVYITYKDLEKARIGEPVDRKAIVRRIINMTTGLLRLRGDYWSGEKAMNTEEESMHYLPGGGKALSNEQRSKKLKRRLGVHRLWRLSNPRWYQAYKKRGLRSSSY*	1538	0
AT1G22090.1	Arabidopsis_lyrata	XM_002890447.1	1	330	MSRRVEYT--LAPPQRNESDGFDYPDGIPISYNLHRLRHFECEGSYPKYPYGSLVKFYAMVGLHRYNVLEGKNLQLDTLKSFNMRINCGASSYYITLAARVPDSGLKQIFQVLVHEERLGSLDMTCTIARPRVTTNVPFLRPHSESEYDYMDNDELPDWPSEIAFDDTKRFHLVKESELRDNDWIRLYLELTLVAHDRFLTV--HYLSQLEIVKVAIEEVEQPNASLNTKTTFVYITYKDLAKAQIGEPVDRKAIVRKIINETTGLLRLRGDYWSGERSVITPEEEYMLLHGGEKVRNNEQRSKKLKRRVGVHRLWRW----WYQAYKNRGLRSSSY*	1	338	MSRRFGYTKQISRPQRNESDGFDYPDGIPISYNLHRLLHFDCEGKYAKYPYGSLVKFYAMVGLHRYNLLEGKNLQLDTLKSFNMRINCGASSYYITLAARVPDSGLQQTFQVLVHEHRLGSLDVRCTIARPRVTTNVPFLRPHSESEYDYMDNDELPDWPLEIAFNDRKRFQLVKESELRDNDWIRLYLELTLVAHDRSLTVVMHYLSQLEIVQVAIEDVEPPNASLNTKTTFVYITYKDLEKARIGEPVDRKAIVRRIINMTTGLLRLRGDYWSGEKAMNTEEESMHYLPGGGKALSNEQRSKKLKRRLGVHRLWRLSNPRWYQAYKKRGLRSSSY*	1538	0
AT1G22090.1	Arabidopsis_lyrata	XM_002890447.1	1	330	MSRRVEYT--LAPPQRNESDGFDYPDGIPISYNLHRLRHFECEGSYPKYPYGSLVKFYAMVGLHRYNVLEGKNLQLDTLKSFNMRINCGASSYYITLAARVPDSGLKQIFQVLVHEERLGSLDMTCTIARPRVTTNVPFLRPHSESEYDYMDNDELPDWPSEIAFDDTKRFHLVKESELRDNDWIRLYLELTLVAHDRFLTV--HYLSQLEIVKVAIEEVEQPNASLNTKTTFVYITYKDLAKAQIGEPVDRKAIVRKIINETTGLLRLRGDYWSGERSVITPEEEYMLLHGGEKVRNNEQRSKKLKRRVGVHRLWRW----WYQAYKNRGLRSSSY*	1	338	MSRRFGYTKQISRPQRNESDGFDYPDGIPISYNLHRLLHFDCEGKYAKYPYGSLVKFYAMVGLHRYNLLEGKNLQLDTLKSFNMRINCGASSYYITLAARVPDSGLQQTFQVLVHEHRLGSLDVRCTIARPRVTTNVPFLRPHSESEYDYMDNDELPDWPLEIAFNDRKRFQLVKESELRDNDWIRLYLELTLVAHDRSLTVVMHYLSQLEIVQVAIEDVEPPNASLNTKTTFVYITYKDLEKARIGEPVDRKAIVRRIINMTTGLLRLRGDYWSGEKAMNTEEESMHYLPGGGKALSNEQRSKKLKRRLGVHRLWRLSNPRWYQAYKKRGLRSSSY*	1538	0
AT1G22420.1	Arabidopsis_lyrata	XM_002893179.1	17	465	MDLDPNQTNNVSSERSKLKAKEPVILKIHKHHFKEMVHRLTGSTCGRRFDMLRPPPFVVNNSPPSASRITTQRPYRFPTVPTMTDPMITSTVESLNTRPPSPPSLP------REKDSVEARV-----------MEDDMNQEQLHGSMLPPLFVNGDECQQQESIPPPPVPANITPPPVPANITPPPVPTSAPFGFFEWVMSPDNLQTENIQQPPLPTTLPSGSLDWANSMTDLLSEGIPPPVQVTSPDESLYWQLPESLNGPLSPSLMLSPVQRSPENSLLGSVDLPNPLNNIRPENVPPQVSAASPLWSLDCP-----IQSENVLPLVSATSPLDWPNPQNNLQPENVPPLVPATSPSMSLDFPNFQNTPPQVLVTSSLDWPNPQNNLQPDNVLPVTS…	1	455	MDLYPNKTNNVSYERSKWKGKETLIMTIHKRHFKETVHRLTGSTQGHRFDMSPPPPLVVNNSRPSVSRITTQ-PYRFPTVSSTTNAVIPSTVESLNTQPPSPPYLPLSPPSHREQESVEARVDTISQDFENNIIEDDMNHEQLHGSTLPPLFANGDE-----NIPPSPVQPHSPNNQGSENITPSAVPTSAPFRSFEWLMSPNNLQTENILQPPVPTTLPFESLDQANSMNDLLSEDIPPPVMVPSPYGSLYWQVPDPPNGPLSPSLIQRSLTQVPETSQLWSVDWPNPLNDIRPENVPLLVPAASPLWSLDWSNFPNYLQPENVLPFVPATSPLDCPNIQNNLQ-ENVPPLVPATSPSMSLDWPNFQNTPAPV---------------------PAGS…	1352	0
AT1G22420.1	Arabidopsis_lyrata	XM_002893179.1	17	465	MDLDPNQTNNVSSERSKLKAKEPVILKIHKHHFKEMVHRLTGSTCGRRFDMLRPPPFVVNNSPPSASRITTQRPYRFPTVPTMTDPMITSTVESLNTRPPSPPSLP------REKDSVEARV-----------MEDDMNQEQLHGSMLPPLFVNGDECQQQESIPPPPVPANITPPPVPANITPPPVPTSAPFGFFEWVMSPDNLQTENIQQPPLPTTLPSGSLDWANSMTDLLSEGIPPPVQVTSPDESLYWQLPESLNGPLSPSLMLSPVQRSPENSLLGSVDLPNPLNNIRPENVPPQVSAASPLWSLDCP-----IQSENVLPLVSATSPLDWPNPQNNLQPENVPPLVPATSPSMSLDFPNFQNTPPQVLVTSSLDWPNPQNNLQPDNVLPVTS…	1	455	MDLYPNKTNNVSYERSKWKGKETLIMTIHKRHFKETVHRLTGSTQGHRFDMSPPPPLVVNNSRPSVSRITTQ-PYRFPTVSSTTNAVIPSTVESLNTQPPSPPYLPLSPPSHREQESVEARVDTISQDFENNIIEDDMNHEQLHGSTLPPLFANGDE-----NIPPSPVQPHSPNNQGSENITPSAVPTSAPFRSFEWLMSPNNLQTENILQPPVPTTLPFESLDQANSMNDLLSEDIPPPVMVPSPYGSLYWQVPDPPNGPLSPSLIQRSLTQVPETSQLWSVDWPNPLNDIRPENVPLLVPAASPLWSLDWSNFPNYLQPENVLPFVPATSPLDCPNIQNNLQ-ENVPPLVPATSPSMSLDWPNFQNTPAPV---------------------PAGS…	1352	0
AT1G22420.1	Arabidopsis_lyrata	XM_002893179.1	17	465	MDLDPNQTNNVSSERSKLKAKEPVILKIHKHHFKEMVHRLTGSTCGRRFDMLRPPPFVVNNSPPSASRITTQRPYRFPTVPTMTDPMITSTVESLNTRPPSPPSLP------REKDSVEARV-----------MEDDMNQEQLHGSMLPPLFVNGDECQQQESIPPPPVPANITPPPVPANITPPPVPTSAPFGFFEWVMSPDNLQTENIQQPPLPTTLPSGSLDWANSMTDLLSEGIPPPVQVTSPDESLYWQLPESLNGPLSPSLMLSPVQRSPENSLLGSVDLPNPLNNIRPENVPPQVSAASPLWSLDCP-----IQSENVLPLVSATSPLDWPNPQNNLQPENVPPLVPATSPSMSLDFPNFQNTPPQVLVTSSLDWPNPQNNLQPDNVLPVTS…	1	455	MDLYPNKTNNVSYERSKWKGKETLIMTIHKRHFKETVHRLTGSTQGHRFDMSPPPPLVVNNSRPSVSRITTQ-PYRFPTVSSTTNAVIPSTVESLNTQPPSPPYLPLSPPSHREQESVEARVDTISQDFENNIIEDDMNHEQLHGSTLPPLFANGDE-----NIPPSPVQPHSPNNQGSENITPSAVPTSAPFRSFEWLMSPNNLQTENILQPPVPTTLPFESLDQANSMNDLLSEDIPPPVMVPSPYGSLYWQVPDPPNGPLSPSLIQRSLTQVPETSQLWSVDWPNPLNDIRPENVPLLVPAASPLWSLDWSNFPNYLQPENVLPFVPATSPLDCPNIQNNLQ-ENVPPLVPATSPSMSLDWPNFQNTPAPV---------------------PAGS…	1352	0
AT1G22420.1	Arabidopsis_lyrata	XM_002893179.1	17	465	MDLDPNQTNNVSSERSKLKAKEPVILKIHKHHFKEMVHRLTGSTCGRRFDMLRPPPFVVNNSPPSASRITTQRPYRFPTVPTMTDPMITSTVESLNTRPPSPPSLP------REKDSVEARV-----------MEDDMNQEQLHGSMLPPLFVNGDECQQQESIPPPPVPANITPPPVPANITPPPVPTSAPFGFFEWVMSPDNLQTENIQQPPLPTTLPSGSLDWANSMTDLLSEGIPPPVQVTSPDESLYWQLPESLNGPLSPSLMLSPVQRSPENSLLGSVDLPNPLNNIRPENVPPQVSAASPLWSLDCP-----IQSENVLPLVSATSPLDWPNPQNNLQPENVPPLVPATSPSMSLDFPNFQNTPPQVLVTSSLDWPNPQNNLQPDNVLPVTS…	1	455	MDLYPNKTNNVSYERSKWKGKETLIMTIHKRHFKETVHRLTGSTQGHRFDMSPPPPLVVNNSRPSVSRITTQ-PYRFPTVSSTTNAVIPSTVESLNTQPPSPPYLPLSPPSHREQESVEARVDTISQDFENNIIEDDMNHEQLHGSTLPPLFANGDE-----NIPPSPVQPHSPNNQGSENITPSAVPTSAPFRSFEWLMSPNNLQTENILQPPVPTTLPFESLDQANSMNDLLSEDIPPPVMVPSPYGSLYWQVPDPPNGPLSPSLIQRSLTQVPETSQLWSVDWPNPLNDIRPENVPLLVPAASPLWSLDWSNFPNYLQPENVLPFVPATSPLDCPNIQNNLQ-ENVPPLVPATSPSMSLDWPNFQNTPAPV---------------------PAGS…	1352	0
AT1G22420.1	Brassica_rapa	XM_009111891.1	293	64	RPENVPPQVSAASPLWSLDCP--IQSENVLPLVSATSPLDWPNPQNNLQPENVPPLVPATSPSMSL	144	66	QPEYVPPQVPLSSSYDSLDCPNALNDSPPFPRTLLSDNLNWPNFSHCLRSEQTPLPQPTTSPSESL	111	1.37416e-08
AT1G22420.1	Brassica_rapa	XM_009111891.1	293	64	RPENVPPQVSAASPLWSLDCP--IQSENVLPLVSATSPLDWPNPQNNLQPENVPPLVPATSPSMSL	144	66	QPEYVPPQVPLSSSYDSLDCPNALNDSPPFPRTLLSDNLNWPNFSHCLRSEQTPLPQPTTSPSESL	111	1.37416e-08
AT1G22420.1	Brassica_rapa	XM_009111891.1	293	64	RPENVPPQVSAASPLWSLDCP--IQSENVLPLVSATSPLDWPNPQNNLQPENVPPLVPATSPSMSL	144	66	QPEYVPPQVPLSSSYDSLDCPNALNDSPPFPRTLLSDNLNWPNFSHCLRSEQTPLPQPTTSPSESL	111	1.37416e-08
AT1G22420.1	Brassica_rapa	XM_009111891.1	293	64	RPENVPPQVSAASPLWSLDCP--IQSENVLPLVSATSPLDWPNPQNNLQPENVPPLVPATSPSMSL	144	66	QPEYVPPQVPLSSSYDSLDCPNALNDSPPFPRTLLSDNLNWPNFSHCLRSEQTPLPQPTTSPSESL	111	1.37416e-08
AT1G22420.1	Capsella_rubella	XM_006303607.1	40	324	VILKIHKHHFKEMVHRLTGSTCGRRFDMLRPPPFV-VNNSPPSASRITTQRPYRFPTVPTMTDPMITSTVESLNTRPPSPPS---LP-REKDSVEARVMEDDMNQEQLHGSM--LPPLFVNGDECQQQESIPPPPVPANITPPPV---PANITPPPVPTSAPFGFFEWVMSPDNLQTENIQQPP-LPTTLPSGSLDWANSMTDLLSEGIPPPVQVTSPDESLYWQLPESLNGPLSPSLMLSPVQRSPENSLLGSVDLPNPLNNIRPENVPPQVSAASPLWSLDCPIQSENVLPLVSATSPL---DWPNPQNNLQPENVPPLVPATSPSMSLDFPNFQN	60	320	LIMKIHKDFFMSTVLRLTGCSPIRRLDMFRPPPLLLVDNRRPSVIHITTQPDLVHLAVPNTCTAMITSTDASLYTRTPYPESQLSLPSRPAFSSPLSLRQQDFGQGWVDAVLQDIDNTTMEDGTSQDQLSGLRSPLPLLLTNGEEYQQHVSIPPPPVPV--------WPASQNDQGTENIPPPPPFPTIASVRSLEWFMYSTQLW-ENIP-----TNPFRSL--DMRSSPNGLFSPSMSL-PIQPVPETLPLWRVGVPNTFNFIRQENVLSSVLITSSFWRQEWHSFS-NIPPPVLPTPSLWSREWPNYPNDQQQENVPPSISAISPFENLDWFDPQN	260	0
AT1G22420.1	Capsella_rubella	XM_006303607.1	40	324	VILKIHKHHFKEMVHRLTGSTCGRRFDMLRPPPFV-VNNSPPSASRITTQRPYRFPTVPTMTDPMITSTVESLNTRPPSPPS---LP-REKDSVEARVMEDDMNQEQLHGSM--LPPLFVNGDECQQQESIPPPPVPANITPPPV---PANITPPPVPTSAPFGFFEWVMSPDNLQTENIQQPP-LPTTLPSGSLDWANSMTDLLSEGIPPPVQVTSPDESLYWQLPESLNGPLSPSLMLSPVQRSPENSLLGSVDLPNPLNNIRPENVPPQVSAASPLWSLDCPIQSENVLPLVSATSPL---DWPNPQNNLQPENVPPLVPATSPSMSLDFPNFQN	60	320	LIMKIHKDFFMSTVLRLTGCSPIRRLDMFRPPPLLLVDNRRPSVIHITTQPDLVHLAVPNTCTAMITSTDASLYTRTPYPESQLSLPSRPAFSSPLSLRQQDFGQGWVDAVLQDIDNTTMEDGTSQDQLSGLRSPLPLLLTNGEEYQQHVSIPPPPVPV--------WPASQNDQGTENIPPPPPFPTIASVRSLEWFMYSTQLW-ENIP-----TNPFRSL--DMRSSPNGLFSPSMSL-PIQPVPETLPLWRVGVPNTFNFIRQENVLSSVLITSSFWRQEWHSFS-NIPPPVLPTPSLWSREWPNYPNDQQQENVPPSISAISPFENLDWFDPQN	260	0
AT1G22420.1	Capsella_rubella	XM_006303607.1	40	324	VILKIHKHHFKEMVHRLTGSTCGRRFDMLRPPPFV-VNNSPPSASRITTQRPYRFPTVPTMTDPMITSTVESLNTRPPSPPS---LP-REKDSVEARVMEDDMNQEQLHGSM--LPPLFVNGDECQQQESIPPPPVPANITPPPV---PANITPPPVPTSAPFGFFEWVMSPDNLQTENIQQPP-LPTTLPSGSLDWANSMTDLLSEGIPPPVQVTSPDESLYWQLPESLNGPLSPSLMLSPVQRSPENSLLGSVDLPNPLNNIRPENVPPQVSAASPLWSLDCPIQSENVLPLVSATSPL---DWPNPQNNLQPENVPPLVPATSPSMSLDFPNFQN	60	320	LIMKIHKDFFMSTVLRLTGCSPIRRLDMFRPPPLLLVDNRRPSVIHITTQPDLVHLAVPNTCTAMITSTDASLYTRTPYPESQLSLPSRPAFSSPLSLRQQDFGQGWVDAVLQDIDNTTMEDGTSQDQLSGLRSPLPLLLTNGEEYQQHVSIPPPPVPV--------WPASQNDQGTENIPPPPPFPTIASVRSLEWFMYSTQLW-ENIP-----TNPFRSL--DMRSSPNGLFSPSMSL-PIQPVPETLPLWRVGVPNTFNFIRQENVLSSVLITSSFWRQEWHSFS-NIPPPVLPTPSLWSREWPNYPNDQQQENVPPSISAISPFENLDWFDPQN	260	0
AT1G22420.1	Capsella_rubella	XM_006303607.1	40	324	VILKIHKHHFKEMVHRLTGSTCGRRFDMLRPPPFV-VNNSPPSASRITTQRPYRFPTVPTMTDPMITSTVESLNTRPPSPPS---LP-REKDSVEARVMEDDMNQEQLHGSM--LPPLFVNGDECQQQESIPPPPVPANITPPPV---PANITPPPVPTSAPFGFFEWVMSPDNLQTENIQQPP-LPTTLPSGSLDWANSMTDLLSEGIPPPVQVTSPDESLYWQLPESLNGPLSPSLMLSPVQRSPENSLLGSVDLPNPLNNIRPENVPPQVSAASPLWSLDCPIQSENVLPLVSATSPL---DWPNPQNNLQPENVPPLVPATSPSMSLDFPNFQN	60	320	LIMKIHKDFFMSTVLRLTGCSPIRRLDMFRPPPLLLVDNRRPSVIHITTQPDLVHLAVPNTCTAMITSTDASLYTRTPYPESQLSLPSRPAFSSPLSLRQQDFGQGWVDAVLQDIDNTTMEDGTSQDQLSGLRSPLPLLLTNGEEYQQHVSIPPPPVPV--------WPASQNDQGTENIPPPPPFPTIASVRSLEWFMYSTQLW-ENIP-----TNPFRSL--DMRSSPNGLFSPSMSL-PIQPVPETLPLWRVGVPNTFNFIRQENVLSSVLITSSFWRQEWHSFS-NIPPPVLPTPSLWSREWPNYPNDQQQENVPPSISAISPFENLDWFDPQN	260	0
AT1G22420.1	Capsella_rubella	XM_006303607.1	40	324	VILKIHKHHFKEMVHRLTGSTCGRRFDMLRPPPFV-VNNSPPSASRITTQRPYRFPTVPTMTDPMITSTVESLNTRPPSPPS---LP-REKDSVEARVMEDDMNQEQLHGSM--LPPLFVNGDECQQQESIPPPPVPANITPPPV---PANITPPPVPTSAPFGFFEWVMSPDNLQTENIQQPP-LPTTLPSGSLDWANSMTDLLSEGIPPPVQVTSPDESLYWQLPESLNGPLSPSLMLSPVQRSPENSLLGSVDLPNPLNNIRPENVPPQVSAASPLWSLDCPIQSENVLPLVSATSPL---DWPNPQNNLQPENVPPLVPATSPSMSLDFPNFQN	60	320	LIMKIHKDFFMSTVLRLTGCSPIRRLDMFRPPPLLLVDNRRPSVIHITTQPDLVHLAVPNTCTAMITSTDASLYTRTPYPESQLSLPSRPAFSSPLSLRQQDFGQGWVDAVLQDIDNTTMEDGTSQDQLSGLRSPLPLLLTNGEEYQQHVSIPPPPVPV--------WPASQNDQGTENIPPPPPFPTIASVRSLEWFMYSTQLW-ENIP-----TNPFRSL--DMRSSPNGLFSPSMSL-PIQPVPETLPLWRVGVPNTFNFIRQENVLSSVLITSSFWRQEWHSFS-NIPPPVLPTPSLWSREWPNYPNDQQQENVPPSISAISPFENLDWFDPQN	260	0
AT1G22420.1	Capsella_rubella	XM_006303607.1	40	324	VILKIHKHHFKEMVHRLTGSTCGRRFDMLRPPPFV-VNNSPPSASRITTQRPYRFPTVPTMTDPMITSTVESLNTRPPSPPS---LP-REKDSVEARVMEDDMNQEQLHGSM--LPPLFVNGDECQQQESIPPPPVPANITPPPV---PANITPPPVPTSAPFGFFEWVMSPDNLQTENIQQPP-LPTTLPSGSLDWANSMTDLLSEGIPPPVQVTSPDESLYWQLPESLNGPLSPSLMLSPVQRSPENSLLGSVDLPNPLNNIRPENVPPQVSAASPLWSLDCPIQSENVLPLVSATSPL---DWPNPQNNLQPENVPPLVPATSPSMSLDFPNFQN	60	320	LIMKIHKDFFMSTVLRLTGCSPIRRLDMFRPPPLLLVDNRRPSVIHITTQPDLVHLAVPNTCTAMITSTDASLYTRTPYPESQLSLPSRPAFSSPLSLRQQDFGQGWVDAVLQDIDNTTMEDGTSQDQLSGLRSPLPLLLTNGEEYQQHVSIPPPPVPV--------WPASQNDQGTENIPPPPPFPTIASVRSLEWFMYSTQLW-ENIP-----TNPFRSL--DMRSSPNGLFSPSMSL-PIQPVPETLPLWRVGVPNTFNFIRQENVLSSVLITSSFWRQEWHSFS-NIPPPVLPTPSLWSREWPNYPNDQQQENVPPSISAISPFENLDWFDPQN	260	0
AT1G22420.1	Capsella_rubella	XM_006303607.1	40	324	VILKIHKHHFKEMVHRLTGSTCGRRFDMLRPPPFV-VNNSPPSASRITTQRPYRFPTVPTMTDPMITSTVESLNTRPPSPPS---LP-REKDSVEARVMEDDMNQEQLHGSM--LPPLFVNGDECQQQESIPPPPVPANITPPPV---PANITPPPVPTSAPFGFFEWVMSPDNLQTENIQQPP-LPTTLPSGSLDWANSMTDLLSEGIPPPVQVTSPDESLYWQLPESLNGPLSPSLMLSPVQRSPENSLLGSVDLPNPLNNIRPENVPPQVSAASPLWSLDCPIQSENVLPLVSATSPL---DWPNPQNNLQPENVPPLVPATSPSMSLDFPNFQN	60	320	LIMKIHKDFFMSTVLRLTGCSPIRRLDMFRPPPLLLVDNRRPSVIHITTQPDLVHLAVPNTCTAMITSTDASLYTRTPYPESQLSLPSRPAFSSPLSLRQQDFGQGWVDAVLQDIDNTTMEDGTSQDQLSGLRSPLPLLLTNGEEYQQHVSIPPPPVPV--------WPASQNDQGTENIPPPPPFPTIASVRSLEWFMYSTQLW-ENIP-----TNPFRSL--DMRSSPNGLFSPSMSL-PIQPVPETLPLWRVGVPNTFNFIRQENVLSSVLITSSFWRQEWHSFS-NIPPPVLPTPSLWSREWPNYPNDQQQENVPPSISAISPFENLDWFDPQN	260	0
AT1G22420.1	Capsella_rubella	XM_006303607.1	40	324	VILKIHKHHFKEMVHRLTGSTCGRRFDMLRPPPFV-VNNSPPSASRITTQRPYRFPTVPTMTDPMITSTVESLNTRPPSPPS---LP-REKDSVEARVMEDDMNQEQLHGSM--LPPLFVNGDECQQQESIPPPPVPANITPPPV---PANITPPPVPTSAPFGFFEWVMSPDNLQTENIQQPP-LPTTLPSGSLDWANSMTDLLSEGIPPPVQVTSPDESLYWQLPESLNGPLSPSLMLSPVQRSPENSLLGSVDLPNPLNNIRPENVPPQVSAASPLWSLDCPIQSENVLPLVSATSPL---DWPNPQNNLQPENVPPLVPATSPSMSLDFPNFQN	60	320	LIMKIHKDFFMSTVLRLTGCSPIRRLDMFRPPPLLLVDNRRPSVIHITTQPDLVHLAVPNTCTAMITSTDASLYTRTPYPESQLSLPSRPAFSSPLSLRQQDFGQGWVDAVLQDIDNTTMEDGTSQDQLSGLRSPLPLLLTNGEEYQQHVSIPPPPVPV--------WPASQNDQGTENIPPPPPFPTIASVRSLEWFMYSTQLW-ENIP-----TNPFRSL--DMRSSPNGLFSPSMSL-PIQPVPETLPLWRVGVPNTFNFIRQENVLSSVLITSSFWRQEWHSFS-NIPPPVLPTPSLWSREWPNYPNDQQQENVPPSISAISPFENLDWFDPQN	260	0
AT1G22420.1	Capsella_rubella	XM_006303607.1	40	324	VILKIHKHHFKEMVHRLTGSTCGRRFDMLRPPPFV-VNNSPPSASRITTQRPYRFPTVPTMTDPMITSTVESLNTRPPSPPS---LP-REKDSVEARVMEDDMNQEQLHGSM--LPPLFVNGDECQQQESIPPPPVPANITPPPV---PANITPPPVPTSAPFGFFEWVMSPDNLQTENIQQPP-LPTTLPSGSLDWANSMTDLLSEGIPPPVQVTSPDESLYWQLPESLNGPLSPSLMLSPVQRSPENSLLGSVDLPNPLNNIRPENVPPQVSAASPLWSLDCPIQSENVLPLVSATSPL---DWPNPQNNLQPENVPPLVPATSPSMSLDFPNFQN	60	320	LIMKIHKDFFMSTVLRLTGCSPIRRLDMFRPPPLLLVDNRRPSVIHITTQPDLVHLAVPNTCTAMITSTDASLYTRTPYPESQLSLPSRPAFSSPLSLRQQDFGQGWVDAVLQDIDNTTMEDGTSQDQLSGLRSPLPLLLTNGEEYQQHVSIPPPPVPV--------WPASQNDQGTENIPPPPPFPTIASVRSLEWFMYSTQLW-ENIP-----TNPFRSL--DMRSSPNGLFSPSMSL-PIQPVPETLPLWRVGVPNTFNFIRQENVLSSVLITSSFWRQEWHSFS-NIPPPVLPTPSLWSREWPNYPNDQQQENVPPSISAISPFENLDWFDPQN	260	0
AT1G22420.1	Eutrema_salsugineum	XM_006416138.1	91	354	YRFPTVPTMTDPMITSTVESLNTRPPSPPSLPREKDSVEARVMEDDMNQEQLHGSMLPPLFVNGDECQQQESIPPPPVPANITPPPVPANITPPPVPTSAPFGFFEWVMSPDNLQTENIQQPPLPTTLPSGS---LDWANSMTDLLSEGIPPPVQVTSPDESLYWQLPESLNGPLSPSL--MLSPVQRSPENSLLGSVDLPNPLNNIRPENVPPQVSAASPLWSLDCPIQSENVLPLVSATSPLDWPNPQNNLQPENVPPLVPATSPSMSLDFPNFQNTPPQVLVTSSL--DWPNPQNNLQP-----DNVLPVTSPLDWTPNQLENYVQLENVPPLVPE-----NLPLDLPNPQNNLQPENVPPLVPETLP	98	348	YRFPTVPITTN---TSTAEFSNTQPPCPPSLAQVSNPQPIRLKDAPIPPLPYQLPAVP-ITANASTVELPNTQPPSPPSFPPSPPSLPSPL-PPLSPGEQDSMEATLAAFMENLEDQLMEDDPSLDYFSDWSPFITSILNSDDEQQPENAPPP-PVPANASS---DFPDSHDFPTHPASDDILPPI---PVALPLGNQDWSEFPNDFRSENIPPPVTATSPS---RYGIQLENFLPPFPATLP-----SMNHLQSANIAPPMMATTTLPSENLLNWHNSQNHLPPSENMPQNWSNSQNPLEKMPPPVTTTIPSENLLNWSNSQ--NYLPSENMPPPVSATMLSGNLP-SWPNPHNHLPSENIPPPVSATVP	171	0
AT1G22420.1	Eutrema_salsugineum	XM_006416138.1	91	354	YRFPTVPTMTDPMITSTVESLNTRPPSPPSLPREKDSVEARVMEDDMNQEQLHGSMLPPLFVNGDECQQQESIPPPPVPANITPPPVPANITPPPVPTSAPFGFFEWVMSPDNLQTENIQQPPLPTTLPSGS---LDWANSMTDLLSEGIPPPVQVTSPDESLYWQLPESLNGPLSPSL--MLSPVQRSPENSLLGSVDLPNPLNNIRPENVPPQVSAASPLWSLDCPIQSENVLPLVSATSPLDWPNPQNNLQPENVPPLVPATSPSMSLDFPNFQNTPPQVLVTSSL--DWPNPQNNLQP-----DNVLPVTSPLDWTPNQLENYVQLENVPPLVPE-----NLPLDLPNPQNNLQPENVPPLVPETLP	98	348	YRFPTVPITTN---TSTAEFSNTQPPCPPSLAQVSNPQPIRLKDAPIPPLPYQLPAVP-ITANASTVELPNTQPPSPPSFPPSPPSLPSPL-PPLSPGEQDSMEATLAAFMENLEDQLMEDDPSLDYFSDWSPFITSILNSDDEQQPENAPPP-PVPANASS---DFPDSHDFPTHPASDDILPPI---PVALPLGNQDWSEFPNDFRSENIPPPVTATSPS---RYGIQLENFLPPFPATLP-----SMNHLQSANIAPPMMATTTLPSENLLNWHNSQNHLPPSENMPQNWSNSQNPLEKMPPPVTTTIPSENLLNWSNSQ--NYLPSENMPPPVSATMLSGNLP-SWPNPHNHLPSENIPPPVSATVP	171	0
AT1G22420.1	Eutrema_salsugineum	XM_006416138.1	91	354	YRFPTVPTMTDPMITSTVESLNTRPPSPPSLPREKDSVEARVMEDDMNQEQLHGSMLPPLFVNGDECQQQESIPPPPVPANITPPPVPANITPPPVPTSAPFGFFEWVMSPDNLQTENIQQPPLPTTLPSGS---LDWANSMTDLLSEGIPPPVQVTSPDESLYWQLPESLNGPLSPSL--MLSPVQRSPENSLLGSVDLPNPLNNIRPENVPPQVSAASPLWSLDCPIQSENVLPLVSATSPLDWPNPQNNLQPENVPPLVPATSPSMSLDFPNFQNTPPQVLVTSSL--DWPNPQNNLQP-----DNVLPVTSPLDWTPNQLENYVQLENVPPLVPE-----NLPLDLPNPQNNLQPENVPPLVPETLP	98	348	YRFPTVPITTN---TSTAEFSNTQPPCPPSLAQVSNPQPIRLKDAPIPPLPYQLPAVP-ITANASTVELPNTQPPSPPSFPPSPPSLPSPL-PPLSPGEQDSMEATLAAFMENLEDQLMEDDPSLDYFSDWSPFITSILNSDDEQQPENAPPP-PVPANASS---DFPDSHDFPTHPASDDILPPI---PVALPLGNQDWSEFPNDFRSENIPPPVTATSPS---RYGIQLENFLPPFPATLP-----SMNHLQSANIAPPMMATTTLPSENLLNWHNSQNHLPPSENMPQNWSNSQNPLEKMPPPVTTTIPSENLLNWSNSQ--NYLPSENMPPPVSATMLSGNLP-SWPNPHNHLPSENIPPPVSATVP	171	0
AT1G22420.1	Eutrema_salsugineum	XM_006416138.1	91	354	YRFPTVPTMTDPMITSTVESLNTRPPSPPSLPREKDSVEARVMEDDMNQEQLHGSMLPPLFVNGDECQQQESIPPPPVPANITPPPVPANITPPPVPTSAPFGFFEWVMSPDNLQTENIQQPPLPTTLPSGS---LDWANSMTDLLSEGIPPPVQVTSPDESLYWQLPESLNGPLSPSL--MLSPVQRSPENSLLGSVDLPNPLNNIRPENVPPQVSAASPLWSLDCPIQSENVLPLVSATSPLDWPNPQNNLQPENVPPLVPATSPSMSLDFPNFQNTPPQVLVTSSL--DWPNPQNNLQP-----DNVLPVTSPLDWTPNQLENYVQLENVPPLVPE-----NLPLDLPNPQNNLQPENVPPLVPETLP	98	348	YRFPTVPITTN---TSTAEFSNTQPPCPPSLAQVSNPQPIRLKDAPIPPLPYQLPAVP-ITANASTVELPNTQPPSPPSFPPSPPSLPSPL-PPLSPGEQDSMEATLAAFMENLEDQLMEDDPSLDYFSDWSPFITSILNSDDEQQPENAPPP-PVPANASS---DFPDSHDFPTHPASDDILPPI---PVALPLGNQDWSEFPNDFRSENIPPPVTATSPS---RYGIQLENFLPPFPATLP-----SMNHLQSANIAPPMMATTTLPSENLLNWHNSQNHLPPSENMPQNWSNSQNPLEKMPPPVTTTIPSENLLNWSNSQ--NYLPSENMPPPVSATMLSGNLP-SWPNPHNHLPSENIPPPVSATVP	171	0
AT1G22420.1	Eutrema_salsugineum	XM_006416138.1	91	354	YRFPTVPTMTDPMITSTVESLNTRPPSPPSLPREKDSVEARVMEDDMNQEQLHGSMLPPLFVNGDECQQQESIPPPPVPANITPPPVPANITPPPVPTSAPFGFFEWVMSPDNLQTENIQQPPLPTTLPSGS---LDWANSMTDLLSEGIPPPVQVTSPDESLYWQLPESLNGPLSPSL--MLSPVQRSPENSLLGSVDLPNPLNNIRPENVPPQVSAASPLWSLDCPIQSENVLPLVSATSPLDWPNPQNNLQPENVPPLVPATSPSMSLDFPNFQNTPPQVLVTSSL--DWPNPQNNLQP-----DNVLPVTSPLDWTPNQLENYVQLENVPPLVPE-----NLPLDLPNPQNNLQPENVPPLVPETLP	98	348	YRFPTVPITTN---TSTAEFSNTQPPCPPSLAQVSNPQPIRLKDAPIPPLPYQLPAVP-ITANASTVELPNTQPPSPPSFPPSPPSLPSPL-PPLSPGEQDSMEATLAAFMENLEDQLMEDDPSLDYFSDWSPFITSILNSDDEQQPENAPPP-PVPANASS---DFPDSHDFPTHPASDDILPPI---PVALPLGNQDWSEFPNDFRSENIPPPVTATSPS---RYGIQLENFLPPFPATLP-----SMNHLQSANIAPPMMATTTLPSENLLNWHNSQNHLPPSENMPQNWSNSQNPLEKMPPPVTTTIPSENLLNWSNSQ--NYLPSENMPPPVSATMLSGNLP-SWPNPHNHLPSENIPPPVSATVP	171	0
AT1G22420.1	Eutrema_salsugineum	XM_006416138.1	91	354	YRFPTVPTMTDPMITSTVESLNTRPPSPPSLPREKDSVEARVMEDDMNQEQLHGSMLPPLFVNGDECQQQESIPPPPVPANITPPPVPANITPPPVPTSAPFGFFEWVMSPDNLQTENIQQPPLPTTLPSGS---LDWANSMTDLLSEGIPPPVQVTSPDESLYWQLPESLNGPLSPSL--MLSPVQRSPENSLLGSVDLPNPLNNIRPENVPPQVSAASPLWSLDCPIQSENVLPLVSATSPLDWPNPQNNLQPENVPPLVPATSPSMSLDFPNFQNTPPQVLVTSSL--DWPNPQNNLQP-----DNVLPVTSPLDWTPNQLENYVQLENVPPLVPE-----NLPLDLPNPQNNLQPENVPPLVPETLP	98	348	YRFPTVPITTN---TSTAEFSNTQPPCPPSLAQVSNPQPIRLKDAPIPPLPYQLPAVP-ITANASTVELPNTQPPSPPSFPPSPPSLPSPL-PPLSPGEQDSMEATLAAFMENLEDQLMEDDPSLDYFSDWSPFITSILNSDDEQQPENAPPP-PVPANASS---DFPDSHDFPTHPASDDILPPI---PVALPLGNQDWSEFPNDFRSENIPPPVTATSPS---RYGIQLENFLPPFPATLP-----SMNHLQSANIAPPMMATTTLPSENLLNWHNSQNHLPPSENMPQNWSNSQNPLEKMPPPVTTTIPSENLLNWSNSQ--NYLPSENMPPPVSATMLSGNLP-SWPNPHNHLPSENIPPPVSATVP	171	0
AT1G22420.1	Eutrema_salsugineum	XM_006416138.1	91	354	YRFPTVPTMTDPMITSTVESLNTRPPSPPSLPREKDSVEARVMEDDMNQEQLHGSMLPPLFVNGDECQQQESIPPPPVPANITPPPVPANITPPPVPTSAPFGFFEWVMSPDNLQTENIQQPPLPTTLPSGS---LDWANSMTDLLSEGIPPPVQVTSPDESLYWQLPESLNGPLSPSL--MLSPVQRSPENSLLGSVDLPNPLNNIRPENVPPQVSAASPLWSLDCPIQSENVLPLVSATSPLDWPNPQNNLQPENVPPLVPATSPSMSLDFPNFQNTPPQVLVTSSL--DWPNPQNNLQP-----DNVLPVTSPLDWTPNQLENYVQLENVPPLVPE-----NLPLDLPNPQNNLQPENVPPLVPETLP	98	348	YRFPTVPITTN---TSTAEFSNTQPPCPPSLAQVSNPQPIRLKDAPIPPLPYQLPAVP-ITANASTVELPNTQPPSPPSFPPSPPSLPSPL-PPLSPGEQDSMEATLAAFMENLEDQLMEDDPSLDYFSDWSPFITSILNSDDEQQPENAPPP-PVPANASS---DFPDSHDFPTHPASDDILPPI---PVALPLGNQDWSEFPNDFRSENIPPPVTATSPS---RYGIQLENFLPPFPATLP-----SMNHLQSANIAPPMMATTTLPSENLLNWHNSQNHLPPSENMPQNWSNSQNPLEKMPPPVTTTIPSENLLNWSNSQ--NYLPSENMPPPVSATMLSGNLP-SWPNPHNHLPSENIPPPVSATVP	171	0
AT1G22420.1	Eutrema_salsugineum	XM_006416138.1	91	354	YRFPTVPTMTDPMITSTVESLNTRPPSPPSLPREKDSVEARVMEDDMNQEQLHGSMLPPLFVNGDECQQQESIPPPPVPANITPPPVPANITPPPVPTSAPFGFFEWVMSPDNLQTENIQQPPLPTTLPSGS---LDWANSMTDLLSEGIPPPVQVTSPDESLYWQLPESLNGPLSPSL--MLSPVQRSPENSLLGSVDLPNPLNNIRPENVPPQVSAASPLWSLDCPIQSENVLPLVSATSPLDWPNPQNNLQPENVPPLVPATSPSMSLDFPNFQNTPPQVLVTSSL--DWPNPQNNLQP-----DNVLPVTSPLDWTPNQLENYVQLENVPPLVPE-----NLPLDLPNPQNNLQPENVPPLVPETLP	98	348	YRFPTVPITTN---TSTAEFSNTQPPCPPSLAQVSNPQPIRLKDAPIPPLPYQLPAVP-ITANASTVELPNTQPPSPPSFPPSPPSLPSPL-PPLSPGEQDSMEATLAAFMENLEDQLMEDDPSLDYFSDWSPFITSILNSDDEQQPENAPPP-PVPANASS---DFPDSHDFPTHPASDDILPPI---PVALPLGNQDWSEFPNDFRSENIPPPVTATSPS---RYGIQLENFLPPFPATLP-----SMNHLQSANIAPPMMATTTLPSENLLNWHNSQNHLPPSENMPQNWSNSQNPLEKMPPPVTTTIPSENLLNWSNSQ--NYLPSENMPPPVSATMLSGNLP-SWPNPHNHLPSENIPPPVSATVP	171	0
AT1G22420.1	Eutrema_salsugineum	XM_006416138.1	91	354	YRFPTVPTMTDPMITSTVESLNTRPPSPPSLPREKDSVEARVMEDDMNQEQLHGSMLPPLFVNGDECQQQESIPPPPVPANITPPPVPANITPPPVPTSAPFGFFEWVMSPDNLQTENIQQPPLPTTLPSGS---LDWANSMTDLLSEGIPPPVQVTSPDESLYWQLPESLNGPLSPSL--MLSPVQRSPENSLLGSVDLPNPLNNIRPENVPPQVSAASPLWSLDCPIQSENVLPLVSATSPLDWPNPQNNLQPENVPPLVPATSPSMSLDFPNFQNTPPQVLVTSSL--DWPNPQNNLQP-----DNVLPVTSPLDWTPNQLENYVQLENVPPLVPE-----NLPLDLPNPQNNLQPENVPPLVPETLP	98	348	YRFPTVPITTN---TSTAEFSNTQPPCPPSLAQVSNPQPIRLKDAPIPPLPYQLPAVP-ITANASTVELPNTQPPSPPSFPPSPPSLPSPL-PPLSPGEQDSMEATLAAFMENLEDQLMEDDPSLDYFSDWSPFITSILNSDDEQQPENAPPP-PVPANASS---DFPDSHDFPTHPASDDILPPI---PVALPLGNQDWSEFPNDFRSENIPPPVTATSPS---RYGIQLENFLPPFPATLP-----SMNHLQSANIAPPMMATTTLPSENLLNWHNSQNHLPPSENMPQNWSNSQNPLEKMPPPVTTTIPSENLLNWSNSQ--NYLPSENMPPPVSATMLSGNLP-SWPNPHNHLPSENIPPPVSATVP	171	0
AT1G22651.1	Arabidopsis_lyrata	XM_002890478.1	3	50	GRREQVIGAWRSREENDIVFESDMLIWLNLCRLGHWTFRRFDQLFLEFCF	15	50	GRREKMIGAWFSREENDIVFESDMLIWLNLYRLGHWTFRPFDRLFLEFCF	257	0
AT1G22767.1	Arabidopsis_lyrata	XM_002893202.1	1	44	MSTDILRGAKFRCYEMLRTPSNYPPLIQAHSTNSFKRFRAASPE	1	44	MSTDILREAKFRYYELLRTPSNSPPLIQSHSTISFIRFRAACPE	194	0
AT1G22885.1	Arabidopsis_lyrata	XM_002890496.1	1	69	MATKASNLVVFLLSLLLLFLLISFQVGVADATRNKRQGQEQRVDYDYPRPPTAPIYLPPSKSRKGKGP*	1	65	MATKASNLVVFLLSLLLLLLLISFQVGVADAKRNKRHDQL----LDYPRPPTAPIYLPPSKSRKGKGP*	284	0
AT1G22885.1	Brassica_rapa	XM_009117336.1	2	42	ATKASNLVVFLLSLLLLFLLISFQVGVADATRNKRQGQEQRV	3	42	TTNTPHIVGFVLSLFLLLLLMSFQVKIAEAKRNLRSRTASRV	94	1.01576e-08
AT1G22885.1	Brassica_rapa	XM_009117337.1	2	33	ATKASNLVVFLLSLLLLFLLISFQVGVADATRN	3	33	TTNTPHIVGFVLSLFLLLLLMSFQVKIAEAKRN	86	8.01622e-08
AT1G22885.2	Arabidopsis_lyrata	XM_002890496.1	1	70	MATKASNLVVFLLSLLLLFLLISFQVGVADATRNKPGQGQEQRVDYDYPRPPTAPIYLPPSKSRKGKGP*	1	65	MATKASNLVVFLLSLLLLLLLISFQVGVADAKRNKR---HDQLLDY--PRPPTAPIYLPPSKSRKGKGP*	269	0
AT1G22885.2	Brassica_rapa	XM_009117336.1	2	33	ATKASNLVVFLLSLLLLFLLISFQVGVADATRN	3	33	TTNTPHIVGFVLSLFLLLLLMSFQVKIAEAKRN	86	6.50605e-08
AT1G22885.2	Brassica_rapa	XM_009117337.1	2	35	ATKASNLVVFLLSLLLLFLLISFQVGVADATRNKP	3	35	TTNTPHIVGFVLSLFLLLLLMSFQVKIAEAKRNLP	91	1.99528e-08
AT1G22890.1	Arabidopsis_lyrata	XM_002890497.1	1	74	MAAKTSNLVALLLSLFLLLLSISS-QVGLGEAKRNLRNNLRLDCVSHPSPPPPHRSMAPPIFVPPSTSHKGQGP*	1	75	MAAKTSNLVALLLSLFLLLLFVSSSQVGVAEAKRHLRNKLRLDCVSDPSPPPPRRSMAPPIFLPPSRSHKGKGP*	335	0
AT1G22890.1	Arabidopsis_lyrata	XM_002890497.1	1	74	MAAKTSNLVALLLSLFLLLLSISS-QVGLGEAKRNLRNNLRLDCVSHPSPPPPHRSMAPPIFVPPSTSHKGQGP*	1	75	MAAKTSNLVALLLSLFLLLLFVSSSQVGVAEAKRHLRNKLRLDCVSDPSPPPPRRSMAPPIFLPPSRSHKGKGP*	335	0
AT1G22890.1	Arabidopsis_lyrata	XM_002890497.1	1	74	MAAKTSNLVALLLSLFLLLLSISS-QVGLGEAKRNLRNNLRLDCVSHPSPPPPHRSMAPPIFVPPSTSHKGQGP*	1	75	MAAKTSNLVALLLSLFLLLLFVSSSQVGVAEAKRHLRNKLRLDCVSDPSPPPPRRSMAPPIFLPPSRSHKGKGP*	335	0
AT1G22890.1	Arabidopsis_lyrata	XM_002890497.1	1	74	MAAKTSNLVALLLSLFLLLLSISS-QVGLGEAKRNLRNNLRLDCVSHPSPPPPHRSMAPPIFVPPSTSHKGQGP*	1	75	MAAKTSNLVALLLSLFLLLLFVSSSQVGVAEAKRHLRNKLRLDCVSDPSPPPPRRSMAPPIFLPPSRSHKGKGP*	335	0
AT1G22890.1	Brassica_rapa	XM_009117336.1	2	35	AAKTSNLVALLLSLFLLLLSISSQVGLGEAKRNLR	3	35	TTNTPHIVGFVLSLFLLLLLMSFQVKIAEAKRNLR	92	1.47194e-07
AT1G22890.1	Brassica_rapa	XM_009117337.1	2	47	AAKTSNLVALLLSLFLLLLSISSQVGLGEAKRNL-RNNLRLDCVSHPS	3	48	TTNTPHIVGFVLSLFLLLLLMSFQVKIAEAKRNLPRTASRVPSPSHFS	87	5.14241e-07
AT1G23037.1	Capsella_rubella	XM_006304499.1	40	120	LMNYNGNVSIFQSLNFFRDRIVDVWVLEEGGRSQWSDKKAFVLPDFQ-MNFQHGDRLWMGGTSRSGEVWFSKA--SLLLNQPSRFFIYDLERNEMTQRIVTGPLVD--VVFKKICWLMSV--FSDDI	262	127	IMNYKGKVSIFRALDFLSDGVLDVWVLEDAGKSQWSDRKTFVLPDFQRMNTINGDLLKMRGSNRSGELWLSKTNPSFRKVRPSTKFIYDVERNKIAQRIVTIPLEDDDFAFPRTGWGVSVIVFSHDI	315	0
AT1G23610.1	Arabidopsis_lyrata	XM_002893248.1	1	24	MSVFPGFGGWINQNIQQRPEAESG	1	24	MSVFPQFGGWFSQNIQHPPKRQAG	93	3.86635e-09
AT1G23610.1	Arabidopsis_lyrata	XM_002893250.1	1	67	MSVFPGFGGWINQNIQQRPEAESGRSENVKSSPVSEKDTNLKPWYDEPGKTTAMEPGDVKSKPLHEV	1	67	MRVFPGFGGWINQNFQERPEADTGRSDDVKSNSVSEKDTNLKPWYDEPGKTAAMEPGDVRSKPLHAV	331	0
AT1G23610.1	Brassica_rapa	XM_009104913.1	1	65	MSVFPGFGGWINQNIQQRPEAESGRSENVKSSPVSEKDTNLK-PWYDEPG-----KTTAMEPGDVKSKPLH	1	71	MGMFPRFGGWINQNIQEPLKASTKRSEKGKSSSFSEKDRYLQGPWYWNPAITPKEKAESMEIDHVKSMPLY	149	3.06422e-14
AT1G23610.1	Brassica_rapa	XM_009104914.1	3	36	VFPGFGGWINQNIQQRPEAESGRSENVKSSPVSEKD	2	35	VFPGFGGWINQNIQQ-PLKTSKRSKNGKSRSASEEE	119	1.18244e-10
AT1G23610.1	Brassica_rapa	XM_009104915.1	1	40	MSVFPGFGGWINQNIQQRPEAESGRSENVKSSPVSEKDTN	1	40	MGGFPGFGVWMNQKTQQPLKTGSKRSEDDKSKSVSPKESN	102	9.83196e-09
AT1G23610.1	Brassica_rapa	XM_009105533.1	1	48	MSVFPGFGGWINQNIQQRPEAESGRSENVKSSPVSEKDTNLK-PWYDEP	327	46	MGIFPRFGGWITQNIQQPLKASTKRPE---SSSVSETDRYIQGPWYFNP	113	5.74503e-10
AT1G23610.1	Capsella_rubella	XM_006304353.1	7	34	FGGWINQNIQQRPEAESGRSENVKSSPVSEKDTN	38	34	FAGWINQNIQQPPKGESERYEDDKSNSGSEMDTN	116	2.35578e-12
AT1G23610.1	Capsella_rubella	XM_006306400.1	1	76	MSVFPGFGGWINQNIQQRPEAESGRSENVKSSPVSEKDTNLKPWYDEPGKTTAMEPGDVKSKPLHEVHERENEVHE	1	76	MSVYPGFRGWINQNMQQRPKADSGRYGSVESNSVSEKDTNLKPWYDEPGENTAMEPGDVRSKALYAVDTKYFDVNE	298	0
AT1G23610.1	Eutrema_salsugineum	XM_006416006.1	1	40	MSVFPGFGGWINQNIQQRPEAESGRSENVKSSPVSEKDTN	1	40	MGVFPGFGGWINQNTQRPLKAESTRSENVKSTSKSEKDSN	160	0
AT1G23610.1	Eutrema_salsugineum	XM_006416008.1	1	43	MSVFPGFGGWIN-QNIQQRPEAESGRSENVKSSPVSEKDTNLKP	1	44	MGVFPGFGSWINDQNTQQPPKAESERSENVESKSMSKKDSNNAP	150	0
AT1G23680.1	Arabidopsis_lyrata	XM_002893256.1	8	42	AKYKKEKMMFMKLLEGCYKVERLYIYSKRLCKQMEPKSQEEY	172	42	AKYKKKKMMFMKVFEGKWKIESLYVDSERLCKDREPKSREEY	167	0
AT1G23680.1	Brassica_rapa	XM_009104913.1	8	42	AKYKKEKMMFMKLLEGCYKVERLYIYSKRLCKQMEPKSQEEY	206	42	ATYKKVKVKHMKVFEGSWKMEPLYVDQERLCKSRSRISEEEY	108	2.54738e-09
AT1G23680.1	Brassica_rapa	XM_009104914.1	8	42	AKYKKEKMMFMKLLEGCYKVERLYIYSKRLCKQMEPKSQEEY	206	42	ATYKKVKVKHMKVFEGSWKIQPLYVDQERLCKSKSRISEEKY	101	1.63926e-08
AT1G23680.1	Capsella_rubella	XM_006304873.1	8	42	AKYKKEKMMFMKLLEGCYKVERLYIYSKRLCKQMEPKSQEEY	123	42	AKYNKEKMMFMKVFKGSWKIEPLYVDSERLCKEREPKSREEY	166	0
AT1G23680.1	Capsella_rubella	XM_006306412.1	10	40	YKKEKMMFMKLLEGCYKVERLYIYSKRLCKQMEPKSQEEY	154	40	YKKKKVKFMKVFEGRWKVEPLFIDSERLCKQIEPKSREEY	152	0
AT1G23680.1	Eutrema_salsugineum	XM_006416001.1	8	42	AKYKKEKMMFMKLLEGCYKVERLYIYSKRLCKQMEPKSQEEY	93	42	AKYKKEKMMFMKVFEGNWKVEPLYVDQERLCKHMLPKTREEY	164	0
AT1G23680.1	Eutrema_salsugineum	XM_006416002.1	8	42	AKYKKEKMMFMKLLEGCYKVERLYIYSKRLCKQMEPKSQEEY	193	42	TKYKKEKIMFMKVFEGNYKVEPIYVDSERLCGQRLPKSREEY	155	0
AT1G23680.1	Eutrema_salsugineum	XM_006416003.1	8	42	AKYKKEKMMFMKLLEGCYKVERLYIYSKRLCKQMEPKSQEEY	221	42	TKYKKEKIMFMKVFEGNYKVEPIYVDSERLCGQRLPKSREEY	155	0
AT1G23680.1	Eutrema_salsugineum	XM_006416006.1	8	42	AKYKKEKMMFMKLLEGCYKVERLYIYSKRLCKQMEPKSQEEY	124	42	AKYKKEKMMFMKVFEGSYKVEPLYVDSERLCMHMKPKSKEEY	177	0
AT1G24060.1	Arabidopsis_lyrata	XM_002893273.1	1	123	MKKHPNLLLGFSVYLSAGTKLTIPPEAEQHTAPSDNNKRKRAKCDDPSMIKITSENNKRTRATCDDPWMITITSDN---NKRKRAKYCDDPDYDPDYVKKLKACVSSGLLKKATQSQRNTQQVED*	1	124	MKNHRNILLGFSVYLSAGTKLTIPPEAKQHIAPSDNNKRKRAKCNDPAMIKITSDNNKRKRAKCIDPAMIKIASDNTDNNKRKRAK-CDDPDYDPDSEKKLKACGSSGSQMNASQSQRSTQ-VED*	489	0
[truncated: 10,651 more rows]

## Sheet: aa2orf
seqid	target_species	target	qstart	qwidth	qseq	tstart	twidth	tseq	score	pval.adj
[truncated: 7,782 more rows]

## Sheet: aa2transorf
seqid	target_species	target	qstart	qwidth	qseq	tstart	twidth	tseq	score	pval.adj
[truncated: 11,351 more rows]

[truncated: 1 more sheets: gene2genome]
